# Supplementary material for: Influence of the Rare Earth Cation on the Magnetic Properties of Layered 12R-Ba4M4+Mn3O12 (M = Ce, Pr) Perovskites
Source: Chem Mater. 2024 Mar 9;36(6):2810–8. doi: 10.1021/acs.chemmater.3c03014 (PMC10976642; doi:10.1021/acs.chemmater.3c03014)
Supplement: Supplementary file 2 — cm3c03014_si_002.cif [file cm3c03014_si_002.cif]

_audit_author_name                     "Nicholas Strange"
#######	Begin powder crystal structure	#######
data_Tetrabariumcerium(IV)trimanganate(IV)
_pd_block_id	Tetrabariumcerium(IV)trimanganate(IV)
_pd_block_diffractogram_id	BCM_0.5mmcap_in_KapCap_100K_scan1
_diffrn_measurement_device_type	'SSRL beam line 2-1'

_pd_phase_name	12R-Ba4Ce1Mn3O12

_cell_length_a    5.79249(4)
_cell_length_b    5.79249(4)
_cell_length_c    28.5881(2)
_cell_angle_alpha 90
_cell_angle_beta  90
_cell_angle_gamma 120
_cell_volume 830.705(13)
_cell_formula_units_Z	  3
_chemical_formula_weight	1046.23095
_chemical_formula_sum	Ba4CeMn3O12

_cell_measurement_temperature	100
_diffrn_ambient_temperature	100
_exptl_crystal_density_diffrn	6.27410(10)
_exptl_absorpt_coefficient_mu	20.3461(3)
_diffrn_radiation_wavelength	0.729371900
_cell_measurement_theta_min	2
_cell_measurement_theta_max	57.5
_space_group_crystal_system	rhombohedral
_space_group_name_H-M_alt	'R -3 m :H'
_space_group.IT_number	166
_space_group.name_Hall	'-R 3 2"'

loop_
	_space_group_symop_id
	_space_group_symop_operation_xyz
	  1 'x, y, z '
	  2 '-x, -y, -z '
	  3 '-x+y, -x, z '
	  4 '-x+y, y, z '
	  5 '-y, -x, z '
	  6 '-y, x-y, z '
	  7 'y, -x+y, -z '
	  8 'y, x, -z '
	  9 'x-y, -y, -z '
	 10 'x-y, x, -z '
	 11 '-x, -x+y, -z '
	 12 'x, x-y, z '
	 13 'x-1/3, y+1/3, z+1/3 '
	 14 '-x-1/3, -y+1/3, -z+1/3 '
	 15 '-x+y-1/3, -x+1/3, z+1/3 '
	 16 '-x+y-1/3, y+1/3, z+1/3 '
	 17 '-y-1/3, -x+1/3, z+1/3 '
	 18 '-y-1/3, x-y+1/3, z+1/3 '
	 19 'y-1/3, -x+y+1/3, -z+1/3 '
	 20 'y-1/3, x+1/3, -z+1/3 '
	 21 'x-y-1/3, -y+1/3, -z+1/3 '
	 22 'x-y-1/3, x+1/3, -z+1/3 '
	 23 '-x-1/3, -x+y+1/3, -z+1/3 '
	 24 'x-1/3, x-y+1/3, z+1/3 '
	 25 'x+1/3, y-1/3, z-1/3 '
	 26 '-x+1/3, -y-1/3, -z-1/3 '
	 27 '-x+y+1/3, -x-1/3, z-1/3 '
	 28 '-x+y+1/3, y-1/3, z-1/3 '
	 29 '-y+1/3, -x-1/3, z-1/3 '
	 30 '-y+1/3, x-y-1/3, z-1/3 '
	 31 'y+1/3, -x+y-1/3, -z-1/3 '
	 32 'y+1/3, x-1/3, -z-1/3 '
	 33 'x-y+1/3, -y-1/3, -z-1/3 '
	 34 'x-y+1/3, x-1/3, -z-1/3 '
	 35 '-x+1/3, -x+y-1/3, -z-1/3 '
	 36 'x+1/3, x-y-1/3, z-1/3 '
loop_
	_atom_site_label
	_atom_site_type_symbol
	_atom_site_site_symmetry_multiplicity
	_atom_site_fract_x
	_atom_site_fract_y
	_atom_site_fract_z
	_atom_site_occupancy
	_atom_site_B_iso_or_equiv
Ba1 Ba+2   6 0 0 0.131170(16) 1 0.290(10)
Ba2 Ba+2   6 0 0 0.282350(15) 1 0.290(10)
Ce1 Ce+4   3 0 0 0 1 0.227(12)
Mn1 Mn+4   3 0 0 0.5 1 0.108(14)
Mn2 Mn+4   6 0 0 0.41355(4) 1 0.108(14)
O1 O-2  18 0.4785(3) 0.5215(3) 0.12481(10) 1 0.36(3)
O2 O-2  18 0.4892(3) 0.5108(3) 0.28828(10) 1 0.36(3)
loop_
	_geom_bond_atom_site_label_1
	_geom_bond_atom_site_label_2
	_geom_bond_distance
	_geom_bond_site_symmetry_1
	_geom_bond_site_symmetry_2
	Ba1       O1        2.908(3) 1_555  21_555
	Ba1       O1        2.908(3) 1_555  14_655
	Ba1       O1        2.908(3) 1_555  19_555
	Ba1       O1        2.90996(19) 1_555   6_655
	Ba1       O1        2.90996(19) 1_555   3_555
	Ba1       O1        2.90996(19) 1_555   3_565
	Ba1       O1        2.90996(19) 1_555   6_555
	Ba1       O1        2.90996(19) 1_555   1_555
	Ba1       O1        2.90996(19) 1_555   1_445
	Ba1       O2        3.038(3) 1_555  19_555
	Ba1       O2        3.038(3) 1_555  14_655
	Ba1       O2        3.038(3) 1_555  21_555
	Ba2       O1        2.832(3) 1_555  19_555
	Ba2       O1        2.832(3) 1_555  14_655
	Ba2       O1        2.832(3) 1_555  21_555
	Ba2       O2        2.9032(2) 1_555   3_555
	Ba2       O2        2.9032(2) 1_555   6_555
	Ba2       O2        2.9032(2) 1_555   6_655
	Ba2       O2        2.9032(2) 1_555   3_565
	Ba2       O2        2.9032(2) 1_555   1_445
	Ba2       O2        2.9032(2) 1_555   1_555
	Ba2       O2        3.159(3) 1_555  31_456
	Ba2       O2        3.159(3) 1_555  26_566
	Ba2       O2        3.159(3) 1_555  33_566
	Ce1       O2        2.198(3) 1_555  25_455
	Ce1       O2        2.198(3) 1_555  27_565
	Ce1       O2        2.198(3) 1_555  14_655
	Ce1       O2        2.198(3) 1_555  21_555
	Ce1       O2        2.198(3) 1_555  30_555
	Ce1       O2        2.198(3) 1_555  19_555
	Mn1       O1        1.885(3) 1_555  31_456
	Mn1       O1        1.885(3) 1_555  18_655
	Mn1       O1        1.885(3) 1_555  26_566
	Mn1       O1        1.885(3) 1_555  13_545
	Mn1       O1        1.885(3) 1_555  15_555
	Mn1       O1        1.885(3) 1_555  33_566
	Mn1       Mn2       2.4714(10) 1_555   1_555
	Mn1       Mn2       2.4714(10) 1_555   2_556
	Mn2       O2        1.859(3) 1_555  26_566
	Mn2       O2        1.859(3) 1_555  33_566
	Mn2       O2        1.859(3) 1_555  31_456
	Mn2       O1        1.936(3) 1_555  15_555
	Mn2       O1        1.936(3) 1_555  13_545
	Mn2       O1        1.936(3) 1_555  18_655
	Mn2       Mn1       2.4714(10) 1_555   1_555
	O1        Mn1       1.885(3) 1_555  25_565
	O1        Mn2       1.936(3) 1_555  25_565
	O1        O1        2.522(5) 1_555   6_665
	O1        O1        2.522(5) 1_555   3_565
	O1        O2        2.736(4) 1_555  21_665
	O1        O2        2.736(4) 1_555  19_555
	O1        O1        2.801(5) 1_555  19_555
	O1        O1        2.801(5) 1_555  21_665
	O1        Ba2       2.832(3) 1_555  14_655
	O1        Ba1       2.908(3) 1_555  14_655
	O1        Ba1       2.90996(19) 1_555   1_555
	O1        Ba1       2.90996(19) 1_555   1_665
	O2        Mn2       1.859(3) 1_555  26_566
	O2        Ce1       2.198(3) 1_555  13_655
	O2        O2        2.708(5) 1_555   6_665
	O2        O2        2.708(5) 1_555   3_565
	O2        O1        2.736(4) 1_555  21_665
	O2        O1        2.736(4) 1_555  19_555
	O2        Ba2       2.9032(2) 1_555   1_665
	O2        Ba2       2.9032(2) 1_555   1_555
	O2        Ba1       3.038(3) 1_555  14_655
	O2        O2        3.085(5) 1_555   3_665
	O2        O2        3.085(5) 1_555   6_655
	O2        O2        3.132(5) 1_555  33_566
	O2        O2        3.132(5) 1_555  31_566
	O2        Ba2       3.159(3) 1_555  26_566
	loop_
		_geom_angle_atom_site_label_1
		_geom_angle_atom_site_label_2
		_geom_angle_atom_site_label_3
		_geom_angle
		_geom_angle_site_symmetry_1
		_geom_angle_site_symmetry_2
		_geom_angle_site_symmetry_3
	O1        Ba1       O1         68.43(9)  14_655 1_555  21_555
	O1        Ba1       O1         68.43(9)  19_555 1_555  14_655
	O1        Ba1       O1         68.43(9)  19_555 1_555  21_555
	O1        Ba1       O1         95.49(6)   6_655 1_555  19_555
	O1        Ba1       O1         57.57(10)   6_655 1_555  14_655
	O1        Ba1       O1         125.67(3)   6_655 1_555  21_555
	O1        Ba1       O1         51.37(11)   3_555 1_555   6_655
	O1        Ba1       O1         125.67(3)   3_555 1_555  19_555
	O1        Ba1       O1         57.57(10)   3_555 1_555  14_655
	O1        Ba1       O1         95.49(6)   3_555 1_555  21_555
	O1        Ba1       O1         168.87(9)   3_565 1_555   3_555
	O1        Ba1       O1         119.614(10)   3_565 1_555   6_655
	O1        Ba1       O1         57.57(10)   3_565 1_555  19_555
	O1        Ba1       O1         125.67(3)   3_565 1_555  14_655
	O1        Ba1       O1         95.49(6)   3_565 1_555  21_555
	O1        Ba1       O1         68.37(11)   6_555 1_555   3_565
	O1        Ba1       O1         119.614(10)   6_555 1_555   3_555
	O1        Ba1       O1         168.87(9)   6_555 1_555   6_655
	O1        Ba1       O1         95.49(6)   6_555 1_555  19_555
	O1        Ba1       O1         125.67(3)   6_555 1_555  14_655
	O1        Ba1       O1         57.57(10)   6_555 1_555  21_555
	O1        Ba1       O1         119.614(10)   1_555 1_555   6_555
	O1        Ba1       O1         51.37(11)   1_555 1_555   3_565
	O1        Ba1       O1         119.614(10)   1_555 1_555   3_555
	O1        Ba1       O1         68.37(11)   1_555 1_555   6_655
	O1        Ba1       O1         57.57(10)   1_555 1_555  19_555
	O1        Ba1       O1         95.49(6)   1_555 1_555  14_655
	O1        Ba1       O1         125.67(3)   1_555 1_555  21_555
	O1        Ba1       O1         168.87(9)   1_445 1_555   1_555
	O1        Ba1       O1         51.37(11)   1_445 1_555   6_555
	O1        Ba1       O1         119.614(10)   1_445 1_555   3_565
	O1        Ba1       O1         68.37(11)   1_445 1_555   3_555
	O1        Ba1       O1         119.614(10)   1_445 1_555   6_655
	O1        Ba1       O1         125.67(3)   1_445 1_555  19_555
	O1        Ba1       O1         95.49(6)   1_445 1_555  14_655
	O1        Ba1       O1         57.57(10)   1_445 1_555  21_555
	O2        Ba1       O1         115.65(7)  19_555 1_555   1_445
	O2        Ba1       O1         54.72(8)  19_555 1_555   1_555
	O2        Ba1       O1         89.59(6)  19_555 1_555   6_555
	O2        Ba1       O1         54.72(8)  19_555 1_555   3_565
	O2        Ba1       O1         115.65(7)  19_555 1_555   3_555
	O2        Ba1       O1         89.59(6)  19_555 1_555   6_655
	O2        Ba1       O1         103.63(8)  19_555 1_555  19_555
	O2        Ba1       O1         143.75(3)  19_555 1_555  14_655
	O2        Ba1       O1         143.75(3)  19_555 1_555  21_555
	O2        Ba1       O2         61.01(9)  14_655 1_555  19_555
	O2        Ba1       O1         89.59(6)  14_655 1_555   1_445
	O2        Ba1       O1         89.59(6)  14_655 1_555   1_555
	O2        Ba1       O1         115.65(7)  14_655 1_555   6_555
	O2        Ba1       O1         115.65(7)  14_655 1_555   3_565
	O2        Ba1       O1         54.72(8)  14_655 1_555   3_555
	O2        Ba1       O1         54.72(8)  14_655 1_555   6_655
	O2        Ba1       O1         143.75(3)  14_655 1_555  19_555
	O2        Ba1       O1         103.63(8)  14_655 1_555  14_655
	O2        Ba1       O1         143.75(3)  14_655 1_555  21_555
	O2        Ba1       O2         61.01(9)  21_555 1_555  14_655
	O2        Ba1       O2         61.01(9)  21_555 1_555  19_555
	O2        Ba1       O1         54.72(8)  21_555 1_555   1_445
	O2        Ba1       O1         115.65(7)  21_555 1_555   1_555
	O2        Ba1       O1         54.72(8)  21_555 1_555   6_555
	O2        Ba1       O1         89.59(6)  21_555 1_555   3_565
	O2        Ba1       O1         89.59(6)  21_555 1_555   3_555
	O2        Ba1       O1         115.65(7)  21_555 1_555   6_655
	O2        Ba1       O1         143.75(3)  21_555 1_555  19_555
	O2        Ba1       O1         143.75(3)  21_555 1_555  14_655
	O2        Ba1       O1         103.63(8)  21_555 1_555  21_555
	O1        Ba2       O1         70.53(9)  14_655 1_555  19_555
	O1        Ba2       O1         70.53(9)  21_555 1_555  14_655
	O1        Ba2       O1         70.53(9)  21_555 1_555  19_555
	O2        Ba2       O1         93.93(6)   3_555 1_555  21_555
	O2        Ba2       O1         56.98(8)   3_555 1_555  14_655
	O2        Ba2       O1         127.37(7)   3_555 1_555  19_555
	O2        Ba2       O2         119.662(15)   6_555 1_555   3_555
	O2        Ba2       O1         56.98(8)   6_555 1_555  21_555
	O2        Ba2       O1         127.37(7)   6_555 1_555  14_655
	O2        Ba2       O1         93.93(6)   6_555 1_555  19_555
	O2        Ba2       O2         172.05(11)   6_655 1_555   6_555
	O2        Ba2       O2         55.60(12)   6_655 1_555   3_555
	O2        Ba2       O1         127.37(7)   6_655 1_555  21_555
	O2        Ba2       O1         56.98(8)   6_655 1_555  14_655
	O2        Ba2       O1         93.93(6)   6_655 1_555  19_555
	O2        Ba2       O2         119.662(15)   3_565 1_555   6_655
	O2        Ba2       O2         64.18(12)   3_565 1_555   6_555
	O2        Ba2       O2         172.05(11)   3_565 1_555   3_555
	O2        Ba2       O1         93.93(6)   3_565 1_555  21_555
	O2        Ba2       O1         127.37(7)   3_565 1_555  14_655
	O2        Ba2       O1         56.98(8)   3_565 1_555  19_555
	O2        Ba2       O2         119.662(15)   1_445 1_555   3_565
	O2        Ba2       O2         119.662(15)   1_445 1_555   6_655
	O2        Ba2       O2         55.60(12)   1_445 1_555   6_555
	O2        Ba2       O2         64.18(12)   1_445 1_555   3_555
	O2        Ba2       O1         56.98(8)   1_445 1_555  21_555
	O2        Ba2       O1         93.93(6)   1_445 1_555  14_655
	O2        Ba2       O1         127.37(7)   1_445 1_555  19_555
	O2        Ba2       O2         172.05(11)   1_555 1_555   1_445
	O2        Ba2       O2         55.60(12)   1_555 1_555   3_565
	O2        Ba2       O2         64.18(12)   1_555 1_555   6_655
	O2        Ba2       O2         119.662(15)   1_555 1_555   6_555
	O2        Ba2       O2         119.662(15)   1_555 1_555   3_555
	O2        Ba2       O1         127.37(7)   1_555 1_555  21_555
	O2        Ba2       O1         93.93(6)   1_555 1_555  14_655
	O2        Ba2       O1         56.98(8)   1_555 1_555  19_555
	O2        Ba2       O2         112.71(4)  31_456 1_555   1_555
	O2        Ba2       O2         62.03(10)  31_456 1_555   1_445
	O2        Ba2       O2         112.71(4)  31_456 1_555   3_565
	O2        Ba2       O2         86.03(6)  31_456 1_555   6_655
	O2        Ba2       O2         86.03(6)  31_456 1_555   6_555
	O2        Ba2       O2         62.03(10)  31_456 1_555   3_555
	O2        Ba2       O1         118.86(7)  31_456 1_555  21_555
	O2        Ba2       O1         118.86(7)  31_456 1_555  14_655
	O2        Ba2       O1         167.85(8)  31_456 1_555  19_555
	O2        Ba2       O2         50.75(9)  26_566 1_555  31_456
	O2        Ba2       O2         86.03(6)  26_566 1_555   1_555
	O2        Ba2       O2         86.03(6)  26_566 1_555   1_445
	O2        Ba2       O2         62.03(10)  26_566 1_555   3_565
	O2        Ba2       O2         112.71(4)  26_566 1_555   6_655
	O2        Ba2       O2         62.03(10)  26_566 1_555   6_555
	O2        Ba2       O2         112.71(4)  26_566 1_555   3_555
	O2        Ba2       O1         118.86(7)  26_566 1_555  21_555
	O2        Ba2       O1         167.85(8)  26_566 1_555  14_655
	O2        Ba2       O1         118.86(7)  26_566 1_555  19_555
	O2        Ba2       O2         50.75(9)  33_566 1_555  26_566
	O2        Ba2       O2         50.75(9)  33_566 1_555  31_456
	O2        Ba2       O2         62.03(10)  33_566 1_555   1_555
	O2        Ba2       O2         112.71(4)  33_566 1_555   1_445
	O2        Ba2       O2         86.03(6)  33_566 1_555   3_565
	O2        Ba2       O2         62.03(10)  33_566 1_555   6_655
	O2        Ba2       O2         112.71(4)  33_566 1_555   6_555
	O2        Ba2       O2         86.03(6)  33_566 1_555   3_555
	O2        Ba2       O1         167.85(8)  33_566 1_555  21_555
	O2        Ba2       O1         118.86(7)  33_566 1_555  14_655
	O2        Ba2       O1         118.86(7)  33_566 1_555  19_555
	O2        Ce1       O2         89.13(12)  27_565 1_555  25_455
	O2        Ce1       O2         90.87(12)  14_655 1_555  27_565
	O2        Ce1       O2         180.000   14_655 1_555  25_455
	O2        Ce1       O2         89.13(12)  21_555 1_555  14_655
	O2        Ce1       O2         180.000   21_555 1_555  27_565
	O2        Ce1       O2         90.87(12)  21_555 1_555  25_455
	O2        Ce1       O2         90.87(12)  30_555 1_555  21_555
	O2        Ce1       O2         90.87(12)  30_555 1_555  14_655
	O2        Ce1       O2         89.13(12)  30_555 1_555  27_565
	O2        Ce1       O2         89.13(12)  30_555 1_555  25_455
	O2        Ce1       O2         180.000   19_555 1_555  30_555
	O2        Ce1       O2         89.13(12)  19_555 1_555  21_555
	O2        Ce1       O2         89.13(12)  19_555 1_555  14_655
	O2        Ce1       O2         90.87(12)  19_555 1_555  27_565
	O2        Ce1       O2         90.87(12)  19_555 1_555  25_455
	O1        Mn1       O1         180.00000000(3)  18_655 1_555  31_456
	O1        Mn1       O1         96.00(13)  26_566 1_555  18_655
	O1        Mn1       O1         84.00(13)  26_566 1_555  31_456
	O1        Mn1       O1         180.000   13_545 1_555  26_566
	O1        Mn1       O1         84.00(13)  13_545 1_555  18_655
	O1        Mn1       O1         96.00(13)  13_545 1_555  31_456
	O1        Mn1       O1         84.00(13)  15_555 1_555  13_545
	O1        Mn1       O1         96.00(13)  15_555 1_555  26_566
	O1        Mn1       O1         84.00(13)  15_555 1_555  18_655
	O1        Mn1       O1         96.00(13)  15_555 1_555  31_456
	O1        Mn1       O1         180.000   33_566 1_555  15_555
	O1        Mn1       O1         96.00(13)  33_566 1_555  13_545
	O1        Mn1       O1         84.00(13)  33_566 1_555  26_566
	O1        Mn1       O1         96.00(13)  33_566 1_555  18_655
	O1        Mn1       O1         84.00(13)  33_566 1_555  31_456
	Mn2       Mn1       O1         129.41(9)   1_555 1_555  33_566
	Mn2       Mn1       O1         50.59(9)   1_555 1_555  15_555
	Mn2       Mn1       O1         50.59(9)   1_555 1_555  13_545
	Mn2       Mn1       O1         129.41(9)   1_555 1_555  26_566
	Mn2       Mn1       O1         50.59(9)   1_555 1_555  18_655
	Mn2       Mn1       O1         129.41(9)   1_555 1_555  31_456
	Mn2       Mn1       Mn2        180.000    2_556 1_555   1_555
	Mn2       Mn1       O1         50.59(9)   2_556 1_555  33_566
	Mn2       Mn1       O1         129.41(9)   2_556 1_555  15_555
	Mn2       Mn1       O1         129.41(9)   2_556 1_555  13_545
	Mn2       Mn1       O1         50.59(9)   2_556 1_555  26_566
	Mn2       Mn1       O1         129.41(9)   2_556 1_555  18_655
	Mn2       Mn1       O1         50.59(9)   2_556 1_555  31_456
	O2        Mn2       O2         93.51(13)  33_566 1_555  26_566
	O2        Mn2       O2         93.51(13)  31_456 1_555  33_566
	O2        Mn2       O2         93.51(13)  31_456 1_555  26_566
	O1        Mn2       O2         92.28(9)  15_555 1_555  31_456
	O1        Mn2       O2         171.54(13)  15_555 1_555  33_566
	O1        Mn2       O2         92.28(9)  15_555 1_555  26_566
	O1        Mn2       O1         81.33(13)  13_545 1_555  15_555
	O1        Mn2       O2         92.28(9)  13_545 1_555  31_456
	O1        Mn2       O2         92.28(9)  13_545 1_555  33_566
	O1        Mn2       O2         171.54(13)  13_545 1_555  26_566
	O1        Mn2       O1         81.33(13)  18_655 1_555  13_545
	O1        Mn2       O1         81.33(13)  18_655 1_555  15_555
	O1        Mn2       O2         171.54(13)  18_655 1_555  31_456
	O1        Mn2       O2         92.28(9)  18_655 1_555  33_566
	O1        Mn2       O2         92.28(9)  18_655 1_555  26_566
	Mn1       Mn2       O1         48.80(9)   1_555 1_555  18_655
	Mn1       Mn2       O1         48.80(9)   1_555 1_555  13_545
	Mn1       Mn2       O1         48.80(9)   1_555 1_555  15_555
	Mn1       Mn2       O2         122.74(9)   1_555 1_555  31_456
	Mn1       Mn2       O2         122.74(9)   1_555 1_555  33_566
	Mn1       Mn2       O2         122.74(9)   1_555 1_555  26_566
	Mn2       O1        Mn1        80.61(10)  25_565 1_555  25_565
	O1        O1        Mn2        49.34(6)   6_665 1_555  25_565
	O1        O1        Mn1        48.00(6)   6_665 1_555  25_565
	O1        O1        O1         60.000     3_565 1_555   6_665
	O1        O1        Mn2        49.34(6)   3_565 1_555  25_565
	O1        O1        Mn1        48.00(6)   3_565 1_555  25_565
	O2        O1        O1         91.94(7)  21_665 1_555   3_565
	O2        O1        O1         62.55(6)  21_665 1_555   6_665
	O2        O1        Mn2        42.75(8)  21_665 1_555  25_565
	O2        O1        Mn1        109.78(11)  21_665 1_555  25_565
	O2        O1        O2         59.32(13)  19_555 1_555  21_665
	O2        O1        O1         62.55(6)  19_555 1_555   3_565
	O2        O1        O1         91.94(7)  19_555 1_555   6_665
	O2        O1        Mn2        42.75(8)  19_555 1_555  25_565
	O2        O1        Mn1        109.78(11)  19_555 1_555  25_565
	O1        O1        O2         115.15(9)  19_555 1_555  19_555
	O1        O1        O2         150.52(8)  19_555 1_555  21_665
	O1        O1        O1         63.24(7)  19_555 1_555   3_565
	O1        O1        O1         90.000    19_555 1_555   6_665
	O1        O1        Mn2        111.54(8)  19_555 1_555  25_565
	O1        O1        Mn1        42.00(6)  19_555 1_555  25_565
	O1        O1        O1         53.51(14)  21_665 1_555  19_555
	O1        O1        O2         150.52(8)  21_665 1_555  19_555
	O1        O1        O2         115.15(9)  21_665 1_555  21_665
	O1        O1        O1         90.000    21_665 1_555   3_565
	O1        O1        O1         63.24(7)  21_665 1_555   6_665
	O1        O1        Mn2        111.54(8)  21_665 1_555  25_565
	O1        O1        Mn1        42.00(6)  21_665 1_555  25_565
	Ba2       O1        O1         144.095(17)  14_655 1_555  21_665
	Ba2       O1        O1         144.095(17)  14_655 1_555  19_555
	Ba2       O1        O2         62.83(7)  14_655 1_555  19_555
	Ba2       O1        O2         62.83(7)  14_655 1_555  21_665
	Ba2       O1        O1         125.27(5)  14_655 1_555   3_565
	Ba2       O1        O1         125.27(5)  14_655 1_555   6_665
	Ba2       O1        Mn2        90.61(11)  14_655 1_555  25_565
	Ba2       O1        Mn1        171.22(15)  14_655 1_555  25_565
	Ba1       O1        Ba2        97.70(9)  14_655 1_555  14_655
	Ba1       O1        O1         61.26(9)  14_655 1_555  21_665
	Ba1       O1        O1         61.26(9)  14_655 1_555  19_555
	Ba1       O1        O2         142.54(9)  14_655 1_555  19_555
	Ba1       O1        O2         142.54(9)  14_655 1_555  21_665
	Ba1       O1        O1         124.22(5)  14_655 1_555   3_565
	Ba1       O1        O1         124.22(5)  14_655 1_555   6_665
	Ba1       O1        Mn2        171.69(14)  14_655 1_555  25_565
	Ba1       O1        Mn1        91.08(11)  14_655 1_555  25_565
	Ba1       O1        Ba1        84.51(6)   1_555 1_555  14_655
	Ba1       O1        Ba2        89.83(6)   1_555 1_555  14_655
	Ba1       O1        O1         114.46(12)   1_555 1_555  21_665
	Ba1       O1        O1         61.17(6)   1_555 1_555  19_555
	Ba1       O1        O2         65.03(7)   1_555 1_555  19_555
	Ba1       O1        O2         124.25(11)   1_555 1_555  21_665
	Ba1       O1        O1         64.32(6)   1_555 1_555   3_565
	Ba1       O1        O1         124.18(6)   1_555 1_555   6_665
	Ba1       O1        Mn2        95.56(6)   1_555 1_555  25_565
	Ba1       O1        Mn1        91.01(6)   1_555 1_555  25_565
	Ba1       O1        Ba1        168.87(9)   1_665 1_555   1_555
	Ba1       O1        Ba1        84.51(6)   1_665 1_555  14_655
	Ba1       O1        Ba2        89.83(6)   1_665 1_555  14_655
	Ba1       O1        O1         61.17(6)   1_665 1_555  21_665
	Ba1       O1        O1         114.46(12)   1_665 1_555  19_555
	Ba1       O1        O2         124.25(11)   1_665 1_555  19_555
	Ba1       O1        O2         65.03(7)   1_665 1_555  21_665
	Ba1       O1        O1         124.18(6)   1_665 1_555   3_565
	Ba1       O1        O1         64.32(6)   1_665 1_555   6_665
	Ba1       O1        Mn2        95.56(6)   1_665 1_555  25_565
	Ba1       O1        Mn1        91.01(6)   1_665 1_555  25_565
	Ce1       O2        Mn2        176.86(11)  13_655 1_555  26_566
	O2        O2        Ce1        134.57(6)   6_665 1_555  13_655
	O2        O2        Mn2        43.24(6)   6_665 1_555  26_566
	O2        O2        O2         60.000     3_565 1_555   6_665
	O2        O2        Ce1        134.57(6)   3_565 1_555  13_655
	O2        O2        Mn2        43.24(6)   3_565 1_555  26_566
	O1        O2        O2         88.06(7)  21_665 1_555   3_565
	O1        O2        O2         60.34(7)  21_665 1_555   6_665
	O1        O2        Ce1        137.37(11)  21_665 1_555  13_655
	O1        O2        Mn2        44.97(8)  21_665 1_555  26_566
	O1        O2        O1         54.89(12)  19_555 1_555  21_665
	O1        O2        O2         60.34(7)  19_555 1_555   3_565
	O1        O2        O2         88.06(7)  19_555 1_555   6_665
	O1        O2        Ce1        137.37(11)  19_555 1_555  13_655
	O1        O2        Mn2        44.97(8)  19_555 1_555  26_566
	Ba2       O2        O1         115.00(10)   1_665 1_555  19_555
	Ba2       O2        O1         60.20(6)   1_665 1_555  21_665
	Ba2       O2        O2         122.09(6)   1_665 1_555   3_565
	Ba2       O2        O2         62.20(6)   1_665 1_555   6_665
	Ba2       O2        Ce1        90.22(6)   1_665 1_555  13_655
	Ba2       O2        Mn2        90.00(6)   1_665 1_555  26_566
	Ba2       O2        Ba2        172.05(11)   1_555 1_555   1_665
	Ba2       O2        O1         60.20(6)   1_555 1_555  19_555
	Ba2       O2        O1         115.00(10)   1_555 1_555  21_665
	Ba2       O2        O2         62.20(6)   1_555 1_555   3_565
	Ba2       O2        O2         122.09(6)   1_555 1_555   6_665
	Ba2       O2        Ce1        90.22(6)   1_555 1_555  13_655
	Ba2       O2        Mn2        90.00(6)   1_555 1_555  26_566
	Ba1       O2        Ba2        86.03(6)  14_655 1_555   1_555
	Ba1       O2        Ba2        86.03(6)  14_655 1_555   1_665
	Ba1       O2        O1         60.25(6)  14_655 1_555  19_555
	Ba1       O2        O1         60.25(6)  14_655 1_555  21_665
	Ba1       O2        O2         120.50(5)  14_655 1_555   3_565
	Ba1       O2        O2         120.50(5)  14_655 1_555   6_665
	Ba1       O2        Ce1        90.00(10)  14_655 1_555  13_655
	Ba1       O2        Mn2        93.14(11)  14_655 1_555  26_566
	O2        O2        Ba1        59.50(5)   3_665 1_555  14_655
	O2        O2        Ba2        117.80(6)   3_665 1_555   1_555
	O2        O2        Ba2        57.91(6)   3_665 1_555   1_665
	O2        O2        O1         119.66(7)   3_665 1_555  19_555
	O2        O2        O1         91.94(7)   3_665 1_555  21_665
	O2        O2        O2         180.000    3_665 1_555   3_565
	O2        O2        O2         120.000    3_665 1_555   6_665
	O2        O2        Ce1        45.43(6)   3_665 1_555  13_655
	O2        O2        Mn2        136.76(6)   3_665 1_555  26_566
	O2        O2        O2         60.000     6_655 1_555   3_665
	O2        O2        Ba1        59.50(5)   6_655 1_555  14_655
	O2        O2        Ba2        57.91(6)   6_655 1_555   1_555
	O2        O2        Ba2        117.80(6)   6_655 1_555   1_665
	O2        O2        O1         91.94(7)   6_655 1_555  19_555
	O2        O2        O1         119.66(7)   6_655 1_555  21_665
	O2        O2        O2         120.000    6_655 1_555   3_565
	O2        O2        O2         180.000    6_655 1_555   6_665
	O2        O2        Ce1        45.43(6)   6_655 1_555  13_655
	O2        O2        Mn2        136.76(6)   6_655 1_555  26_566
	O2        O2        O2         60.50(7)  33_566 1_555   6_655
	O2        O2        O2         90.000    33_566 1_555   3_665
	O2        O2        Ba1        119.99(8)  33_566 1_555  14_655
	O2        O2        Ba2        63.01(6)  33_566 1_555   1_555
	O2        O2        Ba2        121.91(11)  33_566 1_555   1_665
	O2        O2        O1         123.04(8)  33_566 1_555  19_555
	O2        O2        O1         177.75(10)  33_566 1_555  21_665
	O2        O2        O2         90.000    33_566 1_555   3_565
	O2        O2        O2         119.50(7)  33_566 1_555   6_665
	O2        O2        Ce1        44.57(6)  33_566 1_555  13_655
	O2        O2        Mn2        133.16(7)  33_566 1_555  26_566
	O2        O2        O2         59.01(13)  31_566 1_555  33_566
	O2        O2        O2         90.000    31_566 1_555   6_655
	O2        O2        O2         60.50(7)  31_566 1_555   3_665
	O2        O2        Ba1        119.99(8)  31_566 1_555  14_655
	O2        O2        Ba2        121.91(11)  31_566 1_555   1_555
	O2        O2        Ba2        63.01(6)  31_566 1_555   1_665
	O2        O2        O1         177.75(10)  31_566 1_555  19_555
	O2        O2        O1         123.04(8)  31_566 1_555  21_665
	O2        O2        O2         119.50(7)  31_566 1_555   3_565
	O2        O2        O2         90.000    31_566 1_555   6_665
	O2        O2        Ce1        44.57(6)  31_566 1_555  13_655
	O2        O2        Mn2        133.16(7)  31_566 1_555  26_566
	Ba2       O2        O2         54.96(8)  26_566 1_555  31_566
	Ba2       O2        O2         54.96(8)  26_566 1_555  33_566
	Ba2       O2        O2         115.38(4)  26_566 1_555   6_655
	Ba2       O2        O2         115.38(4)  26_566 1_555   3_665
	Ba2       O2        Ba1        173.78(11)  26_566 1_555  14_655
	Ba2       O2        Ba2        93.97(6)  26_566 1_555   1_555
	Ba2       O2        Ba2        93.97(6)  26_566 1_555   1_665
	Ba2       O2        O1         124.96(10)  26_566 1_555  19_555
	Ba2       O2        O1         124.96(10)  26_566 1_555  21_665
	Ba2       O2        O2         64.62(4)  26_566 1_555   3_565
	Ba2       O2        O2         64.62(4)  26_566 1_555   6_665
	Ba2       O2        Ce1        83.78(9)  26_566 1_555  13_655
	Ba2       O2        Mn2        93.08(11)  26_566 1_555  26_566
#######	End powder crystal structure	#######


#######	Begin powder crystal structure	#######
data_Tetrabariumtrimanganate(IV)
_pd_block_id	Tetrabariumtrimanganate(IV)
_pd_block_diffractogram_id	BCM_0.5mmcap_in_KapCap_100K_scan1
_diffrn_measurement_device_type	'SSRL beam line 2-1'

_pd_phase_name	Ba4Mn3O10

_cell_length_a    5.6768(5)
_cell_length_b    13.1064(13)
_cell_length_c    12.7066(14)
_cell_angle_alpha 90
_cell_angle_beta  90
_cell_angle_gamma 90
_cell_volume 945.41(16)
_cell_formula_units_Z	  2
_chemical_formula_weight	874.116147
_chemical_formula_sum	Ba16Mn12O40

_cell_measurement_temperature	100
_diffrn_ambient_temperature	100
_exptl_crystal_density_diffrn	6.1413(10)
_exptl_absorpt_coefficient_mu	18.729(3)
_diffrn_radiation_wavelength	0.729371900
_cell_measurement_theta_min	2
_cell_measurement_theta_max	57.5
_space_group_crystal_system	orthorhombic
_space_group_name_H-M_alt	Cmca

loop_
	_space_group_symop_id
	_space_group_symop_operation_xyz
	  1 'x, y, z '
	  2 '-x, -y+1/2, z+1/2 '
	  3 '-x, y, z '
	  4 '-x, y+1/2, -z+1/2 '
	  5 'x, -y, -z '
	  6 'x, -y+1/2, z+1/2 '
	  7 '-x, -y, -z '
	  8 'x, y+1/2, -z+1/2 '
	  9 'x+1/2, y+1/2, z '
	 10 '-x+1/2, -y, z+1/2 '
	 11 '-x+1/2, y+1/2, z '
	 12 '-x+1/2, y, -z+1/2 '
	 13 'x+1/2, -y+1/2, -z '
	 14 'x+1/2, -y, z+1/2 '
	 15 '-x+1/2, -y+1/2, -z '
	 16 'x+1/2, y, -z+1/2 '
loop_
	_atom_site_label
	_atom_site_type_symbol
	_atom_site_site_symmetry_multiplicity
	_atom_site_fract_x
	_atom_site_fract_y
	_atom_site_fract_z
	_atom_site_occupancy
	_atom_site_B_iso_or_equiv
Ba1 Ba+2   8 0 0.46285 0.1415 1 0.5763849
Ba2 Ba+2   8 0 0.2569 0.3905 1 0.7895684
Mn1 Mn+4   4 0 0 0 1 0.3158273
Mn2 Mn+4   8 0 0.1257 0.153 1 0.3553058
O1 O-2   8 0 0.0345 0.8522 1 0.6316547
O2 O-2   8 0 0.2643 0.1453 1 0.7895684
O3 O-2  16 0.2212 0.1033 0.0374 1 0.4895324
O4 O-2   8 0.25 0.1186 0.25 1 0.473741
loop_
	_geom_bond_atom_site_label_1
	_geom_bond_atom_site_label_2
	_geom_bond_distance
	_geom_bond_site_symmetry_1
	_geom_bond_site_symmetry_2
	Ba1       O2        2.6027(3) 1_555   1_555
	Ba1       O1        2.6775(3) 1_555   2_554
	Ba1       O3        2.76463(16) 1_555   9_455
	Ba1       O3        2.76463(16) 1_555  11_555
	Ba1       O1        2.8398(3) 1_555  13_456
	Ba1       O1        2.8398(3) 1_555  13_556
	Ba1       O4        2.84286(17) 1_555   4_555
	Ba1       O4        2.84286(17) 1_555   8_555
	Ba1       O3        2.9024(2) 1_555  15_555
	Ba1       O3        2.9024(2) 1_555  13_455
	Ba2       O3        2.71975(17) 1_555  12_555
	Ba2       O3        2.71975(17) 1_555  16_455
	Ba2       O1        2.7770(3) 1_555   2_554
	Ba2       O2        2.8763(2) 1_555  12_555
	Ba2       O2        2.8763(2) 1_555  12_455
	Ba2       O3        2.90142(18) 1_555   2_555
	Ba2       O3        2.90142(18) 1_555   6_555
	Ba2       O4        2.91324(17) 1_555   1_555
	Ba2       O4        2.91324(17) 1_555   3_555
	Ba2       O2        3.1172(3) 1_555   1_555
	Mn1       O3        1.90675(12) 1_555   5_555
	Mn1       O3        1.90675(12) 1_555   3_555
	Mn1       O3        1.90675(12) 1_555   7_555
	Mn1       O3        1.90675(12) 1_555   1_555
	Mn1       O1        1.9317(2) 1_555   5_556
	Mn1       O1        1.9317(2) 1_555   1_554
	Mn1       Mn2       2.54828(19) 1_555   1_555
	Mn1       Mn2       2.54828(19) 1_555   5_555
	Mn2       O2        1.81918(18) 1_555   1_555
	Mn2       O4        1.88201(13) 1_555   3_555
	Mn2       O4        1.88201(13) 1_555   1_555
	Mn2       O3        1.95465(14) 1_555   1_555
	Mn2       O3        1.95465(14) 1_555   3_555
	Mn2       O1        2.1007(2) 1_555   5_556
	Mn2       Mn1       2.54828(19) 1_555   1_555
	O1        Mn1       1.9317(2) 1_555   1_556
	O1        Mn2       2.1007(2) 1_555   5_556
	O1        O3        2.60894(16) 1_555   5_556
	O1        O3        2.60894(16) 1_555   7_556
	O1        Ba1       2.6775(3) 1_555   2_555
	O1        Ba2       2.7770(3) 1_555   2_555
	O1        O4        2.77974(17) 1_555   5_556
	O1        O4        2.77974(17) 1_555   7_556
	O1        O3        2.8156(2) 1_555   3_556
	O1        O3        2.8156(2) 1_555   1_556
	O1        Ba1       2.8398(3) 1_555  13_456
	O1        Ba1       2.8398(3) 1_555  13_556
	O2        Mn2       1.81918(18) 1_555   1_555
	O2        Ba1       2.6027(3) 1_555   1_555
	O2        O4        2.72592(16) 1_555   1_555
	O2        O4        2.72592(16) 1_555   3_555
	O2        O3        2.81233(18) 1_555   1_555
	O2        O3        2.81233(18) 1_555   3_555
	O2        Ba2       2.8763(2) 1_555  12_555
	O2        Ba2       2.8763(2) 1_555  12_455
	O2        Ba2       3.1172(3) 1_555   1_555
	O3        Mn1       1.90675(12) 1_555   1_555
	O3        Mn2       1.95465(14) 1_555   1_555
	O3        O3        2.5114(2) 1_555   3_555
	O3        O1        2.60894(16) 1_555   5_556
	O3        O4        2.7138(3) 1_555   1_555
	O3        Ba2       2.71975(17) 1_555  12_555
	O3        Ba1       2.76463(16) 1_555   9_545
	O3        O2        2.81233(18) 1_555   1_555
	O3        O1        2.8156(2) 1_555   1_554
	O3        O3        2.8697(3) 1_555   5_555
	O3        Ba2       2.90142(18) 1_555   2_554
	O3        Ba1       2.9024(2) 1_555  13_555
	O3        O3        3.1654(3) 1_555   3_655
	O4        Mn2       1.88201(13) 1_555   1_555
	O4        Mn2       1.88201(13) 1_555  12_555
	O4        O3        2.7138(3) 1_555  12_555
	O4        O3        2.7138(3) 1_555   1_555
	O4        O2        2.72592(16) 1_555   1_555
	O4        O2        2.72592(16) 1_555  12_555
	O4        O1        2.77974(17) 1_555  10_554
	O4        O1        2.77974(17) 1_555   5_556
	O4        O4        2.8384(3) 1_555   3_655
	O4        O4        2.8384(3) 1_555   3_555
	O4        Ba1       2.84286(17) 1_555   9_545
	O4        Ba1       2.84286(17) 1_555   4_545
	O4        Ba2       2.91324(17) 1_555  12_555
	O4        Ba2       2.91324(17) 1_555   1_555
	loop_
		_geom_angle_atom_site_label_1
		_geom_angle_atom_site_label_2
		_geom_angle_atom_site_label_3
		_geom_angle
		_geom_angle_site_symmetry_1
		_geom_angle_site_symmetry_2
		_geom_angle_site_symmetry_3
	O1        Ba1       O2         89.6802(3)   2_554 1_555   1_555
	O3        Ba1       O1         118.020(3)   9_455 1_555   2_554
	O3        Ba1       O2         132.423(3)   9_455 1_555   1_555
	O3        Ba1       O3         69.847(6)  11_555 1_555   9_455
	O3        Ba1       O1         118.020(3)  11_555 1_555   2_554
	O3        Ba1       O2         132.423(3)  11_555 1_555   1_555
	O1        Ba1       O3         125.279(3)  13_456 1_555  11_555
	O1        Ba1       O3         55.468(3)  13_456 1_555   9_455
	O1        Ba1       O1         88.3757(2)  13_456 1_555   2_554
	O1        Ba1       O2         90.67069(9)  13_456 1_555   1_555
	O1        Ba1       O1         176.4782(4)  13_556 1_555  13_456
	O1        Ba1       O3         55.468(3)  13_556 1_555  11_555
	O1        Ba1       O3         125.279(3)  13_556 1_555   9_455
	O1        Ba1       O1         88.3757(2)  13_556 1_555   2_554
	O1        Ba1       O2         90.67069(9)  13_556 1_555   1_555
	O4        Ba1       O1         118.459(3)   4_555 1_555  13_556
	O4        Ba1       O1         58.571(3)   4_555 1_555  13_456
	O4        Ba1       O3         92.277(7)   4_555 1_555  11_555
	O4        Ba1       O3         57.868(6)   4_555 1_555   9_455
	O4        Ba1       O1         60.381(3)   4_555 1_555   2_554
	O4        Ba1       O2         135.148(4)   4_555 1_555   1_555
	O4        Ba1       O4         59.897(6)   8_555 1_555   4_555
	O4        Ba1       O1         58.571(3)   8_555 1_555  13_556
	O4        Ba1       O1         118.459(3)   8_555 1_555  13_456
	O4        Ba1       O3         57.868(6)   8_555 1_555  11_555
	O4        Ba1       O3         92.277(7)   8_555 1_555   9_455
	O4        Ba1       O1         60.381(3)   8_555 1_555   2_554
	O4        Ba1       O2         135.148(4)   8_555 1_555   1_555
	O3        Ba1       O4         108.789(5)  15_555 1_555   8_555
	O3        Ba1       O4         150.0588(13)  15_555 1_555   4_555
	O3        Ba1       O1         58.714(4)  15_555 1_555  13_556
	O3        Ba1       O1         124.804(3)  15_555 1_555  13_456
	O3        Ba1       O3         60.790(5)  15_555 1_555  11_555
	O3        Ba1       O3         97.836(6)  15_555 1_555   9_455
	O3        Ba1       O1         141.908(4)  15_555 1_555   2_554
	O3        Ba1       O2         73.493(2)  15_555 1_555   1_555
	O3        Ba1       O3         66.091(7)  13_455 1_555  15_555
	O3        Ba1       O4         150.0588(13)  13_455 1_555   8_555
	O3        Ba1       O4         108.789(5)  13_455 1_555   4_555
	O3        Ba1       O1         124.804(3)  13_455 1_555  13_556
	O3        Ba1       O1         58.714(4)  13_455 1_555  13_456
	O3        Ba1       O3         97.836(6)  13_455 1_555  11_555
	O3        Ba1       O3         60.790(5)  13_455 1_555   9_455
	O3        Ba1       O1         141.908(4)  13_455 1_555   2_554
	O3        Ba1       O2         73.493(2)  13_455 1_555   1_555
	O3        Ba2       O3         71.173(7)  16_455 1_555  12_555
	O1        Ba2       O3         141.978(3)   2_554 1_555  16_455
	O1        Ba2       O3         141.978(3)   2_554 1_555  12_555
	O2        Ba2       O1         86.5077(4)  12_555 1_555   2_554
	O2        Ba2       O3         130.731(3)  12_555 1_555  16_455
	O2        Ba2       O3         60.262(4)  12_555 1_555  12_555
	O2        Ba2       O2         161.388(2)  12_455 1_555  12_555
	O2        Ba2       O1         86.5077(4)  12_455 1_555   2_554
	O2        Ba2       O3         60.262(4)  12_455 1_555  16_455
	O2        Ba2       O3         130.731(3)  12_455 1_555  12_555
	O3        Ba2       O2         69.718(3)   2_555 1_555  12_455
	O3        Ba2       O2         120.501(2)   2_555 1_555  12_555
	O3        Ba2       O1         59.403(5)   2_555 1_555   2_554
	O3        Ba2       O3         89.935(6)   2_555 1_555  16_455
	O3        Ba2       O3         120.171(6)   2_555 1_555  12_555
	O3        Ba2       O3         51.290(5)   6_555 1_555   2_555
	O3        Ba2       O2         120.501(2)   6_555 1_555  12_455
	O3        Ba2       O2         69.718(3)   6_555 1_555  12_555
	O3        Ba2       O1         59.403(5)   6_555 1_555   2_554
	O3        Ba2       O3         120.171(6)   6_555 1_555  16_455
	O3        Ba2       O3         89.935(6)   6_555 1_555  12_555
	O4        Ba2       O3         125.193(5)   1_555 1_555   6_555
	O4        Ba2       O3         176.3875(2)   1_555 1_555   2_555
	O4        Ba2       O2         113.879(4)   1_555 1_555  12_455
	O4        Ba2       O2         56.173(2)   1_555 1_555  12_555
	O4        Ba2       O1         120.343(5)   1_555 1_555   2_554
	O4        Ba2       O3         91.683(6)   1_555 1_555  16_455
	O4        Ba2       O3         57.479(6)   1_555 1_555  12_555
	O4        Ba2       O4         58.308(6)   3_555 1_555   1_555
	O4        Ba2       O3         176.3875(2)   3_555 1_555   6_555
	O4        Ba2       O3         125.193(5)   3_555 1_555   2_555
	O4        Ba2       O2         56.173(2)   3_555 1_555  12_455
	O4        Ba2       O2         113.879(4)   3_555 1_555  12_555
	O4        Ba2       O1         120.343(5)   3_555 1_555   2_554
	O4        Ba2       O3         57.479(6)   3_555 1_555  16_455
	O4        Ba2       O3         91.683(6)   3_555 1_555  12_555
	O2        Ba2       O4         53.618(4)   1_555 1_555   3_555
	O2        Ba2       O4         53.618(4)   1_555 1_555   1_555
	O2        Ba2       O3         128.563(4)   1_555 1_555   6_555
	O2        Ba2       O3         128.563(4)   1_555 1_555   2_555
	O2        Ba2       O2         80.8438(12)   1_555 1_555  12_455
	O2        Ba2       O2         80.8438(12)   1_555 1_555  12_555
	O2        Ba2       O1         78.1238(12)   1_555 1_555   2_554
	O2        Ba2       O3         111.083(2)   1_555 1_555  16_455
	O2        Ba2       O3         111.083(2)   1_555 1_555  12_555
	O3        Mn1       O3         180.0000000(8)   3_555 1_555   5_555
	O3        Mn1       O3         97.619(7)   7_555 1_555   3_555
	O3        Mn1       O3         82.381(7)   7_555 1_555   5_555
	O3        Mn1       O3         180.000    1_555 1_555   7_555
	O3        Mn1       O3         82.381(7)   1_555 1_555   3_555
	O3        Mn1       O3         97.619(7)   1_555 1_555   5_555
	O1        Mn1       O3         85.635(3)   5_556 1_555   1_555
	O1        Mn1       O3         94.365(3)   5_556 1_555   7_555
	O1        Mn1       O3         85.635(3)   5_556 1_555   3_555
	O1        Mn1       O3         94.365(3)   5_556 1_555   5_555
	O1        Mn1       O1         179.9999991(12)   1_554 1_555   5_556
	O1        Mn1       O3         94.365(3)   1_554 1_555   1_555
	O1        Mn1       O3         85.635(3)   1_554 1_555   7_555
	O1        Mn1       O3         94.365(3)   1_554 1_555   3_555
	O1        Mn1       O3         85.635(3)   1_554 1_555   5_555
	Mn2       Mn1       O1         126.184(6)   1_555 1_555   1_554
	Mn2       Mn1       O1         53.816(6)   1_555 1_555   5_556
	Mn2       Mn1       O3         49.519(3)   1_555 1_555   1_555
	Mn2       Mn1       O3         130.481(3)   1_555 1_555   7_555
	Mn2       Mn1       O3         49.519(3)   1_555 1_555   3_555
	Mn2       Mn1       O3         130.481(3)   1_555 1_555   5_555
	Mn2       Mn1       Mn2        179.9999991(12)   5_555 1_555   1_555
	Mn2       Mn1       O1         53.816(6)   5_555 1_555   1_554
	Mn2       Mn1       O1         126.184(6)   5_555 1_555   5_556
	Mn2       Mn1       O3         130.481(3)   5_555 1_555   1_555
	Mn2       Mn1       O3         49.519(3)   5_555 1_555   7_555
	Mn2       Mn1       O3         130.481(3)   5_555 1_555   3_555
	Mn2       Mn1       O3         49.519(3)   5_555 1_555   5_555
	O4        Mn2       O2         94.8528(3)   3_555 1_555   1_555
	O4        Mn2       O4         97.892(8)   1_555 1_555   3_555
	O4        Mn2       O2         94.8528(3)   1_555 1_555   1_555
	O3        Mn2       O4         90.016(8)   1_555 1_555   1_555
	O3        Mn2       O4         165.7366(11)   1_555 1_555   3_555
	O3        Mn2       O2         96.2901(14)   1_555 1_555   1_555
	O3        Mn2       O3         79.946(8)   3_555 1_555   1_555
	O3        Mn2       O4         165.7366(11)   3_555 1_555   1_555
	O3        Mn2       O4         90.016(8)   3_555 1_555   3_555
	O3        Mn2       O2         96.2901(14)   3_555 1_555   1_555
	O1        Mn2       O3         79.9935(9)   5_556 1_555   3_555
	O1        Mn2       O3         79.9935(9)   5_556 1_555   1_555
	O1        Mn2       O4         88.3485(5)   5_556 1_555   1_555
	O1        Mn2       O4         88.3485(5)   5_556 1_555   3_555
	O1        Mn2       O2         175.1145(7)   5_556 1_555   1_555
	Mn1       Mn2       O1         47.919(4)   1_555 1_555   5_556
	Mn1       Mn2       O3         47.901(4)   1_555 1_555   3_555
	Mn1       Mn2       O3         47.901(4)   1_555 1_555   1_555
	Mn1       Mn2       O4         117.883(4)   1_555 1_555   1_555
	Mn1       Mn2       O4         117.883(4)   1_555 1_555   3_555
	Mn1       Mn2       O2         127.195(5)   1_555 1_555   1_555
	Mn2       O1        Mn1        78.265(2)   5_556 1_555   1_556
	O3        O1        Mn2        47.546(4)   5_556 1_555   5_556
	O3        O1        Mn1        46.780(2)   5_556 1_555   1_556
	O3        O1        O3         57.543(6)   7_556 1_555   5_556
	O3        O1        Mn2        47.546(4)   7_556 1_555   5_556
	O3        O1        Mn1        46.780(2)   7_556 1_555   1_556
	Ba1       O1        O3         123.136(3)   2_555 1_555   7_556
	Ba1       O1        O3         123.136(3)   2_555 1_555   5_556
	Ba1       O1        Mn2        88.9408(4)   2_555 1_555   5_556
	Ba1       O1        Mn1        167.2059(18)   2_555 1_555   1_556
	Ba2       O1        Ba1        99.3499(15)   2_555 1_555   2_555
	Ba2       O1        O3         125.967(5)   2_555 1_555   7_556
	Ba2       O1        O3         125.967(5)   2_555 1_555   5_556
	Ba2       O1        Mn2        171.7093(12)   2_555 1_555   5_556
	Ba2       O1        Mn1        93.444(3)   2_555 1_555   1_556
	O4        O1        Ba2        142.426(3)   5_556 1_555   2_555
	O4        O1        Ba1        62.757(3)   5_556 1_555   2_555
	O4        O1        O3         89.841(7)   5_556 1_555   7_556
	O4        O1        O3         60.379(6)   5_556 1_555   5_556
	O4        O1        Mn2        42.591(3)   5_556 1_555   5_556
	O4        O1        Mn1        106.572(5)   5_556 1_555   1_556
	O4        O1        O4         61.402(6)   7_556 1_555   5_556
	O4        O1        Ba2        142.426(3)   7_556 1_555   2_555
	O4        O1        Ba1        62.757(3)   7_556 1_555   2_555
	O4        O1        O3         60.379(6)   7_556 1_555   7_556
	O4        O1        O3         89.841(7)   7_556 1_555   5_556
	O4        O1        Mn2        42.591(3)   7_556 1_555   5_556
	O4        O1        Mn1        106.572(5)   7_556 1_555   1_556
	O3        O1        O4         113.200(5)   3_556 1_555   7_556
	O3        O1        O4         148.1392(10)   3_556 1_555   5_556
	O3        O1        Ba2        62.4986(10)   3_556 1_555   2_555
	O3        O1        Ba1        146.259(3)   3_556 1_555   2_555
	O3        O1        O3         63.746(6)   3_556 1_555   7_556
	O3        O1        O3         89.253(6)   3_556 1_555   5_556
	O3        O1        Mn2        110.266(2)   3_556 1_555   5_556
	O3        O1        Mn1        42.473(4)   3_556 1_555   1_556
	O3        O1        O3         52.972(6)   1_556 1_555   3_556
	O3        O1        O4         148.1392(10)   1_556 1_555   7_556
	O3        O1        O4         113.200(5)   1_556 1_555   5_556
	O3        O1        Ba2        62.4986(10)   1_556 1_555   2_555
	O3        O1        Ba1        146.259(3)   1_556 1_555   2_555
	O3        O1        O3         89.253(6)   1_556 1_555   7_556
	O3        O1        O3         63.746(6)   1_556 1_555   5_556
	O3        O1        Mn2        110.266(2)   1_556 1_555   5_556
	O3        O1        Mn1        42.473(4)   1_556 1_555   1_556
	Ba1       O1        O3         114.727(3)  13_456 1_555   1_556
	Ba1       O1        O3         61.755(3)  13_456 1_555   3_556
	Ba1       O1        O4         60.770(3)  13_456 1_555   7_556
	Ba1       O1        O4         122.162(3)  13_456 1_555   5_556
	Ba1       O1        Ba2        89.02699(11)  13_456 1_555   2_555
	Ba1       O1        Ba1        91.6061(2)  13_456 1_555   2_555
	Ba1       O1        O3         60.805(3)  13_456 1_555   7_556
	Ba1       O1        O3         118.320(3)  13_456 1_555   5_556
	Ba1       O1        Mn2        90.75124(9)  13_456 1_555   5_556
	Ba1       O1        Mn1        88.5936(2)  13_456 1_555   1_556
	Ba1       O1        Ba1        176.4782(4)  13_556 1_555  13_456
	Ba1       O1        O3         61.755(3)  13_556 1_555   1_556
	Ba1       O1        O3         114.727(3)  13_556 1_555   3_556
	Ba1       O1        O4         122.162(3)  13_556 1_555   7_556
	Ba1       O1        O4         60.770(3)  13_556 1_555   5_556
	Ba1       O1        Ba2        89.02699(11)  13_556 1_555   2_555
	Ba1       O1        Ba1        91.6061(2)  13_556 1_555   2_555
	Ba1       O1        O3         118.320(3)  13_556 1_555   7_556
	Ba1       O1        O3         60.805(3)  13_556 1_555   5_556
	Ba1       O1        Mn2        90.75124(9)  13_556 1_555   5_556
	Ba1       O1        Mn1        88.5936(2)  13_556 1_555   1_556
	Ba1       O2        Mn2        177.9800(3)   1_555 1_555   1_555
	O4        O2        Ba1        135.192(3)   1_555 1_555   1_555
	O4        O2        Mn2        43.467(3)   1_555 1_555   1_555
	O4        O2        O4         62.750(6)   3_555 1_555   1_555
	O4        O2        Ba1        135.192(3)   3_555 1_555   1_555
	O4        O2        Mn2        43.467(3)   3_555 1_555   1_555
	O3        O2        O4         86.834(7)   1_555 1_555   3_555
	O3        O2        O4         58.657(6)   1_555 1_555   1_555
	O3        O2        Ba1        137.828(4)   1_555 1_555   1_555
	O3        O2        Mn2        43.697(4)   1_555 1_555   1_555
	O3        O2        O3         53.039(5)   3_555 1_555   1_555
	O3        O2        O4         58.657(6)   3_555 1_555   3_555
	O3        O2        O4         86.834(7)   3_555 1_555   1_555
	O3        O2        Ba1        137.828(4)   3_555 1_555   1_555
	O3        O2        Mn2        43.697(4)   3_555 1_555   1_555
	Ba2       O2        O3         109.769(3)  12_555 1_555   3_555
	Ba2       O2        O3         57.110(2)  12_555 1_555   1_555
	Ba2       O2        O4         124.566(3)  12_555 1_555   3_555
	Ba2       O2        O4         62.599(3)  12_555 1_555   1_555
	Ba2       O2        Ba1        91.7638(3)  12_555 1_555   1_555
	Ba2       O2        Mn2        88.5580(3)  12_555 1_555   1_555
	Ba2       O2        Ba2        161.388(2)  12_455 1_555  12_555
	Ba2       O2        O3         57.110(2)  12_455 1_555   3_555
	Ba2       O2        O3         109.769(3)  12_455 1_555   1_555
	Ba2       O2        O4         62.599(3)  12_455 1_555   3_555
	Ba2       O2        O4         124.566(3)  12_455 1_555   1_555
	Ba2       O2        Ba1        91.7638(3)  12_455 1_555   1_555
	Ba2       O2        Mn2        88.5580(3)  12_455 1_555   1_555
	Ba2       O2        Ba2        99.0345(12)   1_555 1_555  12_455
	Ba2       O2        Ba2        99.0345(12)   1_555 1_555  12_555
	Ba2       O2        O3         117.641(3)   1_555 1_555   3_555
	Ba2       O2        O3         117.641(3)   1_555 1_555   1_555
	Ba2       O2        O4         59.362(3)   1_555 1_555   3_555
	Ba2       O2        O4         59.362(3)   1_555 1_555   1_555
	Ba2       O2        Ba1        92.84598(10)   1_555 1_555   1_555
	Ba2       O2        Mn2        85.13399(19)   1_555 1_555   1_555
	Mn2       O3        Mn1        82.580(5)   1_555 1_555   1_555
	O3        O3        Mn2        50.027(4)   3_555 1_555   1_555
	O3        O3        Mn1        48.809(4)   3_555 1_555   1_555
	O1        O3        O3         61.229(3)   5_556 1_555   3_555
	O1        O3        Mn2        52.461(4)   5_556 1_555   1_555
	O1        O3        Mn1        47.584(5)   5_556 1_555   1_555
	O4        O3        O1         62.929(4)   1_555 1_555   5_556
	O4        O3        O3         93.4539(5)   1_555 1_555   3_555
	O4        O3        Mn2        43.908(4)   1_555 1_555   1_555
	O4        O3        Mn1        109.8916(11)   1_555 1_555   1_555
	Ba2       O3        O4         64.8450(16)  12_555 1_555   1_555
	Ba2       O3        O1         127.689(6)  12_555 1_555   5_556
	Ba2       O3        O3         125.587(3)  12_555 1_555   3_555
	Ba2       O3        Mn2        90.546(5)  12_555 1_555   1_555
	Ba2       O3        Mn1        173.1065(5)  12_555 1_555   1_555
	Ba1       O3        Ba2        89.916(7)   9_545 1_555  12_555
	Ba1       O3        O4         62.512(3)   9_545 1_555   1_555
	Ba1       O3        O1         63.727(6)   9_545 1_555   5_556
	Ba1       O3        O3         124.924(3)   9_545 1_555   3_555
	Ba1       O3        Mn2        96.214(6)   9_545 1_555   1_555
	Ba1       O3        Mn1        91.346(7)   9_545 1_555   1_555
	O2        O3        Ba1        121.463(6)   1_555 1_555   9_545
	O2        O3        Ba2        62.628(6)   1_555 1_555  12_555
	O2        O3        O4         59.081(3)   1_555 1_555   1_555
	O2        O3        O1         92.428(7)   1_555 1_555   5_556
	O2        O3        O3         63.480(3)   1_555 1_555   3_555
	O2        O3        Mn2        40.013(2)   1_555 1_555   1_555
	O2        O3        Mn1        111.113(6)   1_555 1_555   1_555
	O1        O3        O2         116.655(4)   1_554 1_555   1_555
	O1        O3        Ba1        116.230(5)   1_554 1_555   9_545
	O1        O3        Ba2        141.0884(11)   1_554 1_555  12_555
	O1        O3        O4         151.947(3)   1_554 1_555   1_555
	O1        O3        O1         90.747(6)   1_554 1_555   5_556
	O1        O3        O3         63.514(3)   1_554 1_555   3_555
	O1        O3        Mn2        112.934(7)   1_554 1_555   1_555
	O1        O3        Mn1        43.1629(16)   1_554 1_555   1_555
	O3        O3        O1         54.6204(10)   5_555 1_555   1_554
	O3        O3        O2         150.392(2)   5_555 1_555   1_555
	O3        O3        Ba1        61.979(5)   5_555 1_555   9_545
	O3        O3        Ba2        144.094(3)   5_555 1_555  12_555
	O3        O3        O4         113.541(2)   5_555 1_555   1_555
	O3        O3        O1         61.634(6)   5_555 1_555   5_556
	O3        O3        O3         90.000     5_555 1_555   3_555
	O3        O3        Mn2        112.9925(19)   5_555 1_555   1_555
	O3        O3        Mn1        41.191(4)   5_555 1_555   1_555
	Ba2       O3        O3         112.507(6)   2_554 1_555   5_555
	Ba2       O3        O1         58.098(6)   2_554 1_555   1_554
	Ba2       O3        O2         69.302(7)   2_554 1_555   1_555
	Ba2       O3        Ba1        167.4380(6)   2_554 1_555   9_545
	Ba2       O3        Ba2        90.065(6)   2_554 1_555  12_555
	Ba2       O3        O4         128.303(4)   2_554 1_555   1_555
	Ba2       O3        O1         125.084(5)   2_554 1_555   5_556
	Ba2       O3        O3         64.355(3)   2_554 1_555   3_555
	Ba2       O3        Mn2        96.348(6)   2_554 1_555   1_555
	Ba2       O3        Mn1        90.174(6)   2_554 1_555   1_555
	Ba1       O3        Ba2        85.456(7)  13_555 1_555   2_554
	Ba1       O3        O3         57.2313(14)  13_555 1_555   5_555
	Ba1       O3        O1         59.532(6)  13_555 1_555   1_554
	Ba1       O3        O2         148.1496(14)  13_555 1_555   1_555
	Ba1       O3        Ba1        82.164(6)  13_555 1_555   9_545
	Ba1       O3        Ba2        99.648(5)  13_555 1_555  12_555
	Ba1       O3        O4         140.252(4)  13_555 1_555   1_555
	Ba1       O3        O1         118.477(5)  13_555 1_555   5_556
	Ba1       O3        O3         123.045(3)  13_555 1_555   3_555
	Ba1       O3        Mn2        169.6575(9)  13_555 1_555   1_555
	Ba1       O3        Mn1        87.238(5)  13_555 1_555   1_555
	O3        O3        Ba1        56.955(3)   3_655 1_555  13_555
	O3        O3        Ba2        115.645(3)   3_655 1_555   2_554
	O3        O3        O3         90.000     3_655 1_555   5_555
	O3        O3        O1         116.486(3)   3_655 1_555   1_554
	O3        O3        O2         116.520(3)   3_655 1_555   1_555
	O3        O3        Ba1        55.076(3)   3_655 1_555   9_545
	O3        O3        Ba2        54.413(3)   3_655 1_555  12_555
	O3        O3        O4         86.5461(5)   3_655 1_555   1_555
	O3        O3        O1         118.771(3)   3_655 1_555   5_556
	O3        O3        O3         180.000    3_655 1_555   3_555
	O3        O3        Mn2        129.973(4)   3_655 1_555   1_555
	O3        O3        Mn1        131.191(4)   3_655 1_555   1_555
	Mn2       O4        Mn2        174.3318(7)  12_555 1_555   1_555
	O3        O4        Mn2        46.076(3)  12_555 1_555  12_555
	O3        O4        Mn2        134.508(3)  12_555 1_555   1_555
	O3        O4        O3         171.5249(12)   1_555 1_555  12_555
	O3        O4        Mn2        134.508(3)   1_555 1_555  12_555
	O3        O4        Mn2        46.076(3)   1_555 1_555   1_555
	O2        O4        O3         62.262(4)   1_555 1_555   1_555
	O2        O4        O3         124.677(2)   1_555 1_555  12_555
	O2        O4        Mn2        132.656(4)   1_555 1_555  12_555
	O2        O4        Mn2        41.680(3)   1_555 1_555   1_555
	O2        O4        O2         91.060(7)  12_555 1_555   1_555
	O2        O4        O3         124.677(2)  12_555 1_555   1_555
	O2        O4        O3         62.262(4)  12_555 1_555  12_555
	O2        O4        Mn2        41.680(3)  12_555 1_555  12_555
	O2        O4        Mn2        132.656(4)  12_555 1_555   1_555
	O1        O4        O2         90.680(7)  10_554 1_555  12_555
	O1        O4        O2         178.19504(5)  10_554 1_555   1_555
	O1        O4        O3         116.261(3)  10_554 1_555   1_555
	O1        O4        O3         56.692(2)  10_554 1_555  12_555
	O1        O4        Mn2        49.060(4)  10_554 1_555  12_555
	O1        O4        Mn2        136.606(3)  10_554 1_555   1_555
	O1        O4        O1         87.583(7)   5_556 1_555  10_554
	O1        O4        O2         178.19504(5)   5_556 1_555  12_555
	O1        O4        O2         90.680(7)   5_556 1_555   1_555
	O1        O4        O3         56.692(2)   5_556 1_555   1_555
	O1        O4        O3         116.261(3)   5_556 1_555  12_555
	O1        O4        Mn2        136.606(3)   5_556 1_555  12_555
	O1        O4        Mn2        49.060(4)   5_556 1_555   1_555
	O4        O4        O1         120.701(3)   3_655 1_555   5_556
	O4        O4        O1         59.299(3)   3_655 1_555  10_554
	O4        O4        O2         58.625(3)   3_655 1_555  12_555
	O4        O4        O2         121.375(3)   3_655 1_555   1_555
	O4        O4        O3         93.4539(5)   3_655 1_555   1_555
	O4        O4        O3         86.5461(5)   3_655 1_555  12_555
	O4        O4        Mn2        41.054(4)   3_655 1_555  12_555
	O4        O4        Mn2        138.946(4)   3_655 1_555   1_555
	O4        O4        O4         180.000    3_555 1_555   3_655
	O4        O4        O1         59.299(3)   3_555 1_555   5_556
	O4        O4        O1         120.701(3)   3_555 1_555  10_554
	O4        O4        O2         121.375(3)   3_555 1_555  12_555
	O4        O4        O2         58.625(3)   3_555 1_555   1_555
	O4        O4        O3         86.5461(5)   3_555 1_555   1_555
	O4        O4        O3         93.4539(5)   3_555 1_555  12_555
	O4        O4        Mn2        138.946(4)   3_555 1_555  12_555
	O4        O4        Mn2        41.054(4)   3_555 1_555   1_555
	Ba1       O4        O4         119.948(3)   9_545 1_555   3_555
	Ba1       O4        O4         60.052(3)   9_545 1_555   3_655
	Ba1       O4        O1         60.659(6)   9_545 1_555   5_556
	Ba1       O4        O1         56.862(6)   9_545 1_555  10_554
	Ba1       O4        O2         118.672(6)   9_545 1_555  12_555
	Ba1       O4        O2         121.752(6)   9_545 1_555   1_555
	Ba1       O4        O3         59.620(3)   9_545 1_555   1_555
	Ba1       O4        O3         113.554(4)   9_545 1_555  12_555
	Ba1       O4        Mn2        88.662(5)   9_545 1_555  12_555
	Ba1       O4        Mn2        95.414(6)   9_545 1_555   1_555
	Ba1       O4        Ba1        88.212(7)   4_545 1_555   9_545
	Ba1       O4        O4         60.052(3)   4_545 1_555   3_555
	Ba1       O4        O4         119.948(3)   4_545 1_555   3_655
	Ba1       O4        O1         56.862(6)   4_545 1_555   5_556
	Ba1       O4        O1         60.659(6)   4_545 1_555  10_554
	Ba1       O4        O2         121.752(6)   4_545 1_555  12_555
	Ba1       O4        O2         118.672(6)   4_545 1_555   1_555
	Ba1       O4        O3         113.554(4)   4_545 1_555   1_555
	Ba1       O4        O3         59.620(3)   4_545 1_555  12_555
	Ba1       O4        Mn2        95.414(6)   4_545 1_555  12_555
	Ba1       O4        Mn2        88.662(5)   4_545 1_555   1_555
	Ba2       O4        Ba1        170.8084(4)  12_555 1_555   4_545
	Ba2       O4        Ba1        84.628(7)  12_555 1_555   9_545
	Ba2       O4        O4         119.154(3)  12_555 1_555   3_555
	Ba2       O4        O4         60.846(3)  12_555 1_555   3_655
	Ba2       O4        O1         114.304(7)  12_555 1_555   5_556
	Ba2       O4        O1         119.125(6)  12_555 1_555  10_554
	Ba2       O4        O2         67.019(7)  12_555 1_555  12_555
	Ba2       O4        O2         61.228(6)  12_555 1_555   1_555
	Ba2       O4        O3         57.676(4)  12_555 1_555   1_555
	Ba2       O4        O3         128.803(3)  12_555 1_555  12_555
	Ba2       O4        Mn2        90.184(6)  12_555 1_555  12_555
	Ba2       O4        Mn2        86.288(6)  12_555 1_555   1_555
	Ba2       O4        Ba2        103.046(7)   1_555 1_555  12_555
	Ba2       O4        Ba1        84.628(7)   1_555 1_555   4_545
	Ba2       O4        Ba1        170.8084(4)   1_555 1_555   9_545
	Ba2       O4        O4         60.846(3)   1_555 1_555   3_555
	Ba2       O4        O4         119.154(3)   1_555 1_555   3_655
	Ba2       O4        O1         119.125(6)   1_555 1_555   5_556
	Ba2       O4        O1         114.304(7)   1_555 1_555  10_554
	Ba2       O4        O2         61.228(6)   1_555 1_555  12_555
	Ba2       O4        O2         67.019(7)   1_555 1_555   1_555
	Ba2       O4        O3         128.803(3)   1_555 1_555   1_555
	Ba2       O4        O3         57.676(4)   1_555 1_555  12_555
	Ba2       O4        Mn2        86.288(6)   1_555 1_555  12_555
	Ba2       O4        Mn2        90.184(6)   1_555 1_555   1_555
#######	End powder crystal structure	#######


#######	Begin powder crystal structure	#######
data_Bariumcerium(IV)oxide
_pd_block_id	Bariumcerium(IV)oxide
_pd_block_diffractogram_id	BCM_0.5mmcap_in_KapCap_100K_scan1
_diffrn_measurement_device_type	'SSRL beam line 2-1'

_pd_phase_name	BaCeO3

_cell_length_a    8.7611(11)
_cell_length_b    6.2241(7)
_cell_length_c    6.1982(7)
_cell_angle_alpha 90
_cell_angle_beta  90
_cell_angle_gamma 90
_cell_volume 337.98(7)
_cell_formula_units_Z	  2
_chemical_formula_weight	325.4412
_chemical_formula_sum	Ba4Ce4O12

_cell_measurement_temperature	100
_diffrn_ambient_temperature	100
_exptl_crystal_density_diffrn	6.3956(13)
_exptl_absorpt_coefficient_mu	24.337(5)
_diffrn_radiation_wavelength	0.729371900
_cell_measurement_theta_min	2
_cell_measurement_theta_max	57.5
_space_group_crystal_system	orthorhombic
_space_group_name_H-M_alt	Pmcn

loop_
	_space_group_symop_id
	_space_group_symop_operation_xyz
	  1 'x, y, z '
	  2 '-x, y+1/2, -z+1/2 '
	  3 '-x+1/2, -y+1/2, z+1/2 '
	  4 '-x+1/2, y, z '
	  5 'x, -y+1/2, z+1/2 '
	  6 '-x, -y, -z '
	  7 'x+1/2, -y, -z '
	  8 'x+1/2, y+1/2, -z+1/2 '
loop_
	_atom_site_label
	_atom_site_type_symbol
	_atom_site_site_symmetry_multiplicity
	_atom_site_fract_x
	_atom_site_fract_y
	_atom_site_fract_z
	_atom_site_occupancy
	_atom_site_B_iso_or_equiv
Ba1 Ba+2   4 0.25 -0.0043 0.0166 1 0.87
Ce1 Ce+4   4 0 0.5 0 1 0.31
O1 O-2   4 0.25 0.4266 -0.0119 1 0.89
O2 O-2   8 0.039 0.7243 0.2766 1 1.04
loop_
	_geom_bond_atom_site_label_1
	_geom_bond_atom_site_label_2
	_geom_bond_distance
	_geom_bond_site_symmetry_1
	_geom_bond_site_symmetry_2
	Ba1       O1        2.6878(3) 1_555   1_555
	Ba1       O2        2.7395(2) 1_555   3_554
	Ba1       O2        2.7395(2) 1_555   5_554
	Ba1       O1        2.9622(3) 1_555   3_555
	Ba1       O2        2.9779(2) 1_555   4_545
	Ba1       O2        2.9779(2) 1_555   1_545
	Ba1       O2        3.1746(3) 1_555   2_545
	Ba1       O2        3.1746(3) 1_555   8_545
	Ce1       O2        2.23129(19) 1_555   2_545
	Ce1       O2        2.23129(19) 1_555   5_564
	Ce1       O2        2.23718(19) 1_555   6_565
	Ce1       O2        2.23718(19) 1_555   1_555
	Ce1       O1        2.2386(3) 1_555   6_565
	Ce1       O1        2.2386(3) 1_555   1_555
	O1        Ce1       2.2386(3) 1_555   1_555
	O1        Ce1       2.2386(3) 1_555   4_555
	O1        Ba1       2.6878(3) 1_555   1_555
	O1        Ba1       2.9622(3) 1_555   3_554
	O1        O2        3.1396(2) 1_555   5_564
	O1        O2        3.1396(2) 1_555   3_564
	O1        O2        3.1598(3) 1_555   7_565
	O1        O2        3.1598(3) 1_555   6_565
	O1        O2        3.1699(2) 1_555   1_555
	O1        O2        3.1699(2) 1_555   4_555
	O1        O2        3.1817(3) 1_555   2_545
	O1        O2        3.1817(3) 1_555   8_545
	O2        Ce1       2.23129(19) 1_555   2_555
	O2        Ce1       2.23718(19) 1_555   1_555
	O2        Ba1       2.7395(2) 1_555   3_555
	O2        Ba1       2.9779(2) 1_555   1_565
	O2        O2        3.1156(4) 1_555   5_565
	O2        O2        3.1156(4) 1_555   5_564
	O2        O1        3.1396(2) 1_555   3_565
	O2        O1        3.1598(3) 1_555   6_565
	O2        O1        3.1699(2) 1_555   1_555
	O2        Ba1       3.1746(3) 1_555   2_555
	O2        O1        3.1817(3) 1_555   2_555
	loop_
		_geom_angle_atom_site_label_1
		_geom_angle_atom_site_label_2
		_geom_angle_atom_site_label_3
		_geom_angle
		_geom_angle_site_symmetry_1
		_geom_angle_site_symmetry_2
		_geom_angle_site_symmetry_3
	O2        Ba1       O1         117.585(4)   3_554 1_555   1_555
	O2        Ba1       O2         84.874(8)   5_554 1_555   3_554
	O2        Ba1       O1         117.585(4)   5_554 1_555   1_555
	O1        Ba1       O2         128.120(3)   3_555 1_555   5_554
	O1        Ba1       O2         128.120(3)   3_555 1_555   3_554
	O1        Ba1       O1         84.372(2)   3_555 1_555   1_555
	O2        Ba1       O1         63.814(5)   4_545 1_555   3_555
	O2        Ba1       O2         115.417(8)   4_545 1_555   5_554
	O2        Ba1       O2         65.885(8)   4_545 1_555   3_554
	O2        Ba1       O1         126.984(4)   4_545 1_555   1_555
	O2        Ba1       O2         76.745(8)   1_545 1_555   4_545
	O2        Ba1       O1         63.814(5)   1_545 1_555   3_555
	O2        Ba1       O2         65.885(8)   1_545 1_555   5_554
	O2        Ba1       O2         115.417(8)   1_545 1_555   3_554
	O2        Ba1       O1         126.984(4)   1_545 1_555   1_555
	O2        Ba1       O2         62.654(7)   2_545 1_555   1_545
	O2        Ba1       O2         122.062(7)   2_545 1_555   4_545
	O2        Ba1       O1         61.867(3)   2_545 1_555   3_555
	O2        Ba1       O2         84.553(8)   2_545 1_555   5_554
	O2        Ba1       O2         168.9426(5)   2_545 1_555   3_554
	O2        Ba1       O1         65.122(4)   2_545 1_555   1_555
	O2        Ba1       O2         105.796(8)   8_545 1_555   2_545
	O2        Ba1       O2         122.062(7)   8_545 1_555   1_545
	O2        Ba1       O2         62.654(7)   8_545 1_555   4_545
	O2        Ba1       O1         61.867(3)   8_545 1_555   3_555
	O2        Ba1       O2         168.9426(5)   8_545 1_555   5_554
	O2        Ba1       O2         84.553(8)   8_545 1_555   3_554
	O2        Ba1       O1         65.122(4)   8_545 1_555   1_555
	O2        Ce1       O2         180.000    5_564 1_555   2_545
	O2        Ce1       O2         91.590(9)   6_565 1_555   5_564
	O2        Ce1       O2         88.410(9)   6_565 1_555   2_545
	O2        Ce1       O2         180.000    1_555 1_555   6_565
	O2        Ce1       O2         88.410(9)   1_555 1_555   5_564
	O2        Ce1       O2         91.590(9)   1_555 1_555   2_545
	O1        Ce1       O2         89.818(3)   6_565 1_555   1_555
	O1        Ce1       O2         90.182(3)   6_565 1_555   6_565
	O1        Ce1       O2         90.763(3)   6_565 1_555   5_564
	O1        Ce1       O2         89.237(3)   6_565 1_555   2_545
	O1        Ce1       O1         180.000    1_555 1_555   6_565
	O1        Ce1       O2         90.182(3)   1_555 1_555   1_555
	O1        Ce1       O2         89.818(3)   1_555 1_555   6_565
	O1        Ce1       O2         89.237(3)   1_555 1_555   5_564
	O1        Ce1       O2         90.763(3)   1_555 1_555   2_545
	Ce1       O1        Ce1        156.140(4)   4_555 1_555   1_555
	Ba1       O1        Ce1        101.6229(19)   1_555 1_555   4_555
	Ba1       O1        Ce1        101.6229(19)   1_555 1_555   1_555
	Ba1       O1        Ba1        103.1647(9)   3_554 1_555   1_555
	Ba1       O1        Ce1        89.9535(6)   3_554 1_555   4_555
	Ba1       O1        Ce1        89.9535(6)   3_554 1_555   1_555
	O2        O1        Ba1        58.336(2)   5_564 1_555   3_554
	O2        O1        Ba1        135.892(4)   5_564 1_555   1_555
	O2        O1        Ce1        116.654(6)   5_564 1_555   4_555
	O2        O1        Ce1        45.287(3)   5_564 1_555   1_555
	O2        O1        O2         72.144(8)   3_564 1_555   5_564
	O2        O1        Ba1        58.336(2)   3_564 1_555   3_554
	O2        O1        Ba1        135.892(4)   3_564 1_555   1_555
	O2        O1        Ce1        45.287(3)   3_564 1_555   4_555
	O2        O1        Ce1        116.654(6)   3_564 1_555   1_555
	O2        O1        O2         61.126(7)   7_565 1_555   3_564
	O2        O1        O2         117.433(6)   7_565 1_555   5_564
	O2        O1        Ba1        62.372(4)   7_565 1_555   3_554
	O2        O1        Ba1        74.783(3)   7_565 1_555   1_555
	O2        O1        Ce1        45.072(5)   7_565 1_555   4_555
	O2        O1        Ce1        149.513(4)   7_565 1_555   1_555
	O2        O1        O2         106.507(8)   6_565 1_555   7_565
	O2        O1        O2         117.433(6)   6_565 1_555   3_564
	O2        O1        O2         61.126(7)   6_565 1_555   5_564
	O2        O1        Ba1        62.372(4)   6_565 1_555   3_554
	O2        O1        Ba1        74.783(3)   6_565 1_555   1_555
	O2        O1        Ce1        149.513(4)   6_565 1_555   4_555
	O2        O1        Ce1        45.072(5)   6_565 1_555   1_555
	O2        O1        O2         89.963(8)   1_555 1_555   6_565
	O2        O1        O2         159.0565(13)   1_555 1_555   7_565
	O2        O1        O2         100.042(8)   1_555 1_555   3_564
	O2        O1        O2         59.178(7)   1_555 1_555   5_564
	O2        O1        Ba1        117.459(5)   1_555 1_555   3_554
	O2        O1        Ba1        123.107(4)   1_555 1_555   1_555
	O2        O1        Ce1        115.639(6)   1_555 1_555   4_555
	O2        O1        Ce1        44.891(3)   1_555 1_555   1_555
	O2        O1        O2         71.348(8)   4_555 1_555   1_555
	O2        O1        O2         159.0565(13)   4_555 1_555   6_565
	O2        O1        O2         89.963(8)   4_555 1_555   7_565
	O2        O1        O2         59.178(7)   4_555 1_555   3_564
	O2        O1        O2         100.042(8)   4_555 1_555   5_564
	O2        O1        Ba1        117.459(5)   4_555 1_555   3_554
	O2        O1        Ba1        123.107(4)   4_555 1_555   1_555
	O2        O1        Ce1        44.891(3)   4_555 1_555   4_555
	O2        O1        Ce1        115.639(6)   4_555 1_555   1_555
	O2        O1        O2         115.902(7)   2_545 1_555   4_555
	O2        O1        O2         60.572(7)   2_545 1_555   1_555
	O2        O1        O2         58.850(8)   2_545 1_555   6_565
	O2        O1        O2         139.290(6)   2_545 1_555   7_565
	O2        O1        O2         159.0412(11)   2_545 1_555   3_564
	O2        O1        O2         89.812(8)   2_545 1_555   5_564
	O2        O1        Ba1        121.121(4)   2_545 1_555   3_554
	O2        O1        Ba1        64.848(3)   2_545 1_555   1_555
	O2        O1        Ce1        147.592(4)   2_545 1_555   4_555
	O2        O1        Ce1        44.526(5)   2_545 1_555   1_555
	O2        O1        O2         105.459(8)   8_545 1_555   2_545
	O2        O1        O2         60.572(7)   8_545 1_555   4_555
	O2        O1        O2         115.902(7)   8_545 1_555   1_555
	O2        O1        O2         139.290(6)   8_545 1_555   6_565
	O2        O1        O2         58.850(8)   8_545 1_555   7_565
	O2        O1        O2         89.812(8)   8_545 1_555   3_564
	O2        O1        O2         159.0412(11)   8_545 1_555   5_564
	O2        O1        Ba1        121.121(4)   8_545 1_555   3_554
	O2        O1        Ba1        64.848(3)   8_545 1_555   1_555
	O2        O1        Ce1        44.526(5)   8_545 1_555   4_555
	O2        O1        Ce1        147.592(4)   8_545 1_555   1_555
	Ce1       O2        Ce1        158.762(2)   1_555 1_555   2_555
	Ba1       O2        Ce1        101.962(7)   3_555 1_555   1_555
	Ba1       O2        Ce1        98.671(7)   3_555 1_555   2_555
	Ba1       O2        Ba1        99.120(8)   1_565 1_555   3_555
	Ba1       O2        Ce1        91.953(8)   1_565 1_555   1_555
	Ba1       O2        Ce1        89.693(8)   1_565 1_555   2_555
	O2        O2        Ba1        118.689(4)   5_565 1_555   1_565
	O2        O2        Ba1        60.738(4)   5_565 1_555   3_555
	O2        O2        Ce1        145.726(4)   5_565 1_555   1_555
	O2        O2        Ce1        45.872(4)   5_565 1_555   2_555
	O2        O2        O2         168.212(2)   5_564 1_555   5_565
	O2        O2        Ba1        53.377(3)   5_564 1_555   1_565
	O2        O2        Ba1        126.260(4)   5_564 1_555   3_555
	O2        O2        Ce1        45.717(6)   5_564 1_555   1_555
	O2        O2        Ce1        122.569(6)   5_564 1_555   2_555
	O1        O2        O2         110.137(4)   3_565 1_555   5_564
	O1        O2        O2         60.896(3)   3_565 1_555   5_565
	O1        O2        Ba1        57.850(7)   3_565 1_555   1_565
	O1        O2        Ba1        73.852(8)   3_565 1_555   3_555
	O1        O2        Ce1        147.329(2)   3_565 1_555   1_555
	O1        O2        Ce1        45.477(5)   3_565 1_555   2_555
	O1        O2        O1         153.4193(18)   6_565 1_555   3_565
	O1        O2        O2         60.925(4)   6_565 1_555   5_564
	O1        O2        O2         123.161(4)   6_565 1_555   5_565
	O1        O2        Ba1        112.646(7)   6_565 1_555   1_565
	O1        O2        Ba1        132.381(6)   6_565 1_555   3_555
	O1        O2        Ce1        45.109(3)   6_565 1_555   1_555
	O1        O2        Ce1        115.347(5)   6_565 1_555   2_555
	O1        O2        O1         90.037(8)   1_555 1_555   6_565
	O1        O2        O1         107.260(8)   1_555 1_555   3_565
	O1        O2        O2         59.927(5)   1_555 1_555   5_564
	O1        O2        O2         128.401(3)   1_555 1_555   5_565
	O1        O2        Ba1        70.384(8)   1_555 1_555   1_565
	O1        O2        Ba1        67.705(8)   1_555 1_555   3_555
	O1        O2        Ce1        44.928(5)   1_555 1_555   1_555
	O1        O2        Ce1        152.737(3)   1_555 1_555   2_555
	Ba1       O2        O1         115.525(7)   2_555 1_555   1_555
	Ba1       O2        O1         55.760(7)   2_555 1_555   6_565
	Ba1       O2        O1         127.676(6)   2_555 1_555   3_565
	Ba1       O2        O2         116.593(3)   2_555 1_555   5_564
	Ba1       O2        O2         69.170(4)   2_555 1_555   5_565
	Ba1       O2        Ba1        165.43075(14)   2_555 1_555   1_565
	Ba1       O2        Ba1        95.447(8)   2_555 1_555   3_555
	Ba1       O2        Ce1        84.717(6)   2_555 1_555   1_555
	Ba1       O2        Ce1        88.395(6)   2_555 1_555   2_555
	O1        O2        Ba1        50.029(7)   2_555 1_555   2_555
	O1        O2        O1         162.5514(4)   2_555 1_555   1_555
	O1        O2        O1         73.619(8)   2_555 1_555   6_565
	O1        O2        O1         90.188(8)   2_555 1_555   3_565
	O1        O2        O2         114.540(4)   2_555 1_555   5_564
	O1        O2        O2         60.225(4)   2_555 1_555   5_565
	O1        O2        Ba1        121.170(7)   2_555 1_555   1_565
	O1        O2        Ba1        119.070(7)   2_555 1_555   3_555
	O1        O2        Ce1        118.469(5)   2_555 1_555   1_555
	O1        O2        Ce1        44.711(3)   2_555 1_555   2_555
#######	End powder crystal structure	#######


#######	Begin powder crystal structure	#######
data_Cerium(IV)Oxide
_pd_block_id	Cerium(IV)Oxide
_pd_block_diffractogram_id	BCM_0.5mmcap_in_KapCap_100K_scan1
_diffrn_measurement_device_type	'SSRL beam line 2-1'

_pd_phase_name	CeO2

_cell_length_a    5.403753
_cell_length_b    5.403753
_cell_length_c    5.403753
_cell_angle_alpha 90
_cell_angle_beta  90
_cell_angle_gamma 90
_cell_volume 157.792541
_cell_formula_units_Z	  2
_chemical_formula_weight	344.2296
_chemical_formula_sum	CeO2

_cell_measurement_temperature	100
_diffrn_ambient_temperature	100
_exptl_crystal_density_diffrn	7.24504576
_exptl_absorpt_coefficient_mu	30.6013451
_diffrn_radiation_wavelength	0.729371900
_cell_measurement_theta_min	2
_cell_measurement_theta_max	57.5
_space_group_crystal_system	cubic
_space_group_name_H-M_alt	Fm-3m

loop_
	_space_group_symop_id
	_space_group_symop_operation_xyz
	  1 'x, y, z '
	  2 '-x, -y, z '
	  3 '-x, -z, -y '
	  4 '-x, -z, y '
	  5 '-x, z, -y '
	  6 '-x, z, y '
	  7 '-x, y, -z '
	  8 '-x, y, z '
	  9 '-y, -x, -z '
	 10 '-y, -x, z '
	 11 '-y, -z, -x '
	 12 '-y, -z, x '
	 13 '-y, z, -x '
	 14 '-y, z, x '
	 15 '-y, x, -z '
	 16 '-y, x, z '
	 17 '-z, -x, -y '
	 18 '-z, -x, y '
	 19 '-z, -y, -x '
	 20 '-z, -y, x '
	 21 '-z, y, -x '
	 22 '-z, y, x '
	 23 '-z, x, -y '
	 24 '-z, x, y '
	 25 'z, -x, -y '
	 26 'z, -x, y '
	 27 'z, -y, -x '
	 28 'z, -y, x '
	 29 'z, y, -x '
	 30 'z, y, x '
	 31 'z, x, -y '
	 32 'z, x, y '
	 33 'y, -x, -z '
	 34 'y, -x, z '
	 35 'y, -z, -x '
	 36 'y, -z, x '
	 37 'y, z, -x '
	 38 'y, z, x '
	 39 'y, x, -z '
	 40 'y, x, z '
	 41 'x, -y, -z '
	 42 'x, -y, z '
	 43 'x, -z, -y '
	 44 'x, -z, y '
	 45 'x, z, -y '
	 46 'x, z, y '
	 47 'x, y, -z '
	 48 '-x, -y, -z '
	 49 'x+1/2, y+1/2, z '
	 50 '-x+1/2, -y+1/2, z '
	 51 '-x+1/2, -z+1/2, -y '
	 52 '-x+1/2, -z+1/2, y '
	 53 '-x+1/2, z+1/2, -y '
	 54 '-x+1/2, z+1/2, y '
	 55 '-x+1/2, y+1/2, -z '
	 56 '-x+1/2, y+1/2, z '
	 57 '-y+1/2, -x+1/2, -z '
	 58 '-y+1/2, -x+1/2, z '
	 59 '-y+1/2, -z+1/2, -x '
	 60 '-y+1/2, -z+1/2, x '
	 61 '-y+1/2, z+1/2, -x '
	 62 '-y+1/2, z+1/2, x '
	 63 '-y+1/2, x+1/2, -z '
	 64 '-y+1/2, x+1/2, z '
	 65 '-z+1/2, -x+1/2, -y '
	 66 '-z+1/2, -x+1/2, y '
	 67 '-z+1/2, -y+1/2, -x '
	 68 '-z+1/2, -y+1/2, x '
	 69 '-z+1/2, y+1/2, -x '
	 70 '-z+1/2, y+1/2, x '
	 71 '-z+1/2, x+1/2, -y '
	 72 '-z+1/2, x+1/2, y '
	 73 'z+1/2, -x+1/2, -y '
	 74 'z+1/2, -x+1/2, y '
	 75 'z+1/2, -y+1/2, -x '
	 76 'z+1/2, -y+1/2, x '
	 77 'z+1/2, y+1/2, -x '
	 78 'z+1/2, y+1/2, x '
	 79 'z+1/2, x+1/2, -y '
	 80 'z+1/2, x+1/2, y '
	 81 'y+1/2, -x+1/2, -z '
	 82 'y+1/2, -x+1/2, z '
	 83 'y+1/2, -z+1/2, -x '
	 84 'y+1/2, -z+1/2, x '
	 85 'y+1/2, z+1/2, -x '
	 86 'y+1/2, z+1/2, x '
	 87 'y+1/2, x+1/2, -z '
	 88 'y+1/2, x+1/2, z '
	 89 'x+1/2, -y+1/2, -z '
	 90 'x+1/2, -y+1/2, z '
	 91 'x+1/2, -z+1/2, -y '
	 92 'x+1/2, -z+1/2, y '
	 93 'x+1/2, z+1/2, -y '
	 94 'x+1/2, z+1/2, y '
	 95 'x+1/2, y+1/2, -z '
	 96 '-x+1/2, -y+1/2, -z '
	 97 'x+1/2, y, z+1/2 '
	 98 '-x+1/2, -y, z+1/2 '
	 99 '-x+1/2, -z, -y+1/2 '
	100 '-x+1/2, -z, y+1/2 '
	101 '-x+1/2, z, -y+1/2 '
	102 '-x+1/2, z, y+1/2 '
	103 '-x+1/2, y, -z+1/2 '
	104 '-x+1/2, y, z+1/2 '
	105 '-y+1/2, -x, -z+1/2 '
	106 '-y+1/2, -x, z+1/2 '
	107 '-y+1/2, -z, -x+1/2 '
	108 '-y+1/2, -z, x+1/2 '
	109 '-y+1/2, z, -x+1/2 '
	110 '-y+1/2, z, x+1/2 '
	111 '-y+1/2, x, -z+1/2 '
	112 '-y+1/2, x, z+1/2 '
	113 '-z+1/2, -x, -y+1/2 '
	114 '-z+1/2, -x, y+1/2 '
	115 '-z+1/2, -y, -x+1/2 '
	116 '-z+1/2, -y, x+1/2 '
	117 '-z+1/2, y, -x+1/2 '
	118 '-z+1/2, y, x+1/2 '
	119 '-z+1/2, x, -y+1/2 '
	120 '-z+1/2, x, y+1/2 '
	121 'z+1/2, -x, -y+1/2 '
	122 'z+1/2, -x, y+1/2 '
	123 'z+1/2, -y, -x+1/2 '
	124 'z+1/2, -y, x+1/2 '
	125 'z+1/2, y, -x+1/2 '
	126 'z+1/2, y, x+1/2 '
	127 'z+1/2, x, -y+1/2 '
	128 'z+1/2, x, y+1/2 '
	129 'y+1/2, -x, -z+1/2 '
	130 'y+1/2, -x, z+1/2 '
	131 'y+1/2, -z, -x+1/2 '
	132 'y+1/2, -z, x+1/2 '
	133 'y+1/2, z, -x+1/2 '
	134 'y+1/2, z, x+1/2 '
	135 'y+1/2, x, -z+1/2 '
	136 'y+1/2, x, z+1/2 '
	137 'x+1/2, -y, -z+1/2 '
	138 'x+1/2, -y, z+1/2 '
	139 'x+1/2, -z, -y+1/2 '
	140 'x+1/2, -z, y+1/2 '
	141 'x+1/2, z, -y+1/2 '
	142 'x+1/2, z, y+1/2 '
	143 'x+1/2, y, -z+1/2 '
	144 '-x+1/2, -y, -z+1/2 '
	145 'x, y+1/2, z+1/2 '
	146 '-x, -y+1/2, z+1/2 '
	147 '-x, -z+1/2, -y+1/2 '
	148 '-x, -z+1/2, y+1/2 '
	149 '-x, z+1/2, -y+1/2 '
	150 '-x, z+1/2, y+1/2 '
	151 '-x, y+1/2, -z+1/2 '
	152 '-x, y+1/2, z+1/2 '
	153 '-y, -x+1/2, -z+1/2 '
	154 '-y, -x+1/2, z+1/2 '
	155 '-y, -z+1/2, -x+1/2 '
	156 '-y, -z+1/2, x+1/2 '
	157 '-y, z+1/2, -x+1/2 '
	158 '-y, z+1/2, x+1/2 '
	159 '-y, x+1/2, -z+1/2 '
	160 '-y, x+1/2, z+1/2 '
	161 '-z, -x+1/2, -y+1/2 '
	162 '-z, -x+1/2, y+1/2 '
	163 '-z, -y+1/2, -x+1/2 '
	164 '-z, -y+1/2, x+1/2 '
	165 '-z, y+1/2, -x+1/2 '
	166 '-z, y+1/2, x+1/2 '
	167 '-z, x+1/2, -y+1/2 '
	168 '-z, x+1/2, y+1/2 '
	169 'z, -x+1/2, -y+1/2 '
	170 'z, -x+1/2, y+1/2 '
	171 'z, -y+1/2, -x+1/2 '
	172 'z, -y+1/2, x+1/2 '
	173 'z, y+1/2, -x+1/2 '
	174 'z, y+1/2, x+1/2 '
	175 'z, x+1/2, -y+1/2 '
	176 'z, x+1/2, y+1/2 '
	177 'y, -x+1/2, -z+1/2 '
	178 'y, -x+1/2, z+1/2 '
	179 'y, -z+1/2, -x+1/2 '
	180 'y, -z+1/2, x+1/2 '
	181 'y, z+1/2, -x+1/2 '
	182 'y, z+1/2, x+1/2 '
	183 'y, x+1/2, -z+1/2 '
	184 'y, x+1/2, z+1/2 '
	185 'x, -y+1/2, -z+1/2 '
	186 'x, -y+1/2, z+1/2 '
	187 'x, -z+1/2, -y+1/2 '
	188 'x, -z+1/2, y+1/2 '
	189 'x, z+1/2, -y+1/2 '
	190 'x, z+1/2, y+1/2 '
	191 'x, y+1/2, -z+1/2 '
	192 '-x, -y+1/2, -z+1/2 '
loop_
	_atom_site_label
	_atom_site_type_symbol
	_atom_site_site_symmetry_multiplicity
	_atom_site_fract_x
	_atom_site_fract_y
	_atom_site_fract_z
	_atom_site_occupancy
	_atom_site_B_iso_or_equiv
Ce1 Ce+4   4 0 0 0 1 0.1
O1 O-2   8 0.25 0.25 0.25 1 2
loop_
	_geom_bond_atom_site_label_1
	_geom_bond_atom_site_label_2
	_geom_bond_distance
	_geom_bond_site_symmetry_1
	_geom_bond_site_symmetry_2
	Ce1       O1        2.33989 1_555   6_555
	Ce1       O1        2.33989 1_555  26_555
	Ce1       O1        2.33989 1_555   5_555
	Ce1       O1        2.33989 1_555  25_555
	Ce1       O1        2.33989 1_555   2_555
	Ce1       O1        2.33989 1_555  29_555
	Ce1       O1        2.33989 1_555   1_555
	Ce1       O1        2.33989 1_555   3_555
	O1        Ce1       2.33989 1_555  97_555
	O1        Ce1       2.33989 1_555 145_555
	O1        Ce1       2.33989 1_555  49_555
	O1        Ce1       2.33989 1_555   1_555
	O1        O1        2.70188 1_555  26_565
	O1        O1        2.70188 1_555   6_655
	O1        O1        2.70188 1_555  29_556
	O1        O1        2.70188 1_555  26_555
	O1        O1        2.70188 1_555   6_555
	O1        O1        2.70188 1_555  29_555
	loop_
		_geom_angle_atom_site_label_1
		_geom_angle_atom_site_label_2
		_geom_angle_atom_site_label_3
		_geom_angle
		_geom_angle_site_symmetry_1
		_geom_angle_site_symmetry_2
		_geom_angle_site_symmetry_3
	O1        Ce1       O1         109.471   26_555 1_555   6_555
	O1        Ce1       O1         180.000    5_555 1_555  26_555
	O1        Ce1       O1         70.529     5_555 1_555   6_555
	O1        Ce1       O1         109.471   25_555 1_555   5_555
	O1        Ce1       O1         70.529    25_555 1_555  26_555
	O1        Ce1       O1         180.000   25_555 1_555   6_555
	O1        Ce1       O1         109.471    2_555 1_555  25_555
	O1        Ce1       O1         109.471    2_555 1_555   5_555
	O1        Ce1       O1         70.529     2_555 1_555  26_555
	O1        Ce1       O1         70.529     2_555 1_555   6_555
	O1        Ce1       O1         180.000   29_555 1_555   2_555
	O1        Ce1       O1         70.529    29_555 1_555  25_555
	O1        Ce1       O1         70.529    29_555 1_555   5_555
	O1        Ce1       O1         109.471   29_555 1_555  26_555
	O1        Ce1       O1         109.471   29_555 1_555   6_555
	O1        Ce1       O1         70.529     1_555 1_555  29_555
	O1        Ce1       O1         109.471    1_555 1_555   2_555
	O1        Ce1       O1         109.471    1_555 1_555  25_555
	O1        Ce1       O1         109.471    1_555 1_555   5_555
	O1        Ce1       O1         70.529     1_555 1_555  26_555
	O1        Ce1       O1         70.529     1_555 1_555   6_555
	O1        Ce1       O1         180.000    3_555 1_555   1_555
	O1        Ce1       O1         109.471    3_555 1_555  29_555
	O1        Ce1       O1         70.529     3_555 1_555   2_555
	O1        Ce1       O1         70.529     3_555 1_555  25_555
	O1        Ce1       O1         70.529     3_555 1_555   5_555
	O1        Ce1       O1         109.471    3_555 1_555  26_555
	O1        Ce1       O1         109.471    3_555 1_555   6_555
	Ce1       O1        Ce1        109.471  145_555 1_555  97_555
	Ce1       O1        Ce1        109.471   49_555 1_555 145_555
	Ce1       O1        Ce1        109.471   49_555 1_555  97_555
	Ce1       O1        Ce1        109.471    1_555 1_555  49_555
	Ce1       O1        Ce1        109.471    1_555 1_555 145_555
	Ce1       O1        Ce1        109.471    1_555 1_555  97_555
	O1        O1        Ce1        125.264   26_565 1_555   1_555
	O1        O1        Ce1        54.736    26_565 1_555  49_555
	O1        O1        Ce1        54.736    26_565 1_555 145_555
	O1        O1        Ce1        125.264   26_565 1_555  97_555
	O1        O1        O1         90.000     6_655 1_555  26_565
	O1        O1        Ce1        125.264    6_655 1_555   1_555
	O1        O1        Ce1        54.736     6_655 1_555  49_555
	O1        O1        Ce1        125.264    6_655 1_555 145_555
	O1        O1        Ce1        54.736     6_655 1_555  97_555
	O1        O1        O1         90.000    29_556 1_555   6_655
	O1        O1        O1         90.000    29_556 1_555  26_565
	O1        O1        Ce1        125.264   29_556 1_555   1_555
	O1        O1        Ce1        125.264   29_556 1_555  49_555
	O1        O1        Ce1        54.736    29_556 1_555 145_555
	O1        O1        Ce1        54.736    29_556 1_555  97_555
	O1        O1        O1         90.000    26_555 1_555  29_556
	O1        O1        O1         90.000    26_555 1_555   6_655
	O1        O1        O1         180.000   26_555 1_555  26_565
	O1        O1        Ce1        54.736    26_555 1_555   1_555
	O1        O1        Ce1        125.264   26_555 1_555  49_555
	O1        O1        Ce1        125.264   26_555 1_555 145_555
	O1        O1        Ce1        54.736    26_555 1_555  97_555
	O1        O1        O1         90.000     6_555 1_555  26_555
	O1        O1        O1         90.000     6_555 1_555  29_556
	O1        O1        O1         180.000    6_555 1_555   6_655
	O1        O1        O1         90.000     6_555 1_555  26_565
	O1        O1        Ce1        54.736     6_555 1_555   1_555
	O1        O1        Ce1        125.264    6_555 1_555  49_555
	O1        O1        Ce1        54.736     6_555 1_555 145_555
	O1        O1        Ce1        125.264    6_555 1_555  97_555
	O1        O1        O1         90.000    29_555 1_555   6_555
	O1        O1        O1         90.000    29_555 1_555  26_555
	O1        O1        O1         180.000   29_555 1_555  29_556
	O1        O1        O1         90.000    29_555 1_555   6_655
	O1        O1        O1         90.000    29_555 1_555  26_565
	O1        O1        Ce1        54.736    29_555 1_555   1_555
	O1        O1        Ce1        54.736    29_555 1_555  49_555
	O1        O1        Ce1        125.264   29_555 1_555 145_555
	O1        O1        Ce1        125.264   29_555 1_555  97_555
#######	End powder crystal structure	#######


#######	Begin powder diffraction data	#######
data_BCM_0p5mmcap_in_KapCap_100K_scan1
_pd_block_id	BCM_0p5mmcap_in_KapCap_100K_scan1
_pd_calc_method	Rietveld
_diffrn_radiation_probe	x-ray
_pd_instr_special_details
;SSRL beam line 2-1
;
_pd_meas_scan_method	step
_diffrn_radiation_wavelength	0.729371900
_diffrn_ambient_temperature	100
_refine_ls_goodness_of_fit_all	0.19681
_pd_proc_ls_prof_R_factor	0.04398
_pd_proc_ls_prof_wR_factor	0.06210
_pd_proc_ls_prof_wR_expected	0.31553
_refine_ls_shift/su_max 0.0713
_refine_ls_number_parameters 44
loop_
	_pd_phase_id
	_pd_phase_block_id
	_pd_phase_mass_%
1	Tetrabariumcerium(IV)trimanganate(IV)	98.39(10)
2	Tetrabariumtrimanganate(IV)	0.76(8)
3	Bariumcerium(IV)oxide	0.64(4)
4	Cerium(IV)Oxide	0.211(14)
loop_
	_refln_index_h
	_refln_index_k
	_refln_index_l
	_pd_refln_phase_id
	_refln_d_spacing
	_refln_F_squared_calc
	_refln_F_squared_meas
   0    0    3 1    9.529368     0.004176     0.004017
   0    0    6 1    4.764684     0.007359     0.007601
   0    0    9 1    3.176456     0.051541     0.051669
   0    0   12 1    2.382342     0.557948     0.569211
   0    0   15 1    1.905874     0.713825     0.722356
   0    0   18 1    1.588228     0.112679     0.112980
   0    0   21 1    1.361338     0.267507     0.278742
   0    0   24 1    1.191171     0.938991     1.000692
   0    0   27 1    1.058819     0.238889     0.238950
   0    0   30 1    0.952937     0.004895     0.004698
   0    0   33 1    0.866306     0.076689     0.074376
   0    0   36 1    0.794114     0.093424     0.091514
   0    0   39 1    0.733028     0.506238     0.528967
   0    0   42 1    0.680669     0.005318     0.005444
   0    0   45 1    0.635291     0.023602     0.023609
   0    0   48 1    0.595586     0.000416     0.000419
   0    0   51 1    0.560551     0.021067     0.020679
   0    0   54 1    0.529409     0.059448     0.058297
   0    0   57 1    0.501546     0.002157     0.002200
   0    0   60 1    0.476468     0.156901     0.161873
   0    0   63 1    0.453779     0.034947     0.034541
   0    0   66 1    0.433153     0.002271     0.002311
   1    0  -65 1    0.438136     0.063726     0.063614
   1    0  -62 1    0.459163     0.000523     0.000515
   1    0  -59 1    0.482299     0.036799     0.037228
   1    0  -56 1    0.507879     0.054525     0.054924
   1    0  -53 1    0.536307     0.876519     0.859854
   1    0  -50 1    0.568084     0.032385     0.031652
   1    0  -47 1    0.603835     0.017829     0.017991
   1    0  -44 1    0.644348     0.008001     0.007991
   1    0  -41 1    0.690631     0.195971     0.205687
   1    0  -38 1    0.743998     0.491691     0.493597
   1    0  -35 1    0.806186     0.003820     0.003618
   1    0  -32 1    0.879539     1.349781     1.325316
   1    0  -29 1    0.967296     0.918489     0.933234
   1    0  -26 1    1.074045     0.132686     0.127634
   1    0  -23 1    1.206478     0.010143     0.010793
   1    0  -20 1    1.374687     0.209502     0.215802
   1    0  -17 1    1.594448     0.755144     0.749736
   1    0  -14 1    1.891315     3.882223     3.900213
   1    0  -11 1    2.307616     0.017263     0.016808
   1    0   -8 1    2.910536     2.257703     2.147324
   1    0   -5 1    3.770836     0.335062     0.329192
   1    0   -2 1    4.733416     0.019215     0.020254
   1    0    1 1    4.940955     0.084688     0.079234
   1    0    4 1    4.105978     0.061251     0.061058
   1    0    7 1    3.167141     6.220328     6.261543
   1    0   10 1    2.483790     0.880612     0.881079
   1    0   13 1    2.014060     0.301971     0.319650
   1    0   16 1    1.683176     0.041153     0.038582
   1    0   19 1    1.441204     0.605006     0.592945
   1    0   22 1    1.257940     2.535855     2.559785
   1    0   25 1    1.114923     0.259472     0.272172
   1    0   28 1    1.000491     0.227820     0.238359
   1    0   31 1    0.906998     0.651496     0.652562
   1    0   34 1    0.829259     0.165425     0.164086
   1    0   37 1    0.763646     0.000032     0.000033
   1    0   40 1    0.707558     0.002702     0.002670
   1    0   43 1    0.659077     0.045707     0.045806
   1    0   46 1    0.616765     1.657860     1.713737
   1    0   49 1    0.579524     0.007292     0.007350
   1    0   52 1    0.546499     0.016033     0.015772
   1    0   55 1    0.517016     0.025721     0.025842
   1    0   58 1    0.490536     0.007531     0.007703
   1    0   61 1    0.466626     0.245517     0.247137
   1    0   64 1    0.444929     0.014625     0.014545
   2   -1    0 1    2.896247     9.406694     9.952273
   2   -1    3 1    2.771087     0.028644     0.027180
   2   -1    6 1    2.474891     0.094511     0.091942
   2   -1    9 1    2.140176     0.151710     0.169810
   2   -1   12 1    1.839875     0.167907     0.163578
   2   -1   15 1    1.592086     3.203525     3.179520
   2   -1   18 1    1.392585     0.358092     0.365168
   2   -1   21 1    1.232027     1.241078     1.262897
   2   -1   24 1    1.101637     2.773880     2.792602
   2   -1   27 1    0.994448     1.033716     1.015635
   2   -1   30 1    0.905198     0.103080     0.101669
   2   -1   33 1    0.829973     0.346145     0.336643
   2   -1   36 1    0.765848     1.136870     1.117945
   2   -1   39 1    0.710621     2.434289     2.512546
   2   -1   42 1    0.662616     0.001038     0.001046
   2   -1   45 1    0.620538     0.104195     0.105696
   2   -1   48 1    0.583378     0.031344     0.030867
   2   -1   51 1    0.550338     0.046271     0.045612
   2   -1   54 1    0.520780     0.508251     0.508603
   2   -1   57 1    0.494191     0.008268     0.008402
   2   -1   60 1    0.470149     1.204682     1.216061
   2   -1   63 1    0.448310     0.107117     0.105461
   2    0  -64 1    0.439770     0.014468     0.014458
   2    0  -61 1    0.460685     0.124862     0.124204
   2    0  -58 1    0.483648     0.007787     0.007849
   2    0  -55 1    0.508970     0.003510     0.003573
   2    0  -52 1    0.537022     0.016281     0.015796
   2    0  -49 1    0.568260     0.005954     0.005778
   2    0  -46 1    0.603239     1.531851     1.557169
   2    0  -43 1    0.642647     0.003346     0.003410
   2    0  -40 1    0.687343     0.002089     0.002134
   2    0  -37 1    0.738410     0.032805     0.034622
   2    0  -34 1    0.797224     0.107882     0.107429
   2    0  -31 1    0.865548     1.029296     1.019202
   2    0  -28 1    0.945658     0.205994     0.206645
   2    0  -25 1    1.040491     0.517946     0.534118
   2    0  -22 1    1.153808     1.835864     1.843745
   2    0  -19 1    1.290283     1.316664     1.351912
   2    0  -16 1    1.455268     0.056899     0.052627
   2    0  -13 1    1.653545     0.681734     0.677022
   2    0  -10 1    1.885418     1.480307     1.467316
   2    0   -7 1    2.137320     8.952245     8.953689
   2    0   -4 1    2.366708     0.002282     0.002183
   2    0   -1 1    2.498625     0.365828     0.353586
   2    0    2 1    2.470477     0.179468     0.173169
   2    0    5 1    2.296928     1.715850     1.702778
   2    0    8 1    2.052989     2.571555     2.513104
   2    0   11 1    1.804793     0.072227     0.074131
   2    0   14 1    1.583570     4.816949     4.716789
   2    0   17 1    1.396772     1.546032     1.527712
   2    0   20 1    1.241895     0.405837     0.420156
   2    0   23 1    1.113712     0.003649     0.003745
   2    0   26 1    1.007030     0.319052     0.316912
   2    0   29 1    0.917479     0.478398     0.490828
   2    0   32 1    0.841588     1.653836     1.655410
   2    0   35 1    0.776659     0.002572     0.002609
   2    0   38 1    0.720602     0.675397     0.681632
   2    0   41 1    0.671795     0.085486     0.086909
   2    0   44 1    0.628970     0.003971     0.004007
   2    0   47 1    0.591124     0.011776     0.011426
   2    0   50 1    0.557462     0.006392     0.006414
   2    0   53 1    0.527342     0.696785     0.684680
   2    0   56 1    0.500246     0.133481     0.134869
   2    0   59 1    0.475748     0.028039     0.028796
   2    0   62 1    0.453499     0.006967     0.006886
   2    0   65 1    0.433207     0.040947     0.041636
   3   -1  -62 1    0.448040     0.007663     0.007587
   3   -1  -59 1    0.469457     0.089995     0.089123
   3   -1  -56 1    0.492947     0.095263     0.096237
   3   -1  -53 1    0.518812     1.630618     1.621939
   3   -1  -50 1    0.547414     0.030697     0.030363
   3   -1  -47 1    0.579184     0.052811     0.053811
   3   -1  -44 1    0.614643     0.021247     0.021358
   3   -1  -41 1    0.654421     0.357297     0.358055
   3   -1  -38 1    0.699283     1.032891     1.056841
   3   -1  -35 1    0.750155     0.026278     0.025684
   3   -1  -32 1    0.808161     2.231514     2.204979
   3   -1  -29 1    0.874642     1.607698     1.582297
   3   -1  -26 1    0.951173     0.336883     0.324849
   3   -1  -23 1    1.039505     0.000411     0.000420
   3   -1  -20 1    1.141389     0.286326     0.291415
   3   -1  -17 1    1.258106     1.112332     1.147512
   3   -1  -14 1    1.389442     6.629049     6.408519
   3   -1  -11 1    1.531734     0.155278     0.154835
   3   -1   -8 1    1.674885     2.823997     2.756296
   3   -1   -5 1    1.799667     0.380586     0.388134
   3   -1   -2 1    1.879575     0.005373     0.005660
   3   -1    1 1    1.891882     0.455531     0.469201
   3   -1    4 1    1.832645     0.130061     0.127198
   3   -1    7 1    1.719742     7.927745     8.032183
   3   -1   10 1    1.580104     1.624940     1.623317
   3   -1   13 1    1.435989     0.809756     0.785572
   3   -1   16 1    1.300346     0.045141     0.046228
   3   -1   19 1    1.178613     0.810486     0.819311
   3   -1   22 1    1.071881     3.804779     3.718389
   3   -1   25 1    0.979217     0.645639     0.643638
   3   -1   28 1    0.898952     0.415824     0.422409
   3   -1   31 1    0.829306     0.973328     0.969033
   3   -1   34 1    0.768636     0.242150     0.236395
   3   -1   37 1    0.715521     0.006380     0.006663
   3   -1   40 1    0.668768     0.003938     0.004042
   3   -1   43 1    0.627388     0.122462     0.124351
   3   -1   46 1    0.590565     2.925494     2.913541
   3   -1   49 1    0.557628     0.003055     0.003052
   3   -1   52 1    0.528022     0.028865     0.028138
   3   -1   55 1    0.501288     0.074466     0.075910
   3   -1   58 1    0.477043     0.008427     0.008600
   3   -1   61 1    0.454965     0.402153     0.402257
   3   -1   64 1    0.434786     0.029044     0.029652
   3    0  -63 1    0.437940     0.044887     0.044752
   3    0  -60 1    0.458229     0.599700     0.597274
   3    0  -57 1    0.480401     0.001532     0.001570
   3    0  -54 1    0.504717     0.198665     0.203158
   3    0  -51 1    0.531483     0.016940     0.016691
   3    0  -48 1    0.561059     0.021141     0.020819
   3    0  -45 1    0.593875     0.035226     0.035720
   3    0  -42 1    0.630438     0.006038     0.006147
   3    0  -39 1    0.671353     1.049604     1.079442
   3    0  -36 1    0.717331     0.551362     0.564528
   3    0  -33 1    0.769205     0.127635     0.124334
   3    0  -30 1    0.827930     0.016880     0.016790
   3    0  -27 1    0.894561     0.407036     0.397641
   3    0  -24 1    0.970179     1.076400     1.038542
   3    0  -21 1    1.055714     0.475537     0.468635
   3    0  -18 1    1.151572     0.265231     0.278808
   3    0  -15 1    1.256945     1.175850     1.160468
   3    0  -12 1    1.368659     0.059369     0.062963
   3    0   -9 1    1.479652     0.038409     0.038776
   3    0   -6 1    1.577805     0.000520     0.000565
   3    0   -3 1    1.646985     0.025989     0.025993
   3    0    0 1    1.672149     6.450369     6.828080
   3    0    3 1    1.646985     0.005927     0.005928
   3    0    6 1    1.577805     0.144605     0.157169
   3    0    9 1    1.479652     0.085539     0.086358
   3    0   12 1    1.368659     0.075995     0.080596
   3    0   15 1    1.256945     1.282324     1.265550
   3    0   18 1    1.151572     0.064567     0.067872
   3    0   21 1    1.055714     0.593473     0.584859
   3    0   24 1    0.970179     1.163027     1.122122
   3    0   27 1    0.894561     0.442614     0.432398
   3    0   30 1    0.827930     0.089276     0.088798
   3    0   33 1    0.769205     0.182154     0.177444
   3    0   36 1    0.717331     0.491244     0.502974
   3    0   39 1    0.671353     1.090441     1.121439
   3    0   42 1    0.630438     0.001728     0.001759
   3    0   45 1    0.593875     0.062586     0.063462
   3    0   48 1    0.561059     0.011196     0.011025
   3    0   51 1    0.531483     0.021812     0.021492
   3    0   54 1    0.504717     0.279241     0.285556
   3    0   57 1    0.480401     0.009124     0.009355
   3    0   60 1    0.458229     0.547567     0.545351
   3    0   63 1    0.437940     0.052360     0.052202
   4   -2    0 1    1.448123     8.684202     9.152082
   4   -2    3 1    1.431687     0.027953     0.029092
   4   -2    6 1    1.385543     0.036678     0.040885
   4   -2    9 1    1.317653     0.149551     0.151034
   4   -2   12 1    1.237445     1.040157     1.066423
   4   -2   15 1    1.153040     2.398236     2.333141
   4   -2   18 1    1.070088     0.404959     0.421133
   4   -2   21 1    0.991874     1.138068     1.078820
   4   -2   24 1    0.919938     3.489809     3.350842
   4   -2   27 1    0.854719     0.955701     0.929464
   4   -2   30 1    0.796043     0.027019     0.026797
   4   -2   33 1    0.743432     0.358886     0.358516
   4   -2   36 1    0.696293     0.493796     0.488529
   4   -2   39 1    0.654013     2.348465     2.370368
   4   -2   42 1    0.616013     0.024020     0.024122
   4   -2   45 1    0.581770     0.119382     0.117139
   4   -2   48 1    0.550819     0.000964     0.000944
   4   -2   51 1    0.522754     0.094643     0.093225
   4   -2   54 1    0.497224     0.312229     0.315492
   4   -2   57 1    0.473926     0.014508     0.014911
   4   -2   60 1    0.452599     0.859338     0.849883
   4   -2   63 1    0.433018     0.174385     0.177758
   4   -1  -61 1    0.444137     0.403080     0.399850
   4   -1  -58 1    0.464604     0.010577     0.010466
   4   -1  -55 1    0.486914     0.039151     0.040183
   4   -1  -52 1    0.511301     0.022217     0.021850
   4   -1  -49 1    0.538040     0.008221     0.007979
   4   -1  -46 1    0.567443     2.758745     2.756321
   4   -1  -43 1    0.599870     0.064515     0.065242
   4   -1  -40 1    0.635730     0.007036     0.007074
   4   -1  -37 1    0.675481     0.000456     0.000472
   4   -1  -34 1    0.719621     0.237036     0.235866
   4   -1  -31 1    0.768674     1.035413     1.013320
   4   -1  -28 1    0.823143     0.310180     0.321385
   4   -1  -25 1    0.883425     0.442059     0.429757
   4   -1  -22 1    0.949670     3.332929     3.232144
   4   -1  -19 1    1.021523     0.897187     0.866394
   4   -1  -16 1    1.097755     0.075190     0.068450
   4   -1  -13 1    1.175755     0.432846     0.444762
   4   -1  -10 1    1.251024     1.080080     1.056840
   4   -1   -7 1    1.316986     6.968349     6.947885
   4   -1   -4 1    1.365675     0.034822     0.037089
   4   -1   -1 1    1.389667     0.181120     0.175563
   4   -1    2 1    1.384768     0.000892     0.000938
   4   -1    5 1    1.351863     0.496863     0.511310
   4   -1    8 1    1.296511     2.575508     2.567297
   4   -1   11 1    1.226603     0.034442     0.035259
   4   -1   14 1    1.149793     4.853987     4.736895
   4   -1   17 1    1.071984     1.084058     1.063437
   4   -1   20 1    0.997001     0.336715     0.313583
   4   -1   23 1    0.926934     0.004067     0.003882
   4   -1   26 1    0.862669     0.207089     0.200107
   4   -1   29 1    0.804357     1.282054     1.277980
   4   -1   32 1    0.751745     2.134740     2.118769
   4   -1   35 1    0.704388     0.008924     0.009306
   4   -1   38 1    0.661768     0.796968     0.806831
   4   -1   41 1    0.623368     0.286963     0.294726
   4   -1   44 1    0.588701     0.009175     0.008965
   4   -1   47 1    0.557325     0.030946     0.031209
   4   -1   50 1    0.528847     0.052344     0.051038
   4   -1   53 1    0.502925     1.464660     1.485483
   4   -1   56 1    0.479259     0.111543     0.113242
   4   -1   59 1    0.457588     0.070395     0.069364
   4   -1   62 1    0.437688     0.001242     0.001234
   4    0  -62 1    0.432774     0.006466     0.006624
   4    0  -59 1    0.451982     0.024660     0.024188
   4    0  -56 1    0.472829     0.108120     0.109730
   4    0  -53 1    0.495510     0.617425     0.624859
   4    0  -50 1    0.520245     0.005338     0.005375
   4    0  -47 1    0.547284     0.008294     0.008276
   4    0  -44 1    0.576904     0.001211     0.001205
   4    0  -41 1    0.609413     0.076103     0.074991
   4    0  -38 1    0.645142     0.540840     0.544963
   4    0  -35 1    0.684436     0.001831     0.001830
   4    0  -32 1    0.727634     1.209894     1.233005
   4    0  -29 1    0.775023     0.394452     0.394502
   4    0  -26 1    0.826773     0.222895     0.218707
   4    0  -23 1    0.882822     0.001857     0.001786
   4    0  -20 1    0.942709     0.232574     0.223864
   4    0  -17 1    1.005331     0.861206     0.833639
   4    0  -14 1    1.068660     2.882438     2.783317
   4    0  -11 1    1.129484     0.026377     0.026956
   4    0   -8 1    1.183354     1.296676     1.310316
   4    0   -5 1    1.224990     0.611711     0.652447
   4    0   -2 1    1.249312     0.051026     0.055818
   4    0    1 1    1.252907     0.160336     0.170717
   4    0    4 1    1.235239     0.011903     0.012794
   4    0    7 1    1.198860     4.302190     4.398281
   4    0   10 1    1.148464     0.768646     0.821488
   4    0   13 1    1.089409     0.337506     0.323263
   4    0   16 1    1.026495     0.028167     0.028312
   4    0   19 1    0.963357     0.756701     0.720105
   4    0   22 1    0.902397     1.285167     1.228009
   4    0   25 1    0.844991     0.355069     0.343793
   4    0   28 1    0.791785     0.169169     0.170349
   4    0   31 1    0.742953     0.731257     0.726283
   4    0   34 1    0.698386     0.078582     0.079848
   4    0   37 1    0.657826     0.022287     0.023290
   4    0   40 1    0.620947     0.000782     0.000794
   4    0   43 1    0.587403     0.004780     0.004797
   4    0   46 1    0.556856     1.282495     1.279453
   4    0   49 1    0.528989     0.003487     0.003399
   4    0   52 1    0.503515     0.016036     0.016168
   4    0   55 1    0.480175     0.004770     0.004883
   4    0   58 1    0.458740     0.005380     0.005319
   4    0   61 1    0.439005     0.114641     0.114687
   5   -2  -59 1    0.446577     0.049289     0.048474
   5   -2  -56 1    0.466651     0.100394     0.101185
   5   -2  -53 1    0.488413     1.390540     1.406075
   5   -2  -50 1    0.512050     0.079696     0.078479
   5   -2  -47 1    0.537767     0.012607     0.012208
   5   -2  -44 1    0.565789     0.009981     0.009724
   5   -2  -41 1    0.596354     0.272561     0.273732
   5   -2  -38 1    0.629708     0.601884     0.610663
   5   -2  -35 1    0.666090     0.000230     0.000225
   5   -2  -32 1    0.705703     1.887166     1.903736
   5   -2  -29 1    0.748681     1.154801     1.169545
   5   -2  -26 1    0.795014     0.114863     0.112553
   5   -2  -23 1    0.844463     0.026400     0.025292
   5   -2  -20 1    0.896418     0.287551     0.273523
   5   -2  -17 1    0.949741     0.892978     0.866090
   5   -2  -14 1    1.002588     3.661641     3.539263
   5   -2  -11 1    1.052295     0.000008     0.000009
   5   -2   -8 1    1.095445     2.108204     2.087963
   5   -2   -5 1    1.128224     0.414455     0.433202
   5   -2   -2 1    1.147140     0.010310     0.011550
   5   -2    1 1    1.149920     0.052340     0.051533
   5   -2    4 1    1.136215     0.028489     0.029648
   5   -2    7 1    1.107711     5.747582     5.746804
   5   -2   10 1    1.067593     0.744018     0.752493
   5   -2   13 1    1.019661     0.185838     0.192848
   5   -2   16 1    0.967524     0.063321     0.066730
   5   -2   19 1    0.914116     0.803316     0.772881
   5   -2   22 1    0.861546     2.999498     2.873707
   5   -2   25 1    0.811172     0.249144     0.244021
   5   -2   28 1    0.763758     0.279572     0.285671
   5   -2   31 1    0.719652     0.973072     0.967030
   5   -2   34 1    0.678927     0.235346     0.236794
   5   -2   37 1    0.641488     0.005243     0.005409
   5   -2   40 1    0.607150     0.004545     0.004581
   5   -2   43 1    0.575682     0.043913     0.043978
   5   -2   46 1    0.546840     2.614603     2.608910
   5   -2   49 1    0.520380     0.025317     0.025467
   5   -2   52 1    0.496074     0.024774     0.024933
   5   -2   55 1    0.473709     0.025552     0.026288
   5   -2   58 1    0.453091     0.012495     0.012362
   5   -2   61 1    0.434048     0.441253     0.450406
   5   -1  -60 1    0.436879     0.934180     0.937691
   5   -1  -57 1    0.455966     0.013863     0.013801
   5   -1  -54 1    0.476599     0.463706     0.477526
   5   -1  -51 1    0.498940     0.039187     0.039448
   5   -1  -48 1    0.523165     0.011867     0.011732
   5   -1  -45 1    0.549464     0.090619     0.089455
   5   -1  -42 1    0.578037     0.001443     0.001431
   5   -1  -39 1    0.609082     1.795115     1.780155
   5   -1  -36 1    0.642791     0.747849     0.762335
   5   -1  -33 1    0.679319     0.265120     0.265960
   5   -1  -30 1    0.718752     0.123128     0.123404
   5   -1  -27 1    0.761060     0.671960     0.661716
   5   -1  -24 1    0.806012     1.814305     1.690083
   5   -1  -21 1    0.853083     0.822134     0.791509
   5   -1  -18 1    0.901326     0.124030     0.120977
   5   -1  -15 1    0.949241     1.804595     1.732613
   5   -1  -12 1    0.994695     0.173557     0.175818
   5   -1   -9 1    1.034945     0.075284     0.075943
   5   -1   -6 1    1.066883     0.135012     0.143565
   5   -1   -3 1    1.087526     0.009366     0.009562
   5   -1    0 1    1.094678     8.510150     8.750198
   5   -1    3 1    1.087526     0.021198     0.021643
   5   -1    6 1    1.066883     0.004503     0.004788
   5   -1    9 1    1.034945     0.043537     0.043918
   5   -1   12 1    0.994695     0.150224     0.152181
   5   -1   15 1    0.949241     1.727013     1.658126
   5   -1   18 1    0.901326     0.352364     0.343691
   5   -1   21 1    0.853083     0.698639     0.672614
   5   -1   24 1    0.806012     1.696825     1.580646
   5   -1   27 1    0.761060     0.643669     0.633856
   5   -1   30 1    0.718752     0.029665     0.029731
   5   -1   33 1    0.679319     0.196774     0.197397
   5   -1   36 1    0.642791     0.835915     0.852107
   5   -1   39 1    0.609082     1.759440     1.744777
   5   -1   42 1    0.578037     0.009236     0.009166
   5   -1   45 1    0.549464     0.053932     0.053239
   5   -1   48 1    0.523165     0.024818     0.024535
   5   -1   51 1    0.498940     0.034056     0.034282
   5   -1   54 1    0.476599     0.345723     0.356026
   5   -1   57 1    0.455966     0.002871     0.002858
   5   -1   60 1    0.436879     1.018337     1.022164
   5    0  -58 1    0.442394     0.001719     0.001729
   5    0  -55 1    0.461523     0.044597     0.045035
   5    0  -52 1    0.482131     0.012648     0.012739
   5    0  -49 1    0.504353     0.000233     0.000238
   5    0  -46 1    0.528330     1.122180     1.094219
   5    0  -43 1    0.554203     0.067104     0.066603
   5    0  -40 1    0.582107     0.000574     0.000564
   5    0  -37 1    0.612159     0.006679     0.006898
   5    0  -34 1    0.644437     0.071121     0.070657
   5    0  -31 1    0.678953     0.278845     0.280064
   5    0  -28 1    0.715613     0.156358     0.164310
   5    0  -25 1    0.754167     0.252317     0.249850
   5    0  -22 1    0.794136     1.127885     1.087459
   5    0  -19 1    0.834736     0.199434     0.193719
   5    0  -16 1    0.874811     0.008514     0.008555
   5    0  -13 1    0.912781     0.249158     0.251537
   5    0  -10 1    0.946683     0.450443     0.459445
   5    0   -7 1    0.974320     2.000410     2.014228
   5    0   -4 1    0.993547     0.046422     0.044073
   5    0   -1 1    1.002672     0.168033     0.163514
   5    0    2 1    1.000827     0.007887     0.008658
   5    0    5 1    0.988191     0.096140     0.098024
   5    0    8 1    0.965941     0.685499     0.679838
   5    0   11 1    0.935968     0.047727     0.047169
   5    0   14 1    0.900472     1.954110     1.895083
   5    0   17 1    0.861600     0.303094     0.290477
   5    0   20 1    0.821196     0.064624     0.064269
   5    0   23 1    0.780697     0.004031     0.004117
   5    0   26 1    0.741130     0.132113     0.132649
   5    0   29 1    0.703167     0.568609     0.577681
   5    0   32 1    0.667202     0.711447     0.714924
   5    0   35 1    0.633428     0.018144     0.018405
   5    0   38 1    0.601898     0.424068     0.416930
   5    0   41 1    0.572572     0.138182     0.139233
   5    0   44 1    0.545359     0.015586     0.015326
   5    0   47 1    0.520134     0.025027     0.025255
   5    0   50 1    0.496758     0.006133     0.006197
   5    0   53 1    0.475089     0.666313     0.676405
   5    0   56 1    0.454989     0.033333     0.033408
   5    0   59 1    0.436323     0.044029     0.043423
   6   -3    0 1    0.965416     3.750649     3.787757
   6   -3    3 1    0.960499     0.007590     0.007419
   6   -3    6 1    0.946188     0.040301     0.040644
   6   -3    9 1    0.923696     0.035830     0.035794
   6   -3   12 1    0.894741     0.196862     0.194116
   6   -3   15 1    0.861227     1.584888     1.509363
   6   -3   18 1    0.824964     0.200276     0.198518
   6   -3   21 1    0.787493     0.626291     0.624646
   6   -3   24 1    0.750015     1.679114     1.620212
   6   -3   27 1    0.713392     0.615837     0.606403
   6   -3   30 1    0.678197     0.056994     0.058656
   6   -3   33 1    0.644772     0.191952     0.191691
   6   -3   36 1    0.613292     0.651529     0.653341
   6   -3   39 1    0.583810     1.674987     1.650869
   6   -3   42 1    0.556302     0.001468     0.001424
   6   -3   45 1    0.530695     0.056789     0.056044
   6   -3   48 1    0.506887     0.008435     0.008514
   6   -3   51 1    0.484761     0.040910     0.041656
   6   -3   54 1    0.464195     0.365539     0.364922
   6   -3   57 1    0.445069     0.005345     0.005324
   6   -2  -58 1    0.437321     0.009231     0.009194
   6   -2  -55 1    0.455773     0.009372     0.009320
   6   -2  -52 1    0.475587     0.030763     0.031442
   6   -2  -49 1    0.496876     0.002667     0.002692
   6   -2  -46 1    0.519753     2.226458     2.207974
   6   -2  -43 1    0.544327     0.009261     0.009164
   6   -2  -40 1    0.570695     0.000519     0.000509
   6   -2  -37 1    0.598927     0.027343     0.027909
   6   -2  -34 1    0.629053     0.127947     0.128917
   6   -2  -31 1    0.661032     1.128179     1.131598
   6   -2  -28 1    0.694721     0.280171     0.290741
   6   -2  -25 1    0.729830     0.489539     0.504462
   6   -2  -22 1    0.765867     1.991020     1.967658
   6   -2  -19 1    0.802087     1.042005     1.018510
   6   -2  -16 1    0.837443     0.034972     0.033024
   6   -2  -13 1    0.870569     0.394314     0.386254
   6   -2  -10 1    0.899833     0.977314     0.969335
   6   -2   -7 1    0.923466     5.693304     5.714464
   6   -2   -4 1    0.939788     0.027452     0.026941
   6   -2   -1 1    0.947498     0.197029     0.218795
   6   -2    2 1    0.945941     0.047533     0.047936
   6   -2    5 1    0.935250     0.737465     0.753980
   6   -2    8 1    0.916322     1.712483     1.707578
   6   -2   11 1    0.890616     0.018399     0.018165
   6   -2   14 1    0.859871     3.948041     3.886490
   6   -2   17 1    0.825832     1.185063     1.151452
   6   -2   20 1    0.790052     0.303678     0.305748
   6   -2   23 1    0.753792     0.005603     0.005497
   6   -2   26 1    0.717995     0.306108     0.311706
   6   -2   29 1    0.683316     0.645195     0.671915
   6   -2   32 1    0.650173     1.865132     1.865720
   6   -2   35 1    0.618802     0.001718     0.001705
   6   -2   38 1    0.589306     0.856916     0.831526
   6   -2   41 1    0.561701     0.129781     0.128454
   6   -2   44 1    0.535941     0.000418     0.000408
   6   -2   47 1    0.511944     0.009511     0.009385
   6   -2   50 1    0.489608     0.012274     0.012488
   6   -2   53 1    0.468824     1.086269     1.083648
   6   -2   56 1    0.449476     0.178063     0.175673
   6   -2   59 1    0.431455     0.040090     0.040958
   6   -1  -56 1    0.444159     0.098755     0.098065
   6   -1  -53 1    0.462800     1.153462     1.139790
   6   -1  -50 1    0.482759     0.024443     0.024892
   6   -1  -47 1    0.504129     0.034834     0.035428
   6   -1  -44 1    0.526994     0.008583     0.008434
   6   -1  -41 1    0.551426     0.196161     0.192542
   6   -1  -38 1    0.577474     0.685216     0.678913
   6   -1  -35 1    0.605144     0.022360     0.022625
   6   -1  -32 1    0.634384     1.510797     1.528117
   6   -1  -29 1    0.665057     0.862148     0.868924
   6   -1  -26 1    0.696899     0.182412     0.180956
   6   -1  -23 1    0.729490     0.001341     0.001383
   6   -1  -20 1    0.762202     0.200802     0.198872
   6   -1  -17 1    0.794177     0.700744     0.674748
   6   -1  -14 1    0.824309     3.170188     3.126168
   6   -1  -11 1    0.851277     0.048930     0.049572
   6   -1   -8 1    0.873640     1.466355     1.426172
   6   -1   -5 1    0.889998     0.299464     0.298809
   6   -1   -2 1    0.899196     0.004702     0.004841
   6   -1    1 1    0.900533     0.232186     0.225607
   6   -1    4 1    0.893905     0.026136     0.025302
   6   -1    7 1    0.879824     4.007421     4.028122
   6   -1   10 1    0.859315     0.703206     0.702236
   6   -1   13 1    0.833719     0.364153     0.352618
   6   -1   16 1    0.804488     0.047596     0.047740
   6   -1   19 1    0.772992     0.530423     0.520639
   6   -1   22 1    0.740418     2.061210     2.012178
   6   -1   25 1    0.707706     0.407161     0.403384
   6   -1   28 1    0.675558     0.210913     0.218458
   6   -1   31 1    0.644460     0.686623     0.681410
   6   -1   34 1    0.614721     0.140167     0.140991
   6   -1   37 1    0.586518     0.009541     0.009700
   6   -1   40 1    0.559928     0.006130     0.005964
   6   -1   43 1    0.534961     0.061392     0.060423
   6   -1   46 1    0.511580     2.140812     2.113140
   6   -1   49 1    0.489721     0.000650     0.000664
   6   -1   52 1    0.469302     0.014578     0.014365
   6   -1   55 1    0.450232     0.041952     0.041744
   6   -1   58 1    0.432419     0.004971     0.005146
   6    0  -54 1    0.447280     0.129300     0.128682
   6    0  -51 1    0.465591     0.029476     0.029226
   6    0  -48 1    0.485089     0.000088     0.000090
   6    0  -45 1    0.505831     0.046378     0.046743
   6    0  -42 1    0.527857     0.005386     0.005241
   6    0  -39 1    0.551182     0.781168     0.765260
   6    0  -36 1    0.575786     0.200378     0.199788
   6    0  -33 1    0.601598     0.132677     0.130256
   6    0  -30 1    0.628473     0.013144     0.013265
   6    0  -27 1    0.656171     0.266216     0.267317
   6    0  -24 1    0.684330     0.924650     0.914664
   6    0  -21 1    0.712440     0.349966     0.336437
   6    0  -18 1    0.739826     0.096762     0.098525
   6    0  -15 1    0.765643     0.616598     0.604419
   6    0  -12 1    0.788903     0.186145     0.191436
   6    0   -9 1    0.808536     0.039872     0.039874
   6    0   -6 1    0.823492     0.017947     0.018543
   6    0   -3 1    0.832875     0.010518     0.010324
   6    0    0 1    0.836074     3.551076     3.622584
   6    0    3 1    0.832875     0.015355     0.015072
   6    0    6 1    0.823492     0.008836     0.009130
   6    0    9 1    0.808536     0.031796     0.031797
   6    0   12 1    0.788903     0.184676     0.189925
   6    0   15 1    0.765643     0.586924     0.575331
   6    0   18 1    0.739826     0.120054     0.122242
   6    0   21 1    0.712440     0.327585     0.314922
   6    0   24 1    0.684330     0.919170     0.909243
   6    0   27 1    0.656171     0.249819     0.250852
   6    0   30 1    0.628473     0.007363     0.007431
   6    0   33 1    0.601598     0.120785     0.118581
   6    0   36 1    0.575786     0.203428     0.202829
   6    0   39 1    0.551182     0.757588     0.742160
   6    0   42 1    0.527857     0.009386     0.009132
   6    0   45 1    0.505831     0.040510     0.040828
   6    0   48 1    0.485089     0.000083     0.000085
   6    0   51 1    0.465591     0.025783     0.025564
   6    0   54 1    0.447280     0.116701     0.116143
   7   -3  -56 1    0.434068     0.068837     0.070346
   7   -3  -53 1    0.451417     1.126215     1.108557
   7   -3  -50 1    0.469880     0.012906     0.012943
   7   -3  -47 1    0.489515     0.038666     0.039251
   7   -3  -44 1    0.510367     0.022571     0.022468
   7   -3  -41 1    0.532462     0.207598     0.204776
   7   -3  -38 1    0.555800     0.693194     0.668438
   7   -3  -35 1    0.580338     0.031067     0.030156
   7   -3  -32 1    0.605977     1.209926     1.231908
   7   -3  -29 1    0.632540     0.863960     0.857823
   7   -3  -26 1    0.659747     0.192747     0.194226
   7   -3  -23 1    0.687195     0.004991     0.005086
   7   -3  -20 1    0.714333     0.112778     0.114623
   7   -3  -17 1    0.740452     0.517865     0.504957
   7   -3  -14 1    0.764690     2.883511     2.875317
   7   -3  -11 1    0.786071     0.062002     0.063067
   7   -3   -8 1    0.803577     1.079294     1.096543
   7   -3   -5 1    0.816251     0.177869     0.179683
   7   -3   -2 1    0.823329     0.008352     0.008706
   7   -3    1 1    0.824356     0.246492     0.243436
   7   -3    4 1    0.819262     0.055098     0.055033
   7   -3    7 1    0.808382     3.119998     3.151854
   7   -3   10 1    0.792387     0.644924     0.652580
   7   -3   13 1    0.772185     0.360289     0.358483
   7   -3   16 1    0.748786     0.019486     0.019833
   7   -3   19 1    0.723192     0.345287     0.350375
   7   -3   22 1    0.696307     1.792703     1.753001
   7   -3   25 1    0.668894     0.395701     0.406359
   7   -3   28 1    0.641554     0.232688     0.241159
   7   -3   31 1    0.614740     0.493758     0.496763
   7   -3   34 1    0.588769     0.115374     0.112123
   7   -3   37 1    0.563850     0.012878     0.013034
   7   -3   40 1    0.540105     0.001740     0.001732
   7   -3   43 1    0.517593     0.096895     0.096443
   7   -3   46 1    0.496329     1.966012     1.982349
   7   -3   49 1    0.476293     0.000269     0.000279
   7   -3   52 1    0.457444     0.018880     0.018575
   7   -3   55 1    0.439731     0.067015     0.067059
   7   -2  -54 1    0.442040     0.251958     0.254623
   7   -2  -51 1    0.459689     0.020290     0.020005
   7   -2  -48 1    0.478425     0.030817     0.031006
   7   -2  -45 1    0.498289     0.032799     0.033166
   7   -2  -42 1    0.519302     0.016458     0.016135
   7   -2  -39 1    0.541464     1.298707     1.275709
   7   -2  -36 1    0.564734     0.734491     0.724255
   7   -2  -33 1    0.589025     0.138755     0.134487
   7   -2  -30 1    0.614179     0.007747     0.007784
   7   -2  -27 1    0.639952     0.415891     0.416377
   7   -2  -24 1    0.665991     1.066500     1.036208
   7   -2  -21 1    0.691817     0.460713     0.462802
   7   -2  -18 1    0.716809     0.313880     0.314827
   7   -2  -15 1    0.740215     1.073139     1.052865
   7   -2  -12 1    0.761170     0.064454     0.063557
   7   -2   -9 1    0.778759     0.024872     0.025335
   7   -2   -6 1    0.792097     0.000976     0.000983
   7   -2   -3 1    0.800436     0.023881     0.023764
   7   -2    0 1    0.803274     4.985947     5.149483
   7   -2    3 1    0.800436     0.009794     0.009746
   7   -2    6 1    0.792097     0.147494     0.148441
   7   -2    9 1    0.778759     0.057351     0.058418
   7   -2   12 1    0.761170     0.087267     0.086052
   7   -2   15 1    0.740215     1.141385     1.119821
   7   -2   18 1    0.716809     0.043617     0.043749
   7   -2   21 1    0.691817     0.607528     0.610283
   7   -2   24 1    0.665991     1.216316     1.181769
   7   -2   27 1    0.639952     0.440729     0.441244
   7   -2   30 1    0.614179     0.136944     0.137589
   7   -2   33 1    0.589025     0.234453     0.227241
   7   -2   36 1    0.564734     0.598197     0.589861
   7   -2   39 1    0.541464     1.333283     1.309673
   7   -2   42 1    0.519302     0.008172     0.008011
   7   -2   45 1    0.498289     0.086382     0.087348
   7   -2   48 1    0.478425     0.008336     0.008387
   7   -2   51 1    0.459689     0.025414     0.025058
   7   -2   54 1    0.442040     0.430932     0.435490
   7   -1  -52 1    0.446443     0.013839     0.013556
   7   -1  -49 1    0.463912     0.009853     0.009933
   7   -1  -46 1    0.482365     1.902204     1.928095
   7   -1  -43 1    0.501815     0.026731     0.027322
   7   -1  -40 1    0.522248     0.005580     0.005471
   7   -1  -37 1    0.543622     0.000044     0.000044
   7   -1  -34 1    0.565849     0.123207     0.119812
   7   -1  -31 1    0.588786     0.664474     0.644890
   7   -1  -28 1    0.612217     0.155665     0.161219
   7   -1  -25 1    0.635838     0.195685     0.197569
   7   -1  -22 1    0.659244     1.731520     1.707923
   7   -1  -19 1    0.681923     0.487546     0.497637
   7   -1  -16 1    0.703254     0.051424     0.052133
   7   -1  -13 1    0.722530     0.144208     0.146787
   7   -1  -10 1    0.739000     0.469140     0.508296
   7   -1   -7 1    0.751923     3.192829     3.195323
   7   -1   -4 1    0.760656     0.009700     0.009556
   7   -1   -1 1    0.764727     0.071728     0.071444
   7   -1    2 1    0.763908     0.000206     0.000210
   7   -1    5 1    0.758244     0.248260     0.255802
   7   -1    8 1    0.748052     1.224204     1.238033
   7   -1   11 1    0.733869     0.002512     0.002561
   7   -1   14 1    0.716379     2.198097     2.210321
   7   -1   17 1    0.696335     0.563816     0.551238
   7   -1   20 1    0.674481     0.192962     0.199684
   7   -1   23 1    0.651496     0.007612     0.007773
   7   -1   26 1    0.627966     0.085807     0.085626
   7   -1   29 1    0.604369     0.710594     0.697540
   7   -1   32 1    0.581074     1.338993     1.324663
   7   -1   35 1    0.558353     0.003447     0.003352
   7   -1   38 1    0.536397     0.460906     0.456491
   7   -1   41 1    0.515329     0.169624     0.168384
   7   -1   44 1    0.495221     0.004102     0.004143
   7   -1   47 1    0.476104     0.011677     0.012149
   7   -1   50 1    0.457980     0.049567     0.049139
   7   -1   53 1    0.440834     1.028934     1.016259
   7    0  -50 1    0.446941     0.036699     0.036392
   7    0  -47 1    0.463737     0.001609     0.001627
   7    0  -44 1    0.481348     0.004212     0.004279
   7    0  -41 1    0.499751     0.090664     0.091266
   7    0  -38 1    0.518894     0.173520     0.174621
   7    0  -35 1    0.538691     0.000022     0.000021
   7    0  -32 1    0.559008     0.585629     0.572964
   7    0  -29 1    0.579655     0.355299     0.356817
   7    0  -26 1    0.600376     0.021277     0.021227
   7    0  -23 1    0.620838     0.015136     0.015371
   7    0  -20 1    0.640631     0.075675     0.076714
   7    0  -17 1    0.659268     0.226152     0.223136
   7    0  -14 1    0.676202     0.882936     0.890335
   7    0  -11 1    0.690852     0.001713     0.001821
   7    0   -8 1    0.702645     0.518355     0.532174
   7    0   -5 1    0.711072     0.092142     0.095699
   7    0   -2 1    0.715736     0.003340     0.003494
   7    0    1 1    0.716410     0.008863     0.008913
   7    0    4 1    0.713060     0.006618     0.006467
   7    0    7 1    0.705851     1.365926     1.379990
   7    0   10 1    0.695128     0.176547     0.184947
   7    0   13 1    0.681368     0.028666     0.029236
   7    0   16 1    0.665131     0.018812     0.018875
   7    0   19 1    0.646998     0.207287     0.208385
   7    0   22 1    0.627533     0.834943     0.834024
   7    0   25 1    0.607244     0.047700     0.048229
   7    0   28 1    0.586568     0.078441     0.079811
   7    0   31 1    0.565865     0.300605     0.292297
   7    0   34 1    0.545413     0.064308     0.063370
   7    0   37 1    0.525426     0.004939     0.005029
   7    0   40 1    0.506053     0.001240     0.001243
   7    0   43 1    0.487396     0.011598     0.011818
   7    0   46 1    0.469517     0.915023     0.902105
   7    0   49 1    0.452449     0.014954     0.014755
   7    0   52 1    0.436199     0.009113     0.008951
   8   -4    0 1    0.724062     2.644506     2.768790
   8   -4    3 1    0.721981     0.022952     0.023202
   8   -4    6 1    0.715843     0.020922     0.021734
   8   -4    9 1    0.705953     0.057778     0.058176
   8   -4   12 1    0.692772     0.247686     0.257463
   8   -4   15 1    0.676861     0.921920     0.933298
   8   -4   18 1    0.658827     0.167925     0.167442
   8   -4   21 1    0.639265     0.544368     0.552138
   8   -4   24 1    0.618723     1.452604     1.435644
   8   -4   27 1    0.597677     0.403361     0.399856
   8   -4   30 1    0.576520     0.017367     0.017321
   8   -4   33 1    0.555564     0.220930     0.212698
   8   -4   36 1    0.535044     0.371100     0.364797
   8   -4   39 1    0.515130     1.285425     1.273921
   8   -4   42 1    0.495937     0.011515     0.011563
   8   -4   45 1    0.477537     0.074474     0.075679
   8   -4   48 1    0.459969     0.000183     0.000180
   8   -4   51 1    0.443245     0.042828     0.042231
   8   -3  -52 1    0.436199     0.008583     0.008431
   8   -3  -49 1    0.452449     0.001076     0.001062
   8   -3  -46 1    0.469517     1.752256     1.727519
   8   -3  -43 1    0.487396     0.025755     0.026245
   8   -3  -40 1    0.506053     0.008513     0.008539
   8   -3  -37 1    0.525426     0.005586     0.005688
   8   -3  -34 1    0.545413     0.099041     0.097597
   8   -3  -31 1    0.565865     0.613371     0.596420
   8   -3  -28 1    0.586568     0.126213     0.128418
   8   -3  -25 1    0.607244     0.259883     0.262769
   8   -3  -22 1    0.627533     1.507065     1.505406
   8   -3  -19 1    0.646998     0.452974     0.455373
   8   -3  -16 1    0.665131     0.054492     0.054674
   8   -3  -13 1    0.681368     0.212896     0.217126
   8   -3  -10 1    0.695128     0.466891     0.489107
   8   -3   -7 1    0.705851     2.907283     2.937217
   8   -3   -4 1    0.713060     0.005825     0.005692
   8   -3   -1 1    0.716410     0.124251     0.124959
   8   -3    2 1    0.715736     0.000928     0.000970
   8   -3    5 1    0.711072     0.249363     0.258991
   8   -3    8 1    0.702645     1.121038     1.150924
   8   -3   11 1    0.690852     0.020004     0.021265
   8   -3   14 1    0.676202     2.104174     2.121807
   8   -3   17 1    0.659268     0.561694     0.554203
   8   -3   20 1    0.640631     0.186779     0.189341
   8   -3   23 1    0.620838     0.000167     0.000170
   8   -3   26 1    0.600376     0.106915     0.106664
   8   -3   29 1    0.579655     0.591568     0.594095
   8   -3   32 1    0.559008     1.273273     1.245737
   8   -3   35 1    0.538691     0.013624     0.013308
   8   -3   38 1    0.518894     0.491760     0.494879
   8   -3   41 1    0.499751     0.130812     0.131681
   8   -3   44 1    0.481348     0.001899     0.001929
   8   -3   47 1    0.463737     0.019951     0.020168
   8   -3   50 1    0.446941     0.030010     0.029759
   8   -2  -50 1    0.441713     0.007317     0.007422
   8   -2  -47 1    0.457904     0.006547     0.006468
   8   -2  -44 1    0.474835     0.000846     0.000856
   8   -2  -41 1    0.492473     0.111195     0.111628
   8   -2  -38 1    0.510761     0.640919     0.633596
   8   -2  -35 1    0.529608     0.003272     0.003228
   8   -2  -32 1    0.548877     1.209009     1.179649
   8   -2  -29 1    0.568383     0.502682     0.475566
   8   -2  -26 1    0.587878     0.204176     0.203717
   8   -2  -23 1    0.607048     0.004009     0.004011
   8   -2  -20 1    0.625512     0.147908     0.152261
   8   -2  -17 1    0.642825     0.636568     0.650709
   8   -2  -14 1    0.658493     2.423601     2.467153
   8   -2  -11 1    0.671999     0.012084     0.012097
   8   -2   -8 1    0.682838     0.921889     0.966739
   8   -2   -5 1    0.690563     0.321914     0.342711
   8   -2   -2 1    0.694834     0.027865     0.029002
   8   -2    1 1    0.695450     0.116380     0.120643
   8   -2    4 1    0.692384     0.028921     0.029789
   8   -2    7 1    0.685778     3.038001     3.166798
   8   -2   10 1    0.675932     0.609191     0.619534
   8   -2   13 1    0.663261     0.229938     0.232133
   8   -2   16 1    0.648256     0.014011     0.014633
   8   -2   19 1    0.631434     0.533556     0.555039
   8   -2   22 1    0.613302     1.252645     1.252630
   8   -2   25 1    0.594321     0.300294     0.305747
   8   -2   28 1    0.574896     0.206325     0.211665
   8   -2   31 1    0.555364     0.676384     0.652149
   8   -2   34 1    0.535992     0.067359     0.065714
   8   -2   37 1    0.516987     0.019053     0.019258
   8   -2   40 1    0.498501     0.000167     0.000168
   8   -2   43 1    0.480638     0.015271     0.015698
   8   -2   46 1    0.463467     1.648186     1.650192
   8   -2   49 1    0.447027     0.001080     0.001072
   8   -2   52 1    0.431334     0.027778     0.028314
   8   -1  -48 1    0.443496     0.000875     0.000860
   8   -1  -45 1    0.459179     0.038824     0.038094
   8   -1  -42 1    0.475466     0.000122     0.000124
   8   -1  -39 1    0.492299     1.122718     1.120899
   8   -1  -36 1    0.509593     0.399354     0.401118
   8   -1  -33 1    0.527226     0.135212     0.133136
   8   -1  -30 1    0.545035     0.049976     0.048909
   8   -1  -27 1    0.562806     0.363914     0.354987
   8   -1  -24 1    0.580273     1.092957     1.059010
   8   -1  -21 1    0.597117     0.349549     0.348037
   8   -1  -18 1    0.612965     0.080635     0.081093
   8   -1  -15 1    0.627409     0.862093     0.865014
   8   -1  -12 1    0.640018     0.114238     0.114487
   8   -1   -9 1    0.650368     0.016965     0.016985
   8   -1   -6 1    0.658077     0.042474     0.044217
   8   -1   -3 1    0.662835     0.004044     0.004044
   8   -1    0 1    0.664445     3.935368     4.097143
   8   -1    3 1    0.662835     0.003824     0.003824
   8   -1    6 1    0.658077     0.008087     0.008419
   8   -1    9 1    0.650368     0.014784     0.014802
   8   -1   12 1    0.640018     0.104263     0.104490
   8   -1   15 1    0.627409     0.878938     0.881916
   8   -1   18 1    0.612965     0.150910     0.151767
   8   -1   21 1    0.597117     0.327202     0.325787
   8   -1   24 1    0.580273     1.038668     1.006408
   8   -1   27 1    0.562806     0.378131     0.368856
   8   -1   30 1    0.545035     0.019059     0.018652
   8   -1   33 1    0.527226     0.115726     0.113949
   8   -1   36 1    0.509593     0.440847     0.442794
   8   -1   39 1    0.492299     1.144746     1.142891
   8   -1   42 1    0.475466     0.004925     0.005016
   8   -1   45 1    0.459179     0.027391     0.026876
   8   -1   48 1    0.443496     0.003756     0.003690
   8    0  -46 1    0.441411     0.766247     0.769325
   8    0  -43 1    0.456168     0.004234     0.004229
   8    0  -40 1    0.471354     0.000113     0.000113
   8    0  -37 1    0.486890     0.003460     0.003563
   8    0  -34 1    0.502666     0.036789     0.036908
   8    0  -31 1    0.518539     0.306321     0.303186
   8    0  -28 1    0.534330     0.087555     0.087320
   8    0  -25 1    0.549818     0.096978     0.096223
   8    0  -22 1    0.564742     0.580162     0.571156
   8    0  -19 1    0.578804     0.234860     0.239214
   8    0  -16 1    0.591677     0.005395     0.004994
   8    0  -13 1    0.603020     0.071065     0.071859
   8    0  -10 1    0.612495     0.213164     0.219444
   8    0   -7 1    0.619793     1.265170     1.291754
   8    0   -4 1    0.624656     0.012476     0.012802
   8    0   -1 1    0.626905     0.028336     0.029701
   8    0    2 1    0.626453     0.003165     0.003366
   8    0    5 1    0.623318     0.138099     0.142118
   8    0    8 1    0.617619     0.368875     0.366488
   8    0   11 1    0.609564     0.001138     0.001116
   8    0   14 1    0.599430     0.909181     0.929891
   8    0   17 1    0.587539     0.277630     0.277076
   8    0   20 1    0.574232     0.057272     0.057804
   8    0   23 1    0.559848     0.006809     0.006596
   8    0   26 1    0.544704     0.061778     0.060479
   8    0   29 1    0.529088     0.204113     0.197865
   8    0   32 1    0.513247     0.509410     0.506776
   8    0   35 1    0.497388     0.000152     0.000154
   8    0   38 1    0.481679     0.241086     0.243682
   8    0   41 1    0.466249     0.043043     0.042944
   8    0   44 1    0.451198     0.000813     0.000797
   8    0   47 1    0.436598     0.000872     0.000866
   9   -4  -47 1    0.441644     0.003724     0.003777
   9   -4  -44 1    0.456775     0.006431     0.006365
   9   -4  -41 1    0.472411     0.151524     0.153262
   9   -4  -38 1    0.488482     0.322114     0.328410
   9   -4  -35 1    0.504889     0.000334     0.000341
   9   -4  -32 1    0.521501     1.020042     1.033087
   9   -4  -29 1    0.538144     0.598218     0.580282
   9   -4  -26 1    0.554601     0.042163     0.041523
   9   -4  -23 1    0.570610     0.021096     0.020604
   9   -4  -20 1    0.585863     0.128408     0.129569
   9   -4  -17 1    0.600015     0.376554     0.379685
   9   -4  -14 1    0.612696     1.499078     1.529757
   9   -4  -11 1    0.623531     0.000443     0.000458
   9   -4   -8 1    0.632160     0.851372     0.878846
   9   -4   -5 1    0.638275     0.144927     0.152185
   9   -4   -2 1    0.641643     0.003086     0.003201
   9   -4    1 1    0.642128     0.019768     0.020226
   9   -4    4 1    0.639712     0.009180     0.009184
   9   -4    7 1    0.634491     2.194136     2.222995
   9   -4   10 1    0.626669     0.318029     0.338810
   9   -4   13 1    0.616531     0.061232     0.063483
   9   -4   16 1    0.604424     0.033377     0.032788
   9   -4   19 1    0.590720     0.335639     0.345928
   9   -4   22 1    0.575794     1.350076     1.343618
   9   -4   25 1    0.560001     0.090863     0.088457
   9   -4   28 1    0.543662     0.125795     0.125338
   9   -4   31 1    0.527055     0.506535     0.496429
   9   -4   34 1    0.510412     0.092700     0.092208
   9   -4   37 1    0.493919     0.004295     0.004388
   9   -4   40 1    0.477724     0.002556     0.002602
   9   -4   43 1    0.461934     0.020567     0.020926
   9   -4   46 1    0.446629     1.576671     1.551204
   9   -4   49 1    0.431861     0.020192     0.020842
   9   -3  -48 1    0.433449     0.002217     0.002246
   9   -3  -45 1    0.448055     0.049124     0.048619
   9   -3  -42 1    0.463147     0.001895     0.001877
   9   -3  -39 1    0.478663     0.984276     0.990824
   9   -3  -36 1    0.494513     0.416210     0.420751
   9   -3  -33 1    0.510578     0.152131     0.150937
   9   -3  -30 1    0.526701     0.072949     0.071765
   9   -3  -27 1    0.542686     0.296974     0.288287
   9   -3  -24 1    0.558295     0.917373     0.892236
   9   -3  -21 1    0.573247     0.354375     0.353183
   9   -3  -18 1    0.587226     0.043114     0.043494
   9   -3  -15 1    0.599889     0.727140     0.735921
   9   -3  -12 1    0.610882     0.065145     0.065764
   9   -3   -9 1    0.619862     0.024528     0.025037
   9   -3   -6 1    0.626525     0.067305     0.071725
   9   -3   -3 1    0.630627     0.007186     0.007312
   9   -3    0 1    0.632013     3.290119     3.435675
   9   -3    3 1    0.630627     0.007616     0.007749
   9   -3    6 1    0.626525     0.000921     0.000982
   9   -3    9 1    0.619862     0.017944     0.018316
   9   -3   12 1    0.610882     0.051048     0.051533
   9   -3   15 1    0.599889     0.747373     0.756398
   9   -3   18 1    0.587226     0.175367     0.176914
   9   -3   21 1    0.573247     0.305287     0.304260
   9   -3   24 1    0.558295     0.821235     0.798732
   9   -3   27 1    0.542686     0.316483     0.307225
   9   -3   30 1    0.526701     0.009188     0.009039
   9   -3   33 1    0.510578     0.109864     0.109002
   9   -3   36 1    0.494513     0.501815     0.507290
   9   -3   39 1    0.478663     1.015931     1.022690
   9   -3   42 1    0.463147     0.008646     0.008562
   9   -3   45 1    0.448055     0.024269     0.024020
   9   -3   48 1    0.433449     0.012382     0.012543
   9   -2  -46 1    0.436372     1.422906     1.396969
   9   -2  -43 1    0.450613     0.088156     0.088158
   9   -2  -40 1    0.465234     0.000407     0.000402
   9   -2  -37 1    0.480152     0.012821     0.013124
   9   -2  -34 1    0.495262     0.064881     0.065592
   9   -2  -31 1    0.510423     0.272321     0.270810
   9   -2  -28 1    0.525462     0.161407     0.164688
   9   -2  -25 1    0.540171     0.251768     0.251609
   9   -2  -22 1    0.554303     1.132405     1.119864
   9   -2  -19 1    0.567581     0.160139     0.163822
   9   -2  -16 1    0.579704     0.006159     0.006154
   9   -2  -13 1    0.590360     0.237432     0.237128
   9   -2  -10 1    0.599242     0.383215     0.392608
   9   -2   -7 1    0.606070     1.646531     1.678014
   9   -2   -4 1    0.610616     0.047033     0.046780
   9   -2   -1 1    0.612716     0.149101     0.151964
   9   -2    2 1    0.612294     0.002812     0.002909
   9   -2    5 1    0.609366     0.072727     0.072604
   9   -2    8 1    0.604038     0.546294     0.539828
   9   -2   11 1    0.596496     0.051668     0.051982
   9   -2   14 1    0.586990     1.702915     1.728806
   9   -2   17 1    0.575810     0.286647     0.285276
   9   -2   20 1    0.563268     0.042144     0.042013
   9   -2   23 1    0.549672     0.003975     0.003938
   9   -2   26 1    0.535319     0.120386     0.117526
   9   -2   29 1    0.520475     0.587163     0.588602
   9   -2   32 1    0.505373     0.732896     0.748485
   9   -2   35 1    0.490212     0.032394     0.032999
   9   -2   38 1    0.475152     0.497862     0.506043
   9   -2   41 1    0.460322     0.141635     0.139968
   9   -2   44 1    0.445821     0.029168     0.028713
   9   -2   47 1    0.431720     0.027513     0.028223
   9   -1  -44 1    0.435618     0.009701     0.009774
   9   -1  -41 1    0.449117     0.096777     0.094863
   9   -1  -38 1    0.462858     0.420712     0.416356
   9   -1  -35 1    0.476744     0.021541     0.022066
   9   -1  -32 1    0.490655     0.818615     0.841689
   9   -1  -29 1    0.504439     0.450036     0.462034
   9   -1  -26 1    0.517918     0.090272     0.088869
   9   -1  -23 1    0.530883     0.000505     0.000498
   9   -1  -20 1    0.543100     0.077552     0.076543
   9   -1  -17 1    0.554317     0.359245     0.355192
   9   -1  -14 1    0.564269     1.496875     1.501420
   9   -1  -11 1    0.572698     0.034407     0.034709
   9   -1   -8 1    0.579363     0.622531     0.641353
   9   -1   -5 1    0.584059     0.126020     0.124885
   9   -1   -2 1    0.586636     0.000652     0.000664
   9   -1    1 1    0.587007     0.110650     0.112251
   9   -1    4 1    0.585159     0.017299     0.017166
   9   -1    7 1    0.581156     1.778308     1.762871
   9   -1   10 1    0.575127     0.334120     0.342291
   9   -1   13 1    0.567261     0.197804     0.197298
   9   -1   16 1    0.557788     0.018714     0.018528
   9   -1   19 1    0.546963     0.240383     0.244513
   9   -1   22 1    0.535051     1.079228     1.061218
   9   -1   25 1    0.522308     0.216766     0.212062
   9   -1   28 1    0.508976     0.113909     0.116700
   9   -1   31 1    0.495272     0.363702     0.367834
   9   -1   34 1    0.481385     0.065004     0.066044
   9   -1   37 1    0.467476     0.011378     0.011518
   9   -1   40 1    0.453675     0.002726     0.002696
   9   -1   43 1    0.440086     0.039623     0.039582
   9    0  -42 1    0.431244     0.006179     0.006295
   9    0  -39 1    0.443685     0.396674     0.389721
   9    0  -36 1    0.456220     0.241644     0.241619
   9    0  -33 1    0.468742     0.041870     0.041981
   9    0  -30 1    0.481125     0.001229     0.001250
   9    0  -27 1    0.493217     0.114317     0.115880
   9    0  -24 1    0.504847     0.288124     0.294860
   9    0  -21 1    0.515821     0.111229     0.110579
   9    0  -18 1    0.525935     0.086229     0.088935
   9    0  -15 1    0.534974     0.271565     0.267280
   9    0  -12 1    0.542727     0.007950     0.007731
   9    0   -9 1    0.548995     0.006975     0.006829
   9    0   -6 1    0.553608     0.001142     0.001151
   9    0   -3 1    0.556432     0.004291     0.004160
   9    0    0 1    0.557383     1.178674     1.201944
   9    0    3 1    0.556432     0.002946     0.002857
   9    0    6 1    0.553608     0.041342     0.041663
   9    0    9 1    0.548995     0.012875     0.012606
   9    0   12 1    0.542727     0.013551     0.013178
   9    0   15 1    0.534974     0.269063     0.264817
   9    0   18 1    0.525935     0.007070     0.007291
   9    0   21 1    0.515821     0.145808     0.144956
   9    0   24 1    0.504847     0.343311     0.351337
   9    0   27 1    0.493217     0.108440     0.109923
   9    0   30 1    0.481125     0.044115     0.044867
   9    0   33 1    0.468742     0.071523     0.071712
   9    0   36 1    0.456220     0.185465     0.185446
   9    0   39 1    0.443685     0.386327     0.379556
   9    0   42 1    0.431244     0.003632     0.003700
  10   -5    0 1    0.579249     1.572414     1.626065
  10   -5    3 1    0.578182     0.001159     0.001149
  10   -5    6 1    0.575016     0.015123     0.015518
  10   -5    9 1    0.569852     0.008935     0.009171
  10   -5   12 1    0.562851     0.103668     0.101307
  10   -5   15 1    0.554217     0.688962     0.682771
  10   -5   18 1    0.544186     0.087846     0.087407
  10   -5   21 1    0.533005     0.237226     0.235669
  10   -5   24 1    0.520922     0.936854     0.932149
  10   -5   27 1    0.508175     0.309461     0.311536
  10   -5   30 1    0.494978     0.022883     0.022965
  10   -5   33 1    0.481525     0.095102     0.096542
  10   -5   36 1    0.467979     0.303390     0.308046
  10   -5   39 1    0.454479     0.956817     0.943866
  10   -5   42 1    0.441135     0.001969     0.001953
  10   -4  -43 1    0.435092     0.011165     0.011414
  10   -4  -40 1    0.448209     0.000350     0.000344
  10   -4  -37 1    0.461503     0.007080     0.007152
  10   -4  -34 1    0.474871     0.053231     0.053760
  10   -4  -31 1    0.488185     0.492208     0.493106
  10   -4  -28 1    0.501294     0.153914     0.157207
  10   -4  -25 1    0.514016     0.165933     0.168280
  10   -4  -22 1    0.526148     0.969209     0.993391
  10   -4  -19 1    0.537463     0.358988     0.347107
  10   -4  -16 1    0.547723     0.007421     0.007101
  10   -4  -13 1    0.556684     0.128598     0.126736
  10   -4  -10 1    0.564112     0.380472     0.384321
  10   -4   -7 1    0.569798     2.019436     2.076193
  10   -4   -4 1    0.573570     0.024100     0.024067
  10   -4   -1 1    0.575309     0.048252     0.048998
  10   -4    2 1    0.574960     0.006184     0.006344
  10   -4    5 1    0.572534     0.199669     0.201832
  10   -4    8 1    0.568108     0.594278     0.572264
  10   -4   11 1    0.561820     0.003969     0.003940
  10   -4   14 1    0.553856     1.561610     1.567327
  10   -4   17 1    0.544435     0.439038     0.433012
  10   -4   20 1    0.533796     0.086530     0.086039
  10   -4   23 1    0.522183     0.010605     0.010370
  10   -4   26 1    0.509830     0.110728     0.110760
  10   -4   29 1    0.496958     0.375955     0.377809
  10   -4   32 1    0.483762     0.860252     0.865867
  10   -4   35 1    0.470414     0.001087     0.001108
  10   -4   38 1    0.457058     0.436756     0.430689
  10   -4   41 1    0.443813     0.081213     0.080058
  10   -3  -41 1    0.438692     0.073831     0.073752
  10   -3  -38 1    0.451471     0.377986     0.373100
  10   -3  -35 1    0.464329     0.018829     0.018687
  10   -3  -32 1    0.477152     0.876681     0.891672
  10   -3  -29 1    0.489800     0.372343     0.381738
  10   -3  -26 1    0.502110     0.077553     0.078251
  10   -3  -23 1    0.513897     0.000082     0.000083
  10   -3  -20 1    0.524955     0.110789     0.110969
  10   -3  -17 1    0.535063     0.390527     0.383910
  10   -3  -14 1    0.543998     1.371863     1.369652
  10   -3  -11 1    0.551539     0.029444     0.028939
  10   -3   -8 1    0.557484     0.676988     0.687242
  10   -3   -5 1    0.561665     0.156364     0.154867
  10   -3   -2 1    0.563955     0.000521     0.000528
  10   -3    1 1    0.564284     0.093883     0.094067
  10   -3    4 1    0.562643     0.004185     0.004076
  10   -3    7 1    0.559081     1.797040     1.761372
  10   -3   10 1    0.553707     0.316864     0.319128
  10   -3   13 1    0.546677     0.180792     0.178388
  10   -3   16 1    0.538183     0.033666     0.032681
  10   -3   19 1    0.528441     0.286237     0.280790
  10   -3   22 1    0.517675     0.989224     0.981200
  10   -3   25 1    0.506107     0.199791     0.200131
  10   -3   28 1    0.493949     0.080376     0.082126
  10   -3   31 1    0.481395     0.414275     0.420922
  10   -3   34 1    0.468614     0.055508     0.055530
  10   -3   37 1    0.455753     0.012293     0.012189
  10   -3   40 1    0.442937     0.006403     0.006355
  10   -2  -39 1    0.438569     0.833751     0.830448
  10   -2  -36 1    0.450663     0.289886     0.290010
  10   -2  -33 1    0.462721     0.170181     0.167693
  10   -2  -30 1    0.474621     0.021323     0.021590
  10   -2  -27 1    0.486217     0.238100     0.243951
  10   -2  -24 1    0.497347     0.835961     0.845814
  10   -2  -21 1    0.507830     0.340568     0.341599
  10   -2  -18 1    0.517472     0.067500     0.067478
  10   -2  -15 1    0.526075     0.522321     0.536888
  10   -2  -12 1    0.533442     0.085941     0.085612
  10   -2   -9 1    0.539390     0.048250     0.047300
  10   -2   -6 1    0.543763     0.022276     0.022216
  10   -2   -3 1    0.546439     0.010559     0.010235
  10   -2    0 1    0.547339     2.773882     2.791401
  10   -2    3 1    0.546439     0.021443     0.020785
  10   -2    6 1    0.543763     0.003938     0.003928
  10   -2    9 1    0.539390     0.030518     0.029917
  10   -2   12 1    0.533442     0.083474     0.083155
  10   -2   15 1    0.526075     0.465324     0.478302
  10   -2   18 1    0.517472     0.116562     0.116524
  10   -2   21 1    0.507830     0.291733     0.292616
  10   -2   24 1    0.497347     0.822190     0.831881
  10   -2   27 1    0.486217     0.203925     0.208937
  10   -2   30 1    0.474621     0.005768     0.005840
  10   -2   33 1    0.462721     0.138500     0.136475
  10   -2   36 1    0.450663     0.300122     0.300250
  10   -2   39 1    0.438569     0.777259     0.774180
  10   -1  -37 1    0.434732     0.003084     0.003144
  10   -1  -34 1    0.445850     0.040442     0.039787
  10   -1  -31 1    0.456815     0.379291     0.374946
  10   -1  -28 1    0.467501     0.067057     0.067932
  10   -1  -25 1    0.477769     0.122987     0.125330
  10   -1  -22 1    0.487464     0.847983     0.862849
  10   -1  -19 1    0.496421     0.250305     0.253720
  10   -1  -16 1    0.504471     0.032872     0.033739
  10   -1  -13 1    0.511447     0.109211     0.107296
  10   -1  -10 1    0.517189     0.277856     0.280605
  10   -1   -7 1    0.521561     1.519795     1.538100
  10   -1   -4 1    0.524449     0.001825     0.001820
  10   -1   -1 1    0.525777     0.043221     0.044513
  10   -1    2 1    0.525511     0.000043     0.000044
  10   -1    5 1    0.523656     0.120581     0.119784
  10   -1    8 1    0.520263     0.609286     0.619373
  10   -1   11 1    0.515421     0.010707     0.010636
  10   -1   14 1    0.509251     1.140685     1.161681
  10   -1   17 1    0.501899     0.314437     0.321183
  10   -1   20 1    0.493528     0.106341     0.108487
  10   -1   23 1    0.484306     0.002485     0.002520
  10   -1   26 1    0.474402     0.053112     0.054202
  10   -1   29 1    0.463979     0.353816     0.356677
  10   -1   32 1    0.453185     0.798792     0.787626
  10   -1   35 1    0.442156     0.008980     0.009054
  10    0  -32 1    0.437405     0.311732     0.306925
  10    0  -29 1    0.447087     0.168722     0.167543
  10    0  -26 1    0.456390     0.052739     0.052684
  10    0  -23 1    0.465187     0.001741     0.001718
  10    0  -20 1    0.473342     0.024362     0.024960
  10    0  -17 1    0.480712     0.135634     0.139346
  10    0  -14 1    0.487160     0.628824     0.645579
  10    0  -11 1    0.492553     0.006090     0.006130
  10    0   -8 1    0.496774     0.200283     0.202513
  10    0   -5 1    0.499725     0.048494     0.048795
  10    0   -2 1    0.501336     0.005087     0.005201
  10    0    1 1    0.501567     0.023215     0.023835
  10    0    4 1    0.500413     0.012073     0.012215
  10    0    7 1    0.497903     0.657048     0.668314
  10    0   10 1    0.494095     0.170650     0.174061
  10    0   13 1    0.489081     0.062604     0.062459
  10    0   16 1    0.482971     0.001577     0.001597
  10    0   19 1    0.475892     0.099587     0.102904
  10    0   22 1    0.467984     0.334793     0.339978
  10    0   25 1    0.459386     0.070609     0.069625
  10    0   28 1    0.450236     0.061993     0.061699
  10    0   31 1    0.440667     0.152763     0.150146
  11   -5  -35 1    0.442156     0.021588     0.021765
  11   -5  -32 1    0.453185     0.587522     0.579309
  11   -5  -29 1    0.463979     0.401424     0.404670
  11   -5  -26 1    0.474402     0.070923     0.072379
  11   -5  -23 1    0.484306     0.000409     0.000415
  11   -5  -20 1    0.493528     0.034953     0.035659
  11   -5  -17 1    0.501899     0.248396     0.253725
  11   -5  -14 1    0.509251     1.180508     1.202237
  11   -5  -11 1    0.515421     0.034155     0.033930
  11   -5   -8 1    0.520263     0.412051     0.418872
  11   -5   -5 1    0.523656     0.067295     0.066850
  11   -5   -2 1    0.525511     0.000047     0.000048
  11   -5    1 1    0.525777     0.084423     0.086946
  11   -5    4 1    0.524449     0.027618     0.027545
  11   -5    7 1    0.521561     1.261415     1.276608
  11   -5   10 1    0.517189     0.262961     0.265563
  11   -5   13 1    0.511447     0.164399     0.161516
  11   -5   16 1    0.504471     0.006468     0.006639
  11   -5   19 1    0.496421     0.142518     0.144463
  11   -5   22 1    0.487464     0.889519     0.905114
  11   -5   25 1    0.477769     0.167293     0.170479
  11   -5   28 1    0.467501     0.110341     0.111781
  11   -5   31 1    0.456815     0.241461     0.238695
  11   -5   34 1    0.445850     0.050216     0.049402
  11   -5   37 1    0.434732     0.008910     0.009081
  11   -4  -36 1    0.435137     0.415258     0.424699
  11   -4  -33 1    0.445961     0.079961     0.078552
  11   -4  -30 1    0.456585     0.003712     0.003689
  11   -4  -27 1    0.466880     0.207328     0.210296
  11   -4  -24 1    0.476708     0.524107     0.537379
  11   -4  -21 1    0.485916     0.196617     0.201867
  11   -4  -18 1    0.494342     0.132136     0.134115
  11   -4  -15 1    0.501825     0.480765     0.492421
  11   -4  -12 1    0.508208     0.013957     0.014065
  11   -4   -9 1    0.513343     0.014714     0.014670
  11   -4   -6 1    0.517109     0.000772     0.000780
  11   -4   -3 1    0.519408     0.005004     0.004849
  11   -4    0 1    0.520181     2.051470     2.090394
  11   -4    3 1    0.519408     0.006173     0.005982
  11   -4    6 1    0.517109     0.057702     0.058341
  11   -4    9 1    0.513343     0.018805     0.018748
  11   -4   12 1    0.508208     0.022993     0.023172
  11   -4   15 1    0.501825     0.447677     0.458530
  11   -4   18 1    0.494342     0.017071     0.017326
  11   -4   21 1    0.485916     0.234465     0.240725
  11   -4   24 1    0.476708     0.615563     0.631152
  11   -4   27 1    0.466880     0.180435     0.183018
  11   -4   30 1    0.456585     0.064997     0.064592
  11   -4   33 1    0.445961     0.118615     0.116525
  11   -4   36 1    0.435137     0.323927     0.331291
  11   -3  -34 1    0.435646     0.036701     0.036951
  11   -3  -31 1    0.445858     0.326646     0.321326
  11   -3  -28 1    0.455777     0.073091     0.072471
  11   -3  -25 1    0.465276     0.076387     0.075523
  11   -3  -22 1    0.474215     0.804941     0.825742
  11   -3  -19 1    0.482450     0.200402     0.204471
  11   -3  -16 1    0.489829     0.023573     0.024158
  11   -3  -13 1    0.496207     0.066281     0.066436
  11   -3  -10 1    0.501446     0.248560     0.254810
  11   -3   -7 1    0.505427     1.311300     1.338142
  11   -3   -4 1    0.508054     0.003869     0.003888
  11   -3   -1 1    0.509262     0.018876     0.019211
  11   -3    2 1    0.509020     0.000267     0.000273
  11   -3    5 1    0.507334     0.081654     0.082499
  11   -3    8 1    0.504247     0.530691     0.543447
  11   -3   11 1    0.499834     0.002456     0.002474
  11   -3   14 1    0.494201     1.014123     1.032560
  11   -3   17 1    0.487474     0.245056     0.249222
  11   -3   20 1    0.479793     0.083126     0.084646
  11   -3   23 1    0.471307     0.008849     0.008845
  11   -3   26 1    0.462164     0.038073     0.038250
  11   -3   29 1    0.452511     0.383548     0.380041
  11   -3   32 1    0.442481     0.706181     0.711224
  11   -3   35 1    0.432197     0.003800     0.003967
  11   -2  -32 1    0.432501     0.644195     0.670093
  11   -2  -29 1    0.441853     0.387676     0.393818
  11   -2  -26 1    0.450827     0.017529     0.017412
  11   -2  -23 1    0.459301     0.020772     0.020443
  11   -2  -20 1    0.467144     0.072372     0.073030
  11   -2  -17 1    0.474224     0.207131     0.212428
  11   -2  -14 1    0.480411     0.843244     0.868547
  11   -2  -11 1    0.485581     0.000161     0.000166
  11   -2   -8 1    0.489624     0.488257     0.498816
  11   -2   -5 1    0.492448     0.063202     0.063429
  11   -2   -2 1    0.493990     0.004719     0.004818
  11   -2    1 1    0.494211     0.004066     0.004138
  11   -2    4 1    0.493107     0.003750     0.003793
  11   -2    7 1    0.490704     1.181562     1.215150
  11   -2   10 1    0.487059     0.195999     0.201606
  11   -2   13 1    0.482253     0.031218     0.031421
  11   -2   16 1    0.476392     0.021818     0.022669
  11   -2   19 1    0.469595     0.177654     0.175627
  11   -2   22 1    0.461992     0.810447     0.824827
  11   -2   25 1    0.453714     0.038131     0.037741
  11   -2   28 1    0.444892     0.068989     0.068562
  11   -2   31 1    0.435653     0.304140     0.306131
  11   -1  -27 1    0.434253     0.158881     0.163549
  11   -1  -24 1    0.442127     0.595906     0.600911
  11   -1  -21 1    0.449443     0.157044     0.154970
  11   -1  -18 1    0.456085     0.036439     0.036373
  11   -1  -15 1    0.461942     0.374782     0.382040
  11   -1  -12 1    0.466906     0.036498     0.036996
  11   -1   -9 1    0.470879     0.008289     0.008363
  11   -1   -6 1    0.473780     0.018897     0.019514
  11   -1   -3 1    0.475547     0.003997     0.004070
  11   -1    0 1    0.476140     1.872148     1.956952
  11   -1    3 1    0.475547     0.000863     0.000879
  11   -1    6 1    0.473780     0.002658     0.002745
  11   -1    9 1    0.470879     0.012905     0.013021
  11   -1   12 1    0.466906     0.030374     0.030788
  11   -1   15 1    0.461942     0.429113     0.437424
  11   -1   18 1    0.456085     0.072314     0.072183
  11   -1   21 1    0.449443     0.162699     0.160550
  11   -1   24 1    0.442127     0.550578     0.555203
  11   -1   27 1    0.434253     0.195656     0.201404
  11    0  -19 1    0.436435     0.038946     0.038263
  11    0  -16 1    0.441875     0.001780     0.001807
  11    0  -13 1    0.446540     0.069054     0.067659
  11    0  -10 1    0.450347     0.097400     0.097209
  11    0   -7 1    0.453224     0.412413     0.406745
  11    0   -4 1    0.455115     0.011945     0.012044
  11    0   -1 1    0.455983     0.032728     0.032594
  11    0    2 1    0.455809     0.000042     0.000042
  11    0    5 1    0.454597     0.016590     0.016442
  11    0    8 1    0.452372     0.134579     0.132270
  11    0   11 1    0.449178     0.019218     0.018853
  11    0   14 1    0.445076     0.422511     0.422227
  11    0   17 1    0.440143     0.082655     0.082381
  11    0   20 1    0.434465     0.008244     0.008446
  12   -6    0 1    0.482708     1.005223     1.029287
  12   -6    3 1    0.482090     0.011555     0.011557
  12   -6    6 1    0.480249     0.007905     0.008113
  12   -6    9 1    0.477229     0.030452     0.030960
  12   -6   12 1    0.473094     0.044909     0.045731
  12   -6   15 1    0.467933     0.358293     0.364366
  12   -6   18 1    0.461848     0.064439     0.065822
  12   -6   21 1    0.454954     0.229755     0.231439
  12   -6   24 1    0.447370     0.616491     0.614103
  12   -6   27 1    0.439218     0.158747     0.158790
  12   -5  -28 1    0.434752     0.048258     0.049184
  12   -5  -25 1    0.442973     0.129497     0.128375
  12   -5  -22 1    0.450667     0.694482     0.694903
  12   -5  -19 1    0.457717     0.222254     0.218197
  12   -5  -16 1    0.464004     0.030938     0.031138
  12   -5  -13 1    0.469414     0.124583     0.121920
  12   -5  -10 1    0.473842     0.240021     0.247782
  12   -5   -7 1    0.477197     1.289664     1.311450
  12   -5   -4 1    0.479406     0.000776     0.000788
  12   -5   -1 1    0.480421     0.050478     0.051982
  12   -5    2 1    0.480217     0.000109     0.000112
  12   -5    5 1    0.478801     0.116726     0.118079
  12   -5    8 1    0.476203     0.508623     0.531843
  12   -5   11 1    0.472481     0.020638     0.020876
  12   -5   14 1    0.467715     0.960827     0.978865
  12   -5   17 1    0.462000     0.297989     0.303037
  12   -5   20 1    0.455446     0.091985     0.091601
  12   -5   23 1    0.448168     0.000353     0.000347
  12   -5   26 1    0.440285     0.049653     0.049060
  12   -5   29 1    0.431915     0.255122     0.263364
  12   -4  -26 1    0.435285     0.078328     0.079883
  12   -4  -23 1    0.442897     0.005454     0.005419
  12   -4  -20 1    0.449917     0.040581     0.040185
  12   -4  -17 1    0.456232     0.242546     0.242543
  12   -4  -14 1    0.461733     1.054548     1.075340
  12   -4  -11 1    0.466317     0.008459     0.008453
  12   -4   -8 1    0.469894     0.347591     0.348997
  12   -4   -5 1    0.472389     0.084281     0.085248
  12   -4   -2 1    0.473749     0.004521     0.004669
  12   -4    1 1    0.473944     0.031404     0.032374
  12   -4    4 1    0.472971     0.020858     0.021186
  12   -4    7 1    0.470849     1.149539     1.160379
  12   -4   10 1    0.467625     0.282055     0.286805
  12   -4   13 1    0.463368     0.099344     0.098798
  12   -4   16 1    0.458161     0.002913     0.002916
  12   -4   19 1    0.452106     0.175994     0.171413
  12   -4   22 1    0.445308     0.617197     0.616765
  12   -4   25 1    0.437881     0.109328     0.109358
  12   -3  -24 1    0.432170     0.627545     0.654859
  12   -3  -21 1    0.438995     0.134762     0.135137
  12   -3  -18 1    0.445179     0.044680     0.044709
  12   -3  -15 1    0.450621     0.388920     0.389347
  12   -3  -12 1    0.455225     0.053794     0.054112
  12   -3   -9 1    0.458905     0.005686     0.005559
  12   -3   -6 1    0.461589     0.011325     0.011484
  12   -3   -3 1    0.463222     0.001092     0.001081
  12   -3    0 1    0.463771     1.909551     1.937389
  12   -3    3 1    0.463222     0.000336     0.000332
  12   -3    6 1    0.461589     0.004901     0.004970
  12   -3    9 1    0.458905     0.007598     0.007428
  12   -3   12 1    0.455225     0.050350     0.050647
  12   -3   15 1    0.450621     0.415472     0.415929
  12   -3   18 1    0.445179     0.059679     0.059718
  12   -3   21 1    0.438995     0.138213     0.138599
  12   -3   24 1    0.432170     0.606444     0.632840
  12   -2  -19 1    0.431562     0.186031     0.190089
  12   -2  -16 1    0.436820     0.003294     0.003328
  12   -2  -13 1    0.441325     0.054015     0.053932
  12   -2  -10 1    0.444999     0.192776     0.192251
  12   -2   -7 1    0.447774     1.084385     1.085499
  12   -2   -4 1    0.449598     0.016366     0.016190
  12   -2   -1 1    0.450434     0.009162     0.009160
  12   -2    2 1    0.450267     0.000114     0.000114
  12   -2    5 1    0.449098     0.092013     0.090165
  12   -2    8 1    0.446953     0.312163     0.309925
  12   -2   11 1    0.443871     0.000718     0.000709
  12   -2   14 1    0.439912     0.799671     0.802978
  12   -2   17 1    0.435147     0.244317     0.249821
  12   -1   -8 1    0.431794     0.328169     0.337175
  12   -1   -5 1    0.433728     0.075023     0.075871
  12   -1   -2 1    0.434780     0.000267     0.000273
  12   -1    1 1    0.434931     0.038082     0.038900
  12   -1    4 1    0.434178     0.005004     0.005142
  12   -1    7 1    0.432535     0.938554     0.973891
  13   -6  -14 1    0.434924     0.705883     0.721026
  13   -6  -11 1    0.438749     0.000757     0.000758
  13   -6   -8 1    0.441724     0.370104     0.376578
  13   -6   -5 1    0.443795     0.041294     0.040683
  13   -6   -2 1    0.444922     0.001386     0.001379
  13   -6    1 1    0.445084     0.005473     0.005468
  13   -6    4 1    0.444277     0.003290     0.003278
  13   -6    7 1    0.442517     0.878382     0.883792
  13   -6   10 1    0.439838     0.182632     0.183305
  13   -6   13 1    0.436289     0.036629     0.035834
  13   -6   16 1    0.431935     0.016015     0.016557
  13   -5  -12 1    0.434273     0.014209     0.014616
  13   -5   -9 1    0.437465     0.008470     0.008332
  13   -5   -6 1    0.439788     0.020889     0.020950
  13   -5   -3 1    0.441200     0.006198     0.006158
  13   -5    0 1    0.441673     1.427480     1.451627
  13   -5    3 1    0.441200     0.001063     0.001056
  13   -5    6 1    0.439788     0.000879     0.000882
  13   -5    9 1    0.437465     0.014901     0.014660
  13   -5   12 1    0.434273     0.009395     0.009664
  13   -4   -7 1    0.432535     0.749171     0.777377
  13   -4   -4 1    0.434178     0.020491     0.021057
  13   -4   -1 1    0.434931     0.048524     0.049567
  13   -4    2 1    0.434780     0.000677     0.000690
  13   -4    5 1    0.433728     0.032709     0.033079
  13   -4    8 1    0.431794     0.239615     0.246192
   0    0    2 2    6.353302     0.000045     0.000044
   0    0    4 2    3.176651     0.014768     0.014841
   0    0    6 2    2.117767     0.001620     0.001616
   0    0    8 2    1.588325     0.007802     0.008217
   0    0   10 2    1.270660     0.000765     0.000795
   0    0   12 2    1.058884     0.000175     0.000183
   0    0   14 2    0.907615     0.000197     0.000200
   0    0   16 2    0.794163     0.000112     0.000107
   0    0   18 2    0.705922     0.000005     0.000006
   0    0   20 2    0.635330     0.001143     0.001117
   0    0   22 2    0.577573     0.000000     0.000000
   0    0   24 2    0.529442     0.000402     0.000398
   0    0   26 2    0.488716     0.000137     0.000141
   0    0   28 2    0.453807     0.000656     0.000653
   0    2    0 2    6.553191     0.000188     0.000184
   0    2    1 2    5.824245     0.000088     0.000088
   0    2    2 2    4.561493     0.000111     0.000118
   0    2    3 2    3.557208     0.000260     0.000269
   0    2    4 2    2.858507     0.001144     0.001056
   0    2    5 2    2.369394     0.001625     0.001539
   0    2    6 2    2.015153     0.010024     0.010730
   0    2    7 2    1.749356     0.000794     0.000797
   0    2    8 2    1.543632     0.000046     0.000046
   0    2    9 2    1.380177     0.000012     0.000012
   0    2   10 2    1.247427     0.007081     0.007498
   0    2   11 2    1.137607     0.000212     0.000222
   0    2   12 2    1.045325     0.000193     0.000194
   0    2   13 2    0.966737     0.000449     0.000425
   0    2   14 2    0.899033     0.007972     0.008460
   0    2   15 2    0.840117     0.000004     0.000004
   0    2   16 2    0.788395     0.000009     0.000009
   0    2   17 2    0.742632     0.000290     0.000284
   0    2   18 2    0.701862     0.002822     0.002945
   0    2   19 2    0.665313     0.000001     0.000001
   0    2   20 2    0.632365     0.000098     0.000097
   0    2   21 2    0.602513     0.000082     0.000079
   0    2   22 2    0.575343     0.001710     0.001737
   0    2   23 2    0.550508     0.000297     0.000294
   0    2   24 2    0.527722     0.000009     0.000009
   0    2   25 2    0.506742     0.000013     0.000013
   0    2   26 2    0.487362     0.000108     0.000111
   0    2   27 2    0.469406     0.000159     0.000152
   0    2   28 2    0.452723     0.000058     0.000059
   0    2   29 2    0.437183     0.000000     0.000000
   0    4    0 2    3.276596     0.006156     0.006310
   0    4    1 2    3.172806     0.002195     0.002313
   0    4    2 2    2.912123     0.000638     0.000610
   0    4    3 2    2.591630     0.000206     0.000202
   0    4    4 2    2.280746     0.012327     0.012006
   0    4    5 2    2.008117     0.005161     0.005316
   0    4    6 2    1.778604     0.000109     0.000109
   0    4    7 2    1.587844     0.000011     0.000011
   0    4    8 2    1.429254     0.006791     0.006890
   0    4    9 2    1.296600     0.002166     0.002117
   0    4   10 2    1.184697     0.002973     0.003026
   0    4   11 2    1.089427     0.000755     0.000718
   0    4   12 2    1.007576     0.000670     0.000681
   0    4   13 2    0.936644     0.001414     0.001367
   0    4   14 2    0.874678     0.000006     0.000006
   0    4   15 2    0.820141     0.001014     0.001006
   0    4   16 2    0.771816     0.000383     0.000386
   0    4   17 2    0.728727     0.000476     0.000486
   0    4   18 2    0.690088     0.000353     0.000367
   0    4   19 2    0.655259     0.000570     0.000547
   0    4   20 2    0.623713     0.000171     0.000179
   0    4   21 2    0.595016     0.000026     0.000026
   0    4   22 2    0.568804     0.000055     0.000054
   0    4   23 2    0.544772     0.000459     0.000447
   0    4   24 2    0.522663     0.000376     0.000370
   0    4   25 2    0.502257     0.000002     0.000002
   0    4   26 2    0.483368     0.000001     0.000001
   0    4   27 2    0.465835     0.000138     0.000137
   0    4   28 2    0.449516     0.000587     0.000582
   0    4   29 2    0.434293     0.000028     0.000029
   0    6    0 2    2.184397     0.002383     0.002312
   0    6    1 2    2.152817     0.016260     0.015279
   0    6    2 2    2.065710     0.000097     0.000111
   0    6    3 2    1.941415     0.004149     0.004141
   0    6    4 2    1.799916     0.004134     0.004204
   0    6    5 2    1.656544     0.009469     0.008930
   0    6    6 2    1.520498     0.003001     0.003352
   0    6    7 2    1.396100     0.000019     0.000019
   0    6    8 2    1.284628     0.000473     0.000486
   0    6    9 2    1.185736     0.007922     0.008214
   0    6   10 2    1.098350     0.000991     0.000920
   0    6   11 2    1.021155     0.000856     0.000806
   0    6   12 2    0.952836     0.000855     0.000809
   0    6   13 2    0.892186     0.001086     0.001078
   0    6   14 2    0.838145     0.003263     0.003155
   0    6   15 2    0.789798     0.001192     0.001182
   0    6   16 2    0.746367     0.000087     0.000089
   0    6   17 2    0.707192     0.000022     0.000022
   0    6   18 2    0.671718     0.000516     0.000559
   0    6   19 2    0.639470     0.001557     0.001560
   0    6   20 2    0.610051     0.000002     0.000002
   0    6   21 2    0.583119     0.000154     0.000152
   0    6   22 2    0.558384     0.000578     0.000567
   0    6   23 2    0.535597     0.000344     0.000330
   0    6   24 2    0.514544     0.000143     0.000145
   0    6   25 2    0.495040     0.000317     0.000315
   0    6   26 2    0.476925     0.000042     0.000042
   0    6   27 2    0.460059     0.000138     0.000136
   0    6   28 2    0.444320     0.000046     0.000047
   0    8    0 2    1.638298     0.005834     0.006018
   0    8    1 2    1.624848     0.001951     0.002009
   0    8    2 2    1.586403     0.000375     0.000342
   0    8    3 2    1.527978     0.000254     0.000264
   0    8    4 2    1.456061     0.001556     0.001471
   0    8    5 2    1.376968     0.001802     0.001732
   0    8    6 2    1.295815     0.000083     0.000083
   0    8    7 2    1.216206     0.000566     0.000607
   0    8    8 2    1.140373     0.002027     0.002050
   0    8    9 2    1.069501     0.003733     0.003892
   0    8   10 2    1.004058     0.001045     0.001123
   0    8   11 2    0.944070     0.000848     0.000824
   0    8   12 2    0.889302     0.000048     0.000047
   0    8   13 2    0.839392     0.001560     0.001536
   0    8   14 2    0.793922     0.001012     0.000951
   0    8   15 2    0.752469     0.001023     0.000955
   0    8   16 2    0.714627     0.000023     0.000024
   0    8   17 2    0.680018     0.000512     0.000514
   0    8   18 2    0.648300     0.001324     0.001390
   0    8   19 2    0.619168     0.001205     0.001213
   0    8   20 2    0.592349     0.000549     0.000543
   0    8   21 2    0.567601     0.000186     0.000199
   0    8   22 2    0.544713     0.000529     0.000516
   0    8   23 2    0.523498     0.000359     0.000356
   0    8   24 2    0.503788     0.000012     0.000012
   0    8   25 2    0.485439     0.000000     0.000000
   0    8   26 2    0.468322     0.000505     0.000502
   0    8   27 2    0.452323     0.000179     0.000175
   0    8   28 2    0.437339     0.000120     0.000117
   0   10    0 2    1.310638     0.003152     0.003175
   0   10    1 2    1.303721     0.000976     0.001023
   0   10    2 2    1.283610     0.000422     0.000437
   0   10    3 2    1.252064     0.001753     0.001774
   0   10    4 2    1.211568     0.012357     0.013328
   0   10    5 2    1.164849     0.001410     0.001497
   0   10    6 2    1.114475     0.000111     0.000117
   0   10    7 2    1.062607     0.000873     0.000859
   0   10    8 2    1.010907     0.002326     0.002303
   0   10    9 2    0.960549     0.000405     0.000395
   0   10   10 2    0.912299     0.000006     0.000006
   0   10   11 2    0.866598     0.000418     0.000379
   0   10   12 2    0.823660     0.000688     0.000701
   0   10   13 2    0.783534     0.000455     0.000475
   0   10   14 2    0.746167     0.000006     0.000006
   0   10   15 2    0.711442     0.000000     0.000000
   0   10   16 2    0.679204     0.000056     0.000056
   0   10   17 2    0.649283     0.000098     0.000106
   0   10   18 2    0.621506     0.000002     0.000002
   0   10   19 2    0.595700     0.000051     0.000051
   0   10   20 2    0.571701     0.000135     0.000134
   0   10   21 2    0.549358     0.000025     0.000025
   0   10   22 2    0.528528     0.000070     0.000071
   0   10   23 2    0.509082     0.000364     0.000374
   0   10   24 2    0.490902     0.000906     0.000936
   0   10   25 2    0.473879     0.000018     0.000019
   0   10   26 2    0.457916     0.000015     0.000015
   0   10   27 2    0.442926     0.000273     0.000269
   0   12    0 2    1.092199     0.000246     0.000226
   0   12    1 2    1.088186     0.000044     0.000045
   0   12    2 2    1.076409     0.001806     0.001776
   0   12    3 2    1.057602     0.000325     0.000311
   0   12    4 2    1.032855     0.000866     0.000874
   0   12    5 2    1.003451     0.000340     0.000353
   0   12    6 2    0.970708     0.002960     0.002945
   0   12    7 2    0.935856     0.000262     0.000259
   0   12    8 2    0.899958     0.000000     0.000000
   0   12    9 2    0.863877     0.000077     0.000075
   0   12   10 2    0.828272     0.008206     0.008164
   0   12   11 2    0.793622     0.000599     0.000583
   0   12   12 2    0.760249     0.000013     0.000014
   0   12   13 2    0.728355     0.000354     0.000356
   0   12   14 2    0.698050     0.003427     0.003519
   0   12   15 2    0.669372     0.000474     0.000490
   0   12   16 2    0.642314     0.000379     0.000379
   0   12   17 2    0.616833     0.000269     0.000301
   0   12   18 2    0.592868     0.002684     0.002703
   0   12   19 2    0.570343     0.000065     0.000063
   0   12   20 2    0.549175     0.000127     0.000126
   0   12   21 2    0.529281     0.000047     0.000046
   0   12   22 2    0.510578     0.000207     0.000205
   0   12   23 2    0.492982     0.000105     0.000105
   0   12   24 2    0.476418     0.000168     0.000173
   0   12   25 2    0.460811     0.000030     0.000030
   0   12   26 2    0.446093     0.000098     0.000097
   0   12   27 2    0.432200     0.000004     0.000004
   0   14    0 2    0.936170     0.003806     0.003670
   0   14    1 2    0.933640     0.001047     0.001044
   0   14    2 2    0.926169     0.000075     0.000071
   0   14    3 2    0.914108     0.000432     0.000407
   0   14    4 2    0.897987     0.006481     0.006354
   0   14    5 2    0.878461     0.000463     0.000448
   0   14    6 2    0.856241     0.000000     0.000000
   0   14    7 2    0.832035     0.000371     0.000358
   0   14    8 2    0.806504     0.001819     0.001737
   0   14    9 2    0.780229     0.000055     0.000057
   0   14   10 2    0.753699     0.000586     0.000574
   0   14   11 2    0.727309     0.000003     0.000003
   0   14   12 2    0.701364     0.000978     0.001018
   0   14   13 2    0.676089     0.000118     0.000118
   0   14   14 2    0.651642     0.000003     0.000003
   0   14   15 2    0.628128     0.000004     0.000004
   0   14   16 2    0.605609     0.000126     0.000126
   0   14   17 2    0.584111     0.000233     0.000235
   0   14   18 2    0.563639     0.000265     0.000270
   0   14   19 2    0.544179     0.000000     0.000000
   0   14   20 2    0.525702     0.000174     0.000180
   0   14   21 2    0.508173     0.000480     0.000481
   0   14   22 2    0.491550     0.000000     0.000000
   0   14   23 2    0.475791     0.000015     0.000015
   0   14   24 2    0.460849     0.000565     0.000565
   0   14   25 2    0.446678     0.000163     0.000161
   0   14   26 2    0.433235     0.000010     0.000011
   0   16    0 2    0.819149     0.000130     0.000130
   0   16    1 2    0.817452     0.001184     0.001169
   0   16    2 2    0.812424     0.000108     0.000107
   0   16    3 2    0.804246     0.001013     0.000977
   0   16    4 2    0.793201     0.000007     0.000007
   0   16    5 2    0.779648     0.001502     0.001537
   0   16    6 2    0.763989     0.000294     0.000304
   0   16    7 2    0.746646     0.000615     0.000640
   0   16    8 2    0.728031     0.000092     0.000095
   0   16    9 2    0.708529     0.000245     0.000250
   0   16   10 2    0.688484     0.001496     0.001553
   0   16   11 2    0.668194     0.000066     0.000067
   0   16   12 2    0.647908     0.000293     0.000303
   0   16   13 2    0.627825     0.000092     0.000091
   0   16   14 2    0.608103     0.000832     0.000864
   0   16   15 2    0.588862     0.000019     0.000019
   0   16   16 2    0.570187     0.000004     0.000004
   0   16   17 2    0.552137     0.000002     0.000002
   0   16   18 2    0.534750     0.001448     0.001420
   0   16   19 2    0.518046     0.000016     0.000016
   0   16   20 2    0.502029     0.000104     0.000106
   0   16   21 2    0.486696     0.000105     0.000108
   0   16   22 2    0.472035     0.000562     0.000567
   0   16   23 2    0.458027     0.000148     0.000146
   0   16   24 2    0.444651     0.000027     0.000027
   0   16   25 2    0.431883     0.000109     0.000112
   0   18    0 2    0.728132     0.000487     0.000500
   0   18    1 2    0.726940     0.000492     0.000496
   0   18    2 2    0.723397     0.000073     0.000074
   0   18    3 2    0.717606     0.000051     0.000054
   0   18    4 2    0.709727     0.002443     0.002406
   0   18    5 2    0.699968     0.001395     0.001369
   0   18    6 2    0.688570     0.000033     0.000034
   0   18    7 2    0.675792     0.000353     0.000359
   0   18    8 2    0.661896     0.000333     0.000346
   0   18    9 2    0.647138     0.001241     0.001243
   0   18   10 2    0.631758     0.000005     0.000006
   0   18   11 2    0.615973     0.001581     0.001554
   0   18   12 2    0.599972     0.000226     0.000230
   0   18   13 2    0.583920     0.000668     0.000675
   0   18   14 2    0.567952     0.000008     0.000008
   0   18   15 2    0.552181     0.001241     0.001208
   0   18   16 2    0.536695     0.000048     0.000047
   0   18   17 2    0.521562     0.000310     0.000321
   0   18   18 2    0.506833     0.000001     0.000001
   0   18   19 2    0.492543     0.000613     0.000623
   0   18   20 2    0.478716     0.000017     0.000018
   0   18   21 2    0.465367     0.000001     0.000001
   0   18   22 2    0.452500     0.000036     0.000036
   0   18   23 2    0.440116     0.000193     0.000194
   0   20    0 2    0.655319     0.000070     0.000067
   0   20    1 2    0.654449     0.001775     0.001835
   0   20    2 2    0.651861     0.000419     0.000433
   0   20    3 2    0.647614     0.001090     0.001114
   0   20    4 2    0.641805     0.000009     0.000010
   0   20    5 2    0.634561     0.001162     0.001207
   0   20    6 2    0.626032     0.000164     0.000170
   0   20    7 2    0.616383     0.000413     0.000412
   0   20    8 2    0.605784     0.000125     0.000126
   0   20    9 2    0.594409     0.000938     0.000956
   0   20   10 2    0.582425     0.000872     0.000866
   0   20   11 2    0.569986     0.000026     0.000027
   0   20   12 2    0.557237     0.000093     0.000097
   0   20   13 2    0.544306     0.000170     0.000168
   0   20   14 2    0.531304     0.000280     0.000275
   0   20   15 2    0.518326     0.000019     0.000019
   0   20   16 2    0.505454     0.000115     0.000119
   0   20   17 2    0.492752     0.000007     0.000007
   0   20   18 2    0.480275     0.000219     0.000226
   0   20   19 2    0.468063     0.000233     0.000236
   0   20   20 2    0.456149     0.000005     0.000005
   0   20   21 2    0.444556     0.000038     0.000038
   0   20   22 2    0.433299     0.000017     0.000018
   0   22    0 2    0.595745     0.000005     0.000005
   0   22    1 2    0.595091     0.000005     0.000005
   0   22    2 2    0.593143     0.000002     0.000002
   0   22    3 2    0.589938     0.000017     0.000016
   0   22    4 2    0.585537     0.000020     0.000020
   0   22    5 2    0.580021     0.000021     0.000020
   0   22    6 2    0.573486     0.000470     0.000469
   0   22    7 2    0.566040     0.000278     0.000272
   0   22    8 2    0.557799     0.000009     0.000008
   0   22    9 2    0.548881     0.000323     0.000314
   0   22   10 2    0.539402     0.000142     0.000139
   0   22   11 2    0.529477     0.000098     0.000097
   0   22   12 2    0.519211     0.000033     0.000033
   0   22   13 2    0.508702     0.000511     0.000527
   0   22   14 2    0.498040     0.000624     0.000639
   0   22   15 2    0.487303     0.000187     0.000191
   0   22   16 2    0.476560     0.000003     0.000004
   0   22   17 2    0.465871     0.000364     0.000361
   0   22   18 2    0.455284     0.000076     0.000077
   0   22   19 2    0.444841     0.000253     0.000250
   0   22   20 2    0.434576     0.000021     0.000021
   0   24    0 2    0.546099     0.000855     0.000828
   0   24    1 2    0.545596     0.000573     0.000570
   0   24    2 2    0.544093     0.000020     0.000020
   0   24    3 2    0.541616     0.000606     0.000613
   0   24    4 2    0.538204     0.000834     0.000811
   0   24    5 2    0.533911     0.000544     0.000539
   0   24    6 2    0.528801     0.000294     0.000284
   0   24    7 2    0.522947     0.000183     0.000180
   0   24    8 2    0.516428     0.000682     0.000680
   0   24    9 2    0.509326     0.000182     0.000186
   0   24   10 2    0.501725     0.000093     0.000096
   0   24   11 2    0.493708     0.000065     0.000066
   0   24   12 2    0.485354     0.000030     0.000031
   0   24   13 2    0.476737     0.000042     0.000043
   0   24   14 2    0.467928     0.000343     0.000351
   0   24   15 2    0.458989     0.000005     0.000005
   0   24   16 2    0.449979     0.000002     0.000002
   0   24   17 2    0.440947     0.000017     0.000017
   0   24   18 2    0.431938     0.000001     0.000001
   0   26    0 2    0.504092     0.000179     0.000183
   0   26    1 2    0.503695     0.000003     0.000003
   0   26    2 2    0.502512     0.000012     0.000012
   0   26    3 2    0.500559     0.000134     0.000136
   0   26    4 2    0.497862     0.000048     0.000049
   0   26    5 2    0.494458     0.000116     0.000118
   0   26    6 2    0.490391     0.000338     0.000342
   0   26    7 2    0.485711     0.000187     0.000192
   0   26    8 2    0.480474     0.000219     0.000228
   0   26    9 2    0.474739     0.000087     0.000087
   0   26   10 2    0.468566     0.000280     0.000278
   0   26   11 2    0.462016     0.000516     0.000531
   0   26   12 2    0.455148     0.000010     0.000010
   0   26   13 2    0.448019     0.000065     0.000064
   0   26   14 2    0.440684     0.000620     0.000607
   0   26   15 2    0.433194     0.000311     0.000318
   0   28    0 2    0.468085     0.000203     0.000206
   0   28    1 2    0.467768     0.000032     0.000032
   0   28    2 2    0.466820     0.000053     0.000054
   0   28    3 2    0.465253     0.000047     0.000046
   0   28    4 2    0.463085     0.000076     0.000075
   0   28    5 2    0.460341     0.000000     0.000000
   0   28    6 2    0.457054     0.000031     0.000030
   0   28    7 2    0.453258     0.000226     0.000223
   0   28    8 2    0.448993     0.000238     0.000233
   0   28    9 2    0.444303     0.000026     0.000026
   0   28   10 2    0.439230     0.000001     0.000001
   0   28   11 2    0.433821     0.000098     0.000098
   0   30    0 2    0.436879     0.000131     0.000134
   0   30    1 2    0.436621     0.000470     0.000464
   0   30    2 2    0.435850     0.000011     0.000011
   0   30    3 2    0.434574     0.000223     0.000226
   0   30    4 2    0.432806     0.000035     0.000035
   1    1    1 2    4.819889     0.000124     0.000126
   1    1    2 2    4.028264     0.002175     0.002265
   1    1    3 2    3.286312     0.007882     0.008081
   1    1    4 2    2.712141     0.007304     0.007055
   1    1    5 2    2.284016     0.002921     0.002840
   1    1    6 2    1.961840     0.002389     0.002418
   1    1    7 2    1.714137     0.001675     0.001670
   1    1    8 2    1.519272     0.014172     0.014556
   1    1    9 2    1.362683     0.000139     0.000141
   1    1   10 2    1.234466     0.001414     0.001347
   1    1   11 2    1.127751     0.005575     0.005870
   1    1   12 2    1.037663     0.010622     0.011292
   1    1   13 2    0.960666     0.000009     0.000009
   1    1   14 2    0.894144     0.000628     0.000594
   1    1   15 2    0.836124     0.001352     0.001434
   1    1   16 2    0.785092     0.005107     0.005248
   1    1   17 2    0.739870     0.001459     0.001452
   1    1   18 2    0.699529     0.000128     0.000137
   1    1   19 2    0.663324     0.001522     0.001544
   1    1   20 2    0.630657     0.001608     0.001635
   1    1   21 2    0.601035     0.000607     0.000605
   1    1   22 2    0.574055     0.000004     0.000004
   1    1   23 2    0.549380     0.000018     0.000018
   1    1   24 2    0.526728     0.000204     0.000198
   1    1   25 2    0.505862     0.001502     0.001493
   1    1   26 2    0.486579     0.000091     0.000093
   1    1   27 2    0.468706     0.000021     0.000021
   1    1   28 2    0.452095     0.000000     0.000000
   1    1   29 2    0.436617     0.000312     0.000308
   1    3    1 2    3.340444     0.003769     0.003881
   1    3    2 2    3.040118     0.046038     0.047273
   1    3    3 2    2.680610     0.018174     0.017775
   1    3    4 2    2.340690     0.000052     0.000050
   1    3    5 2    2.048669     0.003011     0.003828
   1    3    6 2    1.806596     0.019648     0.020223
   1    3    7 2    1.607666     0.005282     0.005216
   1    3    8 2    1.443658     0.000002     0.000002
   1    3    9 2    1.307326     0.001059     0.001094
   1    3   10 2    1.192862     0.004405     0.003817
   1    3   11 2    1.095766     0.005430     0.005184
   1    3   12 2    1.012585     0.000109     0.000109
   1    3   13 2    0.940664     0.000430     0.000428
   1    3   14 2    0.877949     0.000033     0.000032
   1    3   15 2    0.822836     0.000099     0.000104
   1    3   16 2    0.774060     0.000240     0.000243
   1    3   17 2    0.730615     0.002244     0.002302
   1    3   18 2    0.691691     0.000751     0.000735
   1    3   19 2    0.656631     0.000062     0.000063
   1    3   20 2    0.624896     0.000229     0.000236
   1    3   21 2    0.596042     0.000392     0.000390
   1    3   22 2    0.569700     0.001225     0.001291
   1    3   23 2    0.545559     0.000409     0.000407
   1    3   24 2    0.523358     0.000222     0.000220
   1    3   25 2    0.502874     0.000535     0.000551
   1    3   26 2    0.483918     0.001013     0.001023
   1    3   27 2    0.466327     0.000076     0.000075
   1    3   28 2    0.449959     0.000103     0.000102
   1    3   29 2    0.434692     0.000003     0.000003
   1    5    1 2    2.339150     0.000093     0.000089
   1    5    2 2    2.228604     0.001497     0.001455
   1    5    3 2    2.074753     0.006290     0.006272
   1    5    4 2    1.904625     0.003388     0.003273
   1    5    5 2    1.737078     0.000059     0.000059
   1    5    6 2    1.582057     0.000350     0.000343
   1    5    7 2    1.443297     0.001513     0.001232
   1    5    8 2    1.321111     0.008532     0.008075
   1    5    9 2    1.214245     0.003253     0.003480
   1    5   10 2    1.120893     0.000000     0.000000
   1    5   11 2    1.039195     0.003229     0.003245
   1    5   12 2    0.967441     0.010595     0.011552
   1    5   13 2    0.904143     0.000776     0.000762
   1    5   14 2    0.848034     0.000092     0.000091
   1    5   15 2    0.798056     0.000041     0.000040
   1    5   16 2    0.753324     0.008435     0.008133
   1    5   17 2    0.713103     0.001953     0.001891
   1    5   18 2    0.676776     0.000084     0.000084
   1    5   19 2    0.643830     0.000173     0.000173
   1    5   20 2    0.613833     0.004792     0.004819
   1    5   21 2    0.586419     0.000126     0.000128
   1    5   22 2    0.561279     0.000009     0.000009
   1    5   23 2    0.538151     0.000119     0.000115
   1    5   24 2    0.516807     0.001931     0.001951
   1    5   25 2    0.497054     0.000157     0.000155
   1    5   26 2    0.478725     0.000015     0.000015
   1    5   27 2    0.461674     0.000000     0.000000
   1    5   28 2    0.445775     0.000408     0.000400
   1    7    1 2    1.760965     0.000609     0.000622
   1    7    2 2    1.712325     0.021449     0.020547
   1    7    3 2    1.639508     0.000047     0.000048
   1    7    4 2    1.551590     0.000390     0.000393
   1    7    5 2    1.456911     0.002124     0.002009
   1    7    6 2    1.361771     0.015244     0.016794
   1    7    7 2    1.270239     0.002373     0.002463
   1    7    8 2    1.184555     0.000805     0.000818
   1    7    9 2    1.105690     0.000613     0.000629
   1    7   10 2    1.033821     0.005706     0.005585
   1    7   11 2    0.968682     0.000040     0.000039
   1    7   12 2    0.909784     0.000228     0.000222
   1    7   13 2    0.856550     0.002460     0.002346
   1    7   14 2    0.808393     0.001006     0.001071
   1    7   15 2    0.764756     0.000378     0.000380
   1    7   16 2    0.725126     0.000004     0.000004
   1    7   17 2    0.689045     0.000194     0.000203
   1    7   18 2    0.656108     0.000005     0.000005
   1    7   19 2    0.625959     0.000080     0.000083
   1    7   20 2    0.598287     0.000030     0.000030
   1    7   21 2    0.572819     0.000289     0.000290
   1    7   22 2    0.549320     0.000673     0.000663
   1    7   23 2    0.527583     0.000016     0.000016
   1    7   24 2    0.507426     0.000110     0.000111
   1    7   25 2    0.488692     0.000078     0.000081
   1    7   26 2    0.471240     0.001199     0.001188
   1    7   27 2    0.454950     0.000060     0.000061
   1    7   28 2    0.439713     0.000062     0.000062
   1    9    1 2    1.401979     0.007543     0.007562
   1    9    2 2    1.377059     0.000400     0.000385
   1    9    3 2    1.338323     0.002643     0.002767
   1    9    4 2    1.289203     0.005884     0.005981
   1    9    5 2    1.233337     0.000382     0.000358
   1    9    6 2    1.174004     0.000079     0.000087
   1    9    7 2    1.113826     0.005050     0.005132
   1    9    8 2    1.054702     0.012929     0.012667
   1    9    9 2    0.997882     0.000499     0.000483
   1    9   10 2    0.944099     0.000055     0.000053
   1    9   11 2    0.893715     0.000251     0.000241
   1    9   12 2    0.846836     0.012613     0.012381
   1    9   13 2    0.803405     0.000382     0.000406
   1    9   14 2    0.763267     0.000231     0.000233
   1    9   15 2    0.726217     0.000134     0.000143
   1    9   16 2    0.692025     0.007242     0.007317
   1    9   17 2    0.660456     0.000052     0.000054
   1    9   18 2    0.631284     0.000242     0.000250
   1    9   19 2    0.604293     0.000436     0.000421
   1    9   20 2    0.579285     0.002545     0.002701
   1    9   21 2    0.556076     0.000477     0.000460
   1    9   22 2    0.534503     0.000146     0.000146
   1    9   23 2    0.514415     0.000099     0.000101
   1    9   24 2    0.495677     0.000497     0.000512
   1    9   25 2    0.478171     0.000003     0.000003
   1    9   26 2    0.461785     0.000029     0.000030
   1    9   27 2    0.446425     0.000460     0.000444
   1    9   28 2    0.432002     0.000012     0.000012
   1   11    1 2    1.161203     0.000395     0.000415
   1   11    2 2    1.146924     0.015269     0.017171
   1   11    3 2    1.124254     0.000009     0.000010
   1   11    4 2    1.094661     0.000000     0.000000
   1   11    5 2    1.059837     0.000791     0.000774
   1   11    6 2    1.021473     0.007617     0.007217
   1   11    7 2    0.981092     0.002691     0.002544
   1   11    8 2    0.939965     0.000001     0.000001
   1   11    9 2    0.899075     0.000094     0.000100
   1   11   10 2    0.859141     0.001824     0.001841
   1   11   11 2    0.820651     0.001312     0.001302
   1   11   12 2    0.783909     0.000031     0.000032
   1   11   13 2    0.749081     0.001401     0.001463
   1   11   14 2    0.716230     0.000007     0.000007
   1   11   15 2    0.685352     0.002915     0.003009
   1   11   16 2    0.656393     0.000110     0.000112
   1   11   17 2    0.629270     0.000457     0.000456
   1   11   18 2    0.603885     0.000440     0.000432
   1   11   19 2    0.580131     0.000712     0.000684
   1   11   20 2    0.557897     0.000137     0.000133
   1   11   21 2    0.537076     0.001298     0.001222
   1   11   22 2    0.517564     0.000707     0.000701
   1   11   23 2    0.499262     0.000728     0.000734
   1   11   24 2    0.482079     0.000149     0.000146
   1   11   25 2    0.465928     0.000301     0.000298
   1   11   26 2    0.450730     0.000568     0.000574
   1   11   27 2    0.436413     0.000001     0.000001
   1   13    1 2    0.989635     0.004747     0.004885
   1   13    2 2    0.980752     0.004428     0.004137
   1   13    3 2    0.966464     0.001494     0.001399
   1   13    4 2    0.947470     0.000088     0.000100
   1   13    5 2    0.924618     0.001398     0.001315
   1   13    6 2    0.898813     0.002286     0.002382
   1   13    7 2    0.870934     0.003057     0.003009
   1   13    8 2    0.841779     0.000490     0.000539
   1   13    9 2    0.812031     0.002136     0.002112
   1   13   10 2    0.782249     0.000291     0.000295
   1   13   11 2    0.752863     0.000407     0.000371
   1   13   12 2    0.724194     0.000769     0.000827
   1   13   13 2    0.696467     0.000005     0.000005
   1   13   14 2    0.669829     0.000021     0.000022
   1   13   15 2    0.644368     0.000869     0.000853
   1   13   16 2    0.620124     0.000906     0.000916
   1   13   17 2    0.597102     0.000004     0.000004
   1   13   18 2    0.575285     0.000212     0.000218
   1   13   19 2    0.554637     0.000001     0.000001
   1   13   20 2    0.535112     0.000843     0.000835
   1   13   21 2    0.516658     0.000744     0.000749
   1   13   22 2    0.499217     0.000271     0.000273
   1   13   23 2    0.482734     0.000023     0.000023
   1   13   24 2    0.467149     0.000451     0.000453
   1   13   25 2    0.452408     0.000393     0.000385
   1   13   26 2    0.438457     0.000106     0.000104
   1   15    1 2    0.861602     0.000946     0.000904
   1   15    2 2    0.855720     0.000063     0.000060
   1   15    3 2    0.846180     0.001655     0.001619
   1   15    4 2    0.833344     0.001234     0.001199
   1   15    5 2    0.817668     0.000861     0.000857
   1   15    6 2    0.799659     0.000131     0.000130
   1   15    7 2    0.779835     0.005567     0.005672
   1   15    8 2    0.758697     0.003127     0.003187
   1   15    9 2    0.736700     0.001214     0.001253
   1   15   10 2    0.714245     0.000173     0.000174
   1   15   11 2    0.691667     0.001974     0.001932
   1   15   12 2    0.669239     0.003088     0.003186
   1   15   13 2    0.647174     0.004272     0.004286
   1   15   14 2    0.625635     0.000167     0.000172
   1   15   15 2    0.604738     0.002102     0.002100
   1   15   16 2    0.584563     0.001763     0.001692
   1   15   17 2    0.565161     0.001565     0.001551
   1   15   18 2    0.546556     0.000088     0.000084
   1   15   19 2    0.528757     0.000087     0.000085
   1   15   20 2    0.511759     0.000594     0.000604
   1   15   21 2    0.495546     0.001511     0.001564
   1   15   22 2    0.480095     0.000009     0.000009
   1   15   23 2    0.465380     0.000073     0.000072
   1   15   24 2    0.451369     0.000074     0.000073
   1   15   25 2    0.438030     0.000112     0.000114
   1   17    1 2    0.762574     0.004034     0.004052
   1   17    2 2    0.758487     0.003352     0.003450
   1   17    3 2    0.751819     0.001918     0.001974
   1   17    4 2    0.742773     0.000106     0.000103
   1   17    5 2    0.731609     0.000715     0.000740
   1   17    6 2    0.718623     0.002300     0.002322
   1   17    7 2    0.704133     0.002663     0.002786
   1   17    8 2    0.688456     0.000122     0.000126
   1   17    9 2    0.671895     0.000672     0.000685
   1   17   10 2    0.654729     0.001300     0.001241
   1   17   11 2    0.637206     0.000137     0.000142
   1   17   12 2    0.619541     0.000076     0.000078
   1   17   13 2    0.601912     0.000083     0.000082
   1   17   14 2    0.584467     0.000334     0.000320
   1   17   15 2    0.567322     0.000069     0.000070
   1   17   16 2    0.550566     0.000002     0.000002
   1   17   17 2    0.534264     0.000008     0.000008
   1   17   18 2    0.518465     0.000001     0.000001
   1   17   19 2    0.503198     0.000388     0.000405
   1   17   20 2    0.488481     0.000044     0.000046
   1   17   21 2    0.474322     0.000342     0.000352
   1   17   22 2    0.460720     0.000122     0.000122
   1   17   23 2    0.447669     0.000136     0.000137
   1   17   24 2    0.435156     0.000063     0.000065
   1   19    1 2    0.683780     0.000152     0.000156
   1   19    2 2    0.680830     0.000004     0.000004
   1   19    3 2    0.675995     0.000692     0.000696
   1   19    4 2    0.669397     0.000346     0.000358
   1   19    5 2    0.661190     0.001077     0.001072
   1   19    6 2    0.651558     0.000020     0.000021
   1   19    7 2    0.640700     0.000045     0.000046
   1   19    8 2    0.628822     0.001146     0.001155
   1   19    9 2    0.616127     0.000105     0.000103
   1   19   10 2    0.602809     0.000064     0.000062
   1   19   11 2    0.589050     0.000025     0.000024
   1   19   12 2    0.575011     0.001718     0.001795
   1   19   13 2    0.560834     0.000403     0.000396
   1   19   14 2    0.546642     0.000067     0.000065
   1   19   15 2    0.532537     0.000818     0.000806
   1   19   16 2    0.518605     0.001745     0.001721
   1   19   17 2    0.504913     0.000015     0.000015
   1   19   18 2    0.491514     0.000021     0.000022
   1   19   19 2    0.478449     0.000322     0.000317
   1   19   20 2    0.465746     0.001276     0.001265
   1   19   21 2    0.453425     0.000227     0.000225
   1   19   22 2    0.441499     0.000001     0.000001
   1   21    1 2    0.619637     0.000328     0.000337
   1   21    2 2    0.617439     0.004928     0.004781
   1   21    3 2    0.613826     0.000247     0.000249
   1   21    4 2    0.608873     0.000245     0.000236
   1   21    5 2    0.602678     0.000243     0.000231
   1   21    6 2    0.595357     0.002865     0.002896
   1   21    7 2    0.587039     0.000066     0.000068
   1   21    8 2    0.577861     0.000502     0.000495
   1   21    9 2    0.567963     0.001633     0.001585
   1   21   10 2    0.557480     0.000598     0.000618
   1   21   11 2    0.546544     0.000627     0.000598
   1   21   12 2    0.535274     0.000528     0.000519
   1   21   13 2    0.523781     0.000618     0.000616
   1   21   14 2    0.512164     0.000001     0.000001
   1   21   15 2    0.500509     0.000053     0.000054
   1   21   16 2    0.488890     0.000253     0.000251
   1   21   17 2    0.477369     0.000833     0.000848
   1   21   18 2    0.465998     0.000277     0.000275
   1   21   19 2    0.454819     0.000194     0.000195
   1   21   20 2    0.443865     0.000032     0.000031
   1   21   21 2    0.433161     0.000025     0.000026
   1   23    1 2    0.566430     0.000311     0.000307
   1   23    2 2    0.564749     0.000285     0.000278
   1   23    3 2    0.561980     0.000593     0.000594
   1   23    4 2    0.558172     0.000485     0.000471
   1   23    5 2    0.553387     0.001351     0.001363
   1   23    6 2    0.547703     0.000143     0.000132
   1   23    7 2    0.541206     0.000006     0.000006
   1   23    8 2    0.533990     0.001186     0.001176
   1   23    9 2    0.526150     0.000396     0.000411
   1   23   10 2    0.517783     0.000004     0.000004
   1   23   11 2    0.508985     0.000163     0.000167
   1   23   12 2    0.499845     0.001405     0.001416
   1   23   13 2    0.490449     0.000684     0.000695
   1   23   14 2    0.480873     0.000026     0.000027
   1   23   15 2    0.471187     0.000018     0.000018
   1   23   16 2    0.461454     0.000922     0.000927
   1   23   17 2    0.451729     0.000000     0.000000
   1   23   18 2    0.442058     0.000068     0.000069
   1   23   19 2    0.432480     0.000035     0.000037
   1   25    1 2    0.521594     0.000123     0.000128
   1   25    2 2    0.520281     0.000203     0.000210
   1   25    3 2    0.518114     0.000150     0.000147
   1   25    4 2    0.515125     0.000045     0.000044
   1   25    5 2    0.511357     0.000034     0.000033
   1   25    6 2    0.506862     0.000191     0.000193
   1   25    7 2    0.501699     0.000090     0.000093
   1   25    8 2    0.495934     0.000073     0.000072
   1   25    9 2    0.489635     0.000583     0.000602
   1   25   10 2    0.482871     0.000187     0.000190
   1   25   11 2    0.475712     0.000963     0.000971
   1   25   12 2    0.468224     0.000045     0.000045
   1   25   13 2    0.460474     0.000152     0.000151
   1   25   14 2    0.452521     0.000105     0.000105
   1   25   15 2    0.444422     0.000394     0.000393
   1   25   16 2    0.436227     0.000002     0.000002
   1   27    1 2    0.483307     0.000857     0.000861
   1   27    2 2    0.482261     0.000304     0.000302
   1   27    3 2    0.480534     0.002135     0.002218
   1   27    4 2    0.478146     0.000014     0.000014
   1   27    5 2    0.475128     0.000907     0.000924
   1   27    6 2    0.471516     0.000160     0.000160
   1   27    7 2    0.467352     0.000705     0.000705
   1   27    8 2    0.462681     0.000010     0.000010
   1   27    9 2    0.457553     0.000005     0.000004
   1   27   10 2    0.452019     0.000008     0.000007
   1   27   11 2    0.446130     0.000590     0.000578
   1   27   12 2    0.439937     0.000004     0.000004
   1   27   13 2    0.433489     0.000000     0.000000
   1   29    1 2    0.450236     0.000012     0.000012
   1   29    2 2    0.449390     0.000019     0.000018
   1   29    3 2    0.447992     0.000494     0.000491
   1   29    4 2    0.446055     0.000000     0.000000
   1   29    5 2    0.443602     0.000024     0.000024
   1   29    6 2    0.440658     0.000001     0.000001
   1   29    7 2    0.437253     0.000289     0.000286
   1   29    8 2    0.433421     0.000003     0.000003
   2    0    0 2    2.838424     0.024622     0.024306
   2    0    2 2    2.591549     0.000094     0.000092
   2    0    4 2    2.116583     0.037322     0.037599
   2    0    6 2    1.697381     0.003777     0.003776
   2    0    8 2    1.386072     0.011903     0.014169
   2    0   10 2    1.159754     0.000161     0.000169
   2    0   12 2    0.992097     0.000123     0.000118
   2    0   14 2    0.864494     0.001494     0.001429
   2    0   16 2    0.764792     0.000122     0.000122
   2    0   18 2    0.685054     0.000041     0.000042
   2    0   20 2    0.619989     0.001748     0.001793
   2    0   22 2    0.565974     0.000000     0.000000
   2    0   24 2    0.520465     0.001327     0.001321
   2    0   26 2    0.481629     0.000179     0.000183
   2    0   28 2    0.448116     0.000748     0.000732
   2    2    0 2    2.604599     0.000003     0.000003
   2    2    1 2    2.551547     0.001487     0.001433
   2    2    2 2    2.409944     0.000647     0.000615
   2    2    3 2    2.218669     0.000661     0.000648
   2    2    4 2    2.014132     0.000915     0.000999
   2    2    5 2    1.818945     0.000429     0.000421
   2    2    6 2    1.643156     0.016339     0.016597
   2    2    7 2    1.489237     0.000371     0.000374
   2    2    8 2    1.356070     0.000111     0.000114
   2    2    9 2    1.241220     0.001282     0.001298
   2    2   10 2    1.142008     0.011099     0.011387
   2    2   11 2    1.055954     0.000360     0.000364
   2    2   12 2    0.980920     0.000525     0.000494
   2    2   13 2    0.915116     0.000274     0.000276
   2    2   14 2    0.857069     0.015732     0.015146
   2    2   15 2    0.805572     0.000150     0.000135
   2    2   16 2    0.759636     0.000046     0.000048
   2    2   17 2    0.718449     0.000406     0.000405
   2    2   18 2    0.681341     0.004839     0.004936
   2    2   19 2    0.647757     0.000312     0.000321
   2    2   20 2    0.617233     0.000174     0.000180
   2    2   21 2    0.589381     0.000301     0.000295
   2    2   22 2    0.563875     0.003102     0.003168
   2    2   23 2    0.540437     0.000117     0.000119
   2    2   24 2    0.518831     0.000003     0.000003
   2    2   25 2    0.498855     0.000040     0.000040
   2    2   26 2    0.480333     0.000258     0.000266
   2    2   27 2    0.463116     0.000445     0.000438
   2    2   28 2    0.447072     0.000071     0.000070
   2    2   29 2    0.432087     0.000052     0.000055
   2    4    0 2    2.145385     0.022845     0.020852
   2    4    1 2    2.115444     0.004798     0.004842
   2    4    2 2    2.032624     0.002259     0.002231
   2    4    3 2    1.913873     0.000982     0.001116
   2    4    4 2    1.777902     0.007782     0.007813
   2    4    5 2    1.639335     0.004482     0.004570
   2    4    6 2    1.507157     0.000833     0.000849
   2    4    7 2    1.385752     0.000368     0.000418
   2    4    8 2    1.276552     0.013292     0.014232
   2    4    9 2    1.179376     0.005803     0.005827
   2    4   10 2    1.093290     0.001953     0.001936
   2    4   11 2    1.017085     0.001038     0.001044
   2    4   12 2    0.949526     0.001659     0.001566
   2    4   13 2    0.889468     0.002309     0.002297
   2    4   14 2    0.835890     0.000702     0.000736
   2    4   15 2    0.787910     0.001475     0.001499
   2    4   16 2    0.744773     0.000569     0.000556
   2    4   17 2    0.705836     0.000634     0.000660
   2    4   18 2    0.670555     0.000173     0.000172
   2    4   19 2    0.638467     0.001594     0.001691
   2    4   20 2    0.609180     0.000564     0.000585
   2    4   21 2    0.582358     0.000135     0.000133
   2    4   22 2    0.557715     0.000082     0.000081
   2    4   23 2    0.535007     0.000602     0.000594
   2    4   24 2    0.514021     0.000226     0.000231
   2    4   25 2    0.494574     0.000010     0.000010
   2    4   26 2    0.476508     0.000002     0.000002
   2    4   27 2    0.459685     0.000276     0.000272
   2    4   28 2    0.443983     0.001863     0.001844
   2    6    0 2    1.731113     0.001061     0.001013
   2    6    1 2    1.715268     0.016829     0.018752
   2    6    2 2    1.670222     0.000121     0.000118
   2    6    3 2    1.602439     0.007115     0.006908
   2    6    4 2    1.520059     0.010775     0.011598
   2    6    5 2    1.430713     0.027624     0.027929
   2    6    6 2    1.340305     0.005091     0.005372
   2    6    7 2    1.252763     0.000131     0.000140
   2    6    8 2    1.170345     0.000976     0.001068
   2    6    9 2    1.094106     0.008180     0.008375
   2    6   10 2    1.024334     0.003195     0.003179
   2    6   11 2    0.960865     0.001294     0.001263
   2    6   12 2    0.903298     0.000784     0.000757
   2    6   13 2    0.851131     0.002973     0.002983
   2    6   14 2    0.803833     0.003922     0.003794
   2    6   15 2    0.760891     0.003452     0.003302
   2    6   16 2    0.721829     0.000033     0.000033
   2    6   17 2    0.686215     0.000042     0.000043
   2    6   18 2    0.653663     0.001340     0.001292
   2    6   19 2    0.623835     0.001563     0.001613
   2    6   20 2    0.596431     0.000000     0.000000
   2    6   21 2    0.571190     0.000354     0.000351
   2    6   22 2    0.547883     0.001219     0.001123
   2    6   23 2    0.526309     0.001265     0.001290
   2    6   24 2    0.506292     0.000526     0.000529
   2    6   25 2    0.487679     0.000707     0.000713
   2    6   26 2    0.470332     0.000016     0.000016
   2    6   27 2    0.454132     0.000157     0.000154
   2    6   28 2    0.438974     0.000011     0.000011
   2    8    0 2    1.418909     0.005478     0.005745
   2    8    1 2    1.410144     0.001963     0.002018
   2    8    2 2    1.384793     0.000786     0.000816
   2    8    3 2    1.345420     0.000053     0.000055
   2    8    4 2    1.295544     0.005645     0.005868
   2    8    5 2    1.238885     0.007270     0.007742
   2    8    6 2    1.178786     0.000003     0.000003
   2    8    7 2    1.117907     0.000163     0.000168
   2    8    8 2    1.058166     0.002599     0.002557
   2    8    9 2    1.000813     0.003733     0.004301
   2    8   10 2    0.946580     0.003605     0.003577
   2    8   11 2    0.895819     0.002011     0.001854
   2    8   12 2    0.848625     0.000071     0.000071
   2    8   13 2    0.804932     0.003283     0.003422
   2    8   14 2    0.764577     0.000767     0.000764
   2    8   15 2    0.727345     0.002564     0.002543
   2    8   16 2    0.693000     0.000068     0.000071
   2    8   17 2    0.661304     0.001395     0.001386
   2    8   18 2    0.632024     0.003402     0.003673
   2    8   19 2    0.604942     0.001243     0.001263
   2    8   20 2    0.579856     0.000713     0.000693
   2    8   21 2    0.556582     0.000126     0.000122
   2    8   22 2    0.534952     0.000810     0.000797
   2    8   23 2    0.514815     0.001157     0.001136
   2    8   24 2    0.496036     0.000154     0.000151
   2    8   25 2    0.478492     0.000002     0.000002
   2    8   26 2    0.462075     0.000983     0.001006
   2    8   27 2    0.446686     0.000310     0.000307
   2    8   28 2    0.432239     0.000071     0.000075
   2   10    0 2    1.189911     0.009469     0.009530
   2   10    1 2    1.184728     0.003106     0.003163
   2   10    2 2    1.169575     0.000072     0.000083
   2   10    3 2    1.145563     0.002123     0.002193
   2   10    4 2    1.114302     0.016055     0.016610
   2   10    5 2    1.077633     0.001119     0.001120
   2   10    6 2    1.037376     0.000225     0.000235
   2   10    7 2    0.995158     0.002050     0.002079
   2   10    8 2    0.952312     0.003890     0.003624
   2   10    9 2    0.909862     0.001585     0.001545
   2   10   10 2    0.868539     0.000404     0.000400
   2   10   11 2    0.828830     0.000442     0.000429
   2   10   12 2    0.791028     0.002233     0.002280
   2   10   13 2    0.755285     0.000449     0.000450
   2   10   14 2    0.721648     0.000403     0.000397
   2   10   15 2    0.690095     0.000054     0.000056
   2   10   16 2    0.660556     0.000327     0.000334
   2   10   17 2    0.632935     0.000315     0.000310
   2   10   18 2    0.607122     0.000099     0.000100
   2   10   19 2    0.582999     0.000303     0.000303
   2   10   20 2    0.560446     0.000317     0.000312
   2   10   21 2    0.539349     0.000018     0.000017
   2   10   22 2    0.519597     0.000086     0.000081
   2   10   23 2    0.501087     0.000416     0.000422
   2   10   24 2    0.483721     0.001079     0.001083
   2   10   25 2    0.467410     0.000006     0.000006
   2   10   26 2    0.452071     0.000000     0.000000
   2   10   27 2    0.437630     0.000685     0.000669
   2   12    0 2    1.019339     0.000216     0.000222
   2   12    1 2    1.016075     0.000004     0.000004
   2   12    2 2    1.006467     0.002015     0.001974
   2   12    3 2    0.991043     0.000224     0.000212
   2   12    4 2    0.970593     0.002349     0.002370
   2   12    5 2    0.946071     0.000002     0.000002
   2   12    6 2    0.918481     0.006736     0.007250
   2   12    7 2    0.888792     0.001290     0.001297
   2   12    8 2    0.857870     0.000069     0.000070
   2   12    9 2    0.826448     0.000952     0.000920
   2   12   10 2    0.795111     0.013284     0.013027
   2   12   11 2    0.764309     0.000809     0.000805
   2   12   12 2    0.734364     0.000009     0.000009
   2   12   13 2    0.705498     0.000432     0.000429
   2   12   14 2    0.677852     0.007182     0.007512
   2   12   15 2    0.651501     0.000467     0.000479
   2   12   16 2    0.626474     0.001099     0.001192
   2   12   17 2    0.602764     0.000266     0.000255
   2   12   18 2    0.580344     0.004343     0.004202
   2   12   19 2    0.559166     0.000568     0.000569
   2   12   20 2    0.539176     0.000118     0.000115
   2   12   21 2    0.520313     0.000265     0.000272
   2   12   22 2    0.502512     0.000576     0.000564
   2   12   23 2    0.485711     0.000029     0.000030
   2   12   24 2    0.469846     0.000457     0.000458
   2   12   25 2    0.454856     0.000039     0.000039
   2   12   26 2    0.440684     0.000095     0.000093
   2   14    0 2    0.889062     0.004378     0.004366
   2   14    1 2    0.886893     0.001318     0.001291
   2   14    2 2    0.880482     0.000498     0.000457
   2   14    3 2    0.870100     0.001587     0.001541
   2   14    4 2    0.856162     0.015165     0.014338
   2   14    5 2    0.839189     0.000973     0.000960
   2   14    6 2    0.819754     0.000003     0.000003
   2   14    7 2    0.798438     0.000169     0.000166
   2   14    8 2    0.775795     0.003311     0.003327
   2   14    9 2    0.752324     0.000059     0.000058
   2   14   10 2    0.728456     0.000363     0.000364
   2   14   11 2    0.704548     0.000116     0.000124
   2   14   12 2    0.680886     0.001160     0.001201
   2   14   13 2    0.657689     0.000086     0.000093
   2   14   14 2    0.635119     0.000176     0.000170
   2   14   15 2    0.613291     0.000003     0.000003
   2   14   16 2    0.592277     0.000095     0.000094
   2   14   17 2    0.572123     0.000811     0.000812
   2   14   18 2    0.552845     0.000226     0.000223
   2   14   19 2    0.534445     0.000004     0.000004
   2   14   20 2    0.516911     0.000238     0.000242
   2   14   21 2    0.500219     0.000536     0.000542
   2   14   22 2    0.484341     0.000001     0.000001
   2   14   23 2    0.469244     0.000015     0.000014
   2   14   24 2    0.454892     0.001653     0.001666
   2   14   25 2    0.441248     0.000475     0.000466
   2   16    0 2    0.787030     0.000292     0.000289
   2   16    1 2    0.785525     0.002972     0.003014
   2   16    2 2    0.781060     0.000842     0.000855
   2   16    3 2    0.773785     0.002146     0.002176
   2   16    4 2    0.763933     0.000006     0.000006
   2   16    5 2    0.751803     0.001285     0.001319
   2   16    6 2    0.737733     0.000234     0.000242
   2   16    7 2    0.722081     0.000677     0.000693
   2   16    8 2    0.705203     0.000020     0.000020
   2   16    9 2    0.687435     0.001249     0.001285
   2   16   10 2    0.669083     0.002762     0.002846
   2   16   11 2    0.650415     0.000155     0.000157
   2   16   12 2    0.631661     0.000134     0.000141
   2   16   13 2    0.613008     0.000073     0.000072
   2   16   14 2    0.594610     0.001664     0.001694
   2   16   15 2    0.576584     0.000001     0.000001
   2   16   16 2    0.559019     0.000048     0.000047
   2   16   17 2    0.541978     0.000024     0.000023
   2   16   18 2    0.525506     0.002878     0.002955
   2   16   19 2    0.509627     0.000252     0.000250
   2   16   20 2    0.494356     0.000107     0.000109
   2   16   21 2    0.479696     0.000098     0.000100
   2   16   22 2    0.465640     0.000735     0.000729
   2   16   23 2    0.452178     0.000091     0.000088
   2   16   24 2    0.439293     0.000056     0.000056
   2   18    0 2    0.705296     0.001572     0.001552
   2   18    1 2    0.704212     0.000748     0.000787
   2   18    2 2    0.700990     0.000073     0.000075
   2   18    3 2    0.695716     0.000010     0.000010
   2   18    4 2    0.688529     0.003255     0.003378
   2   18    5 2    0.679608     0.002168     0.002171
   2   18    6 2    0.669162     0.000122     0.000126
   2   18    7 2    0.657416     0.001654     0.001751
   2   18    8 2    0.644602     0.000708     0.000698
   2   18    9 2    0.630948     0.002650     0.002729
   2   18   10 2    0.616668     0.000169     0.000181
   2   18   11 2    0.601961     0.002016     0.001994
   2   18   12 2    0.587002     0.000551     0.000565
   2   18   13 2    0.571943     0.001511     0.001507
   2   18   14 2    0.556913     0.000197     0.000200
   2   18   15 2    0.542020     0.002437     0.002356
   2   18   16 2    0.527351     0.000126     0.000126
   2   18   17 2    0.512974     0.000220     0.000218
   2   18   18 2    0.498941     0.000058     0.000058
   2   18   19 2    0.485290     0.001377     0.001416
   2   18   20 2    0.472049     0.000072     0.000072
   2   18   21 2    0.459235     0.000084     0.000083
   2   18   22 2    0.446857     0.000076     0.000076
   2   18   23 2    0.434919     0.000313     0.000321
   2   20    0 2    0.638522     0.000040     0.000042
   2   20    1 2    0.637718     0.002636     0.002706
   2   20    2 2    0.635322     0.000174     0.000170
   2   20    3 2    0.631388     0.002140     0.002217
   2   20    4 2    0.626002     0.000005     0.000005
   2   20    5 2    0.619274     0.003083     0.003104
   2   20    6 2    0.611339     0.000554     0.000563
   2   20    7 2    0.602344     0.000777     0.000761
   2   20    8 2    0.592442     0.000511     0.000506
   2   20    9 2    0.581789     0.001140     0.001094
   2   20   10 2    0.570537     0.001899     0.001832
   2   20   11 2    0.558830     0.000075     0.000072
   2   20   12 2    0.546800     0.000001     0.000001
   2   20   13 2    0.534566     0.000486     0.000484
   2   20   14 2    0.522234     0.000311     0.000301
   2   20   15 2    0.509894     0.000123     0.000123
   2   20   16 2    0.497625     0.000621     0.000631
   2   20   17 2    0.485491     0.000009     0.000009
   2   20   18 2    0.473544     0.000434     0.000448
   2   20   19 2    0.461826     0.000223     0.000230
   2   20   20 2    0.450371     0.000000     0.000000
   2   20   21 2    0.439202     0.000072     0.000073
   2   22    0 2    0.583041     0.000057     0.000057
   2   22    1 2    0.582428     0.000004     0.000004
   2   22    2 2    0.580601     0.000001     0.000001
   2   22    3 2    0.577594     0.000269     0.000267
   2   22    4 2    0.573462     0.000133     0.000132
   2   22    5 2    0.568277     0.000155     0.000143
   2   22    6 2    0.562127     0.000655     0.000653
   2   22    7 2    0.555110     0.000077     0.000074
   2   22    8 2    0.547330     0.000063     0.000065
   2   22    9 2    0.538897     0.000374     0.000366
   2   22   10 2    0.529919     0.000448     0.000443
   2   22   11 2    0.520498     0.000465     0.000460
   2   22   12 2    0.510736     0.000111     0.000110
   2   22   13 2    0.500724     0.000826     0.000836
   2   22   14 2    0.490546     0.000871     0.000894
   2   22   15 2    0.480277     0.000358     0.000369
   2   22   16 2    0.469982     0.000025     0.000025
   2   22   17 2    0.459720     0.001204     0.001187
   2   22   18 2    0.449537     0.000238     0.000237
   2   22   19 2    0.439477     0.000300     0.000298
   2   24    0 2    0.536264     0.002033     0.002030
   2   24    1 2    0.535787     0.001351     0.001295
   2   24    2 2    0.534364     0.000033     0.000033
   2   24    3 2    0.532017     0.000812     0.000798
   2   24    4 2    0.528783     0.001350     0.001303
   2   24    5 2    0.524709     0.000837     0.000838
   2   24    6 2    0.519856     0.000793     0.000807
   2   24    7 2    0.514291     0.000561     0.000575
   2   24    8 2    0.508086     0.000920     0.000921
   2   24    9 2    0.501319     0.000460     0.000471
   2   24   10 2    0.494066     0.000285     0.000291
   2   24   11 2    0.486405     0.000044     0.000045
   2   24   12 2    0.478410     0.000008     0.000008
   2   24   13 2    0.470152     0.000030     0.000031
   2   24   14 2    0.461696     0.000410     0.000421
   2   24   15 2    0.453104     0.000000     0.000000
   2   24   16 2    0.444429     0.000104     0.000104
   2   24   17 2    0.435721     0.000003     0.000004
   2   26    0 2    0.496325     0.000326     0.000330
   2   26    1 2    0.495947     0.000004     0.000004
   2   26    2 2    0.494818     0.000007     0.000007
   2   26    3 2    0.492952     0.000067     0.000067
   2   26    4 2    0.490376     0.000131     0.000132
   2   26    5 2    0.487122     0.000098     0.000101
   2   26    6 2    0.483232     0.000882     0.000885
   2   26    7 2    0.478752     0.000821     0.000835
   2   26    8 2    0.473735     0.000247     0.000257
   2   26    9 2    0.468235     0.000294     0.000295
   2   26   10 2    0.462309     0.000462     0.000454
   2   26   11 2    0.456014     0.000647     0.000645
   2   26   12 2    0.449406     0.000004     0.000004
   2   26   13 2    0.442540     0.000154     0.000156
   2   26   14 2    0.435467     0.001209     0.001223
   2   28    0 2    0.461847     0.000270     0.000280
   2   28    1 2    0.461542     0.000025     0.000026
   2   28    2 2    0.460632     0.000008     0.000008
   2   28    3 2    0.459126     0.000263     0.000257
   2   28    4 2    0.457042     0.000186     0.000184
   2   28    5 2    0.454404     0.000002     0.000001
   2   28    6 2    0.451241     0.000025     0.000024
   2   28    7 2    0.447587     0.000154     0.000154
   2   28    8 2    0.443479     0.000609     0.000593
   2   28    9 2    0.438958     0.000044     0.000044
   2   28   10 2    0.434064     0.000012     0.000012
   2   30    0 2    0.431795     0.000202     0.000207
   2   30    1 2    0.431546     0.000869     0.000889
   3    1    1 2    1.852845     0.000602     0.000590
   3    1    2 2    1.796435     0.001829     0.001821
   3    1    3 2    1.712881     0.003982     0.003799
   3    1    4 2    1.613342     0.005567     0.005611
   3    1    5 2    1.507671     0.001607     0.001635
   3    1    6 2    1.402948     0.001141     0.001157
   3    1    7 2    1.303460     0.001339     0.001397
   3    1    8 2    1.211359     0.009006     0.009727
   3    1    9 2    1.127393     0.000214     0.000225
   3    1   10 2    1.051496     0.001334     0.001348
   3    1   11 2    0.983176     0.005194     0.005101
   3    1   12 2    0.921760     0.008597     0.008131
   3    1   13 2    0.866521     0.000007     0.000007
   3    1   14 2    0.816760     0.000534     0.000531
   3    1   15 2    0.771828     0.000854     0.000861
   3    1   16 2    0.731146     0.004457     0.004635
   3    1   17 2    0.694204     0.001429     0.001474
   3    1   18 2    0.660558     0.000067     0.000069
   3    1   19 2    0.629819     0.001399     0.001439
   3    1   20 2    0.601654     0.001177     0.001145
   3    1   21 2    0.575773     0.000553     0.000548
   3    1   22 2    0.551924     0.000001     0.000001
   3    1   23 2    0.529888     0.000034     0.000034
   3    1   24 2    0.509476     0.000204     0.000205
   3    1   25 2    0.490522     0.001188     0.001215
   3    1   26 2    0.472881     0.000082     0.000083
   3    1   27 2    0.456426     0.000005     0.000005
   3    1   28 2    0.441045     0.000000     0.000000
   3    3    1 2    1.720410     0.001999     0.002029
   3    3    2 2    1.674969     0.028425     0.027252
   3    3    3 2    1.606630     0.013599     0.013431
   3    3    4 2    1.523635     0.000060     0.000063
   3    3    5 2    1.433694     0.002255     0.002475
   3    3    6 2    1.342755     0.017089     0.018024
   3    3    7 2    1.254763     0.004108     0.004905
   3    3    8 2    1.171974     0.000075     0.000078
   3    3    9 2    1.095437     0.000708     0.000701
   3    3   10 2    1.025427     0.002831     0.002848
   3    3   11 2    0.961766     0.004030     0.004115
   3    3   12 2    0.904047     0.000041     0.000040
   3    3   13 2    0.851757     0.000454     0.000475
   3    3   14 2    0.804360     0.000018     0.000017
   3    3   15 2    0.761339     0.000121     0.000121
   3    3   16 2    0.722211     0.000113     0.000117
   3    3   17 2    0.686543     0.001832     0.001788
   3    3   18 2    0.653947     0.000467     0.000480
   3    3   19 2    0.624081     0.000048     0.000049
   3    3   20 2    0.596646     0.000312     0.000316
   3    3   21 2    0.571379     0.000327     0.000326
   3    3   22 2    0.548050     0.001287     0.001220
   3    3   23 2    0.526457     0.000405     0.000404
   3    3   24 2    0.506424     0.000147     0.000147
   3    3   25 2    0.487796     0.000526     0.000522
   3    3   26 2    0.470438     0.000866     0.000891
   3    3   27 2    0.454228     0.000052     0.000050
   3    3   28 2    0.439060     0.000080     0.000080
   3    5    1 2    1.523210     0.000036     0.000038
   3    5    2 2    1.491402     0.000896     0.000915
   3    5    3 2    1.442547     0.005744     0.005298
   3    5    4 2    1.381570     0.002292     0.002290
   3    5    5 2    1.313462     0.000119     0.000120
   3    5    6 2    1.242473     0.000260     0.000277
   3    5    7 2    1.171781     0.001192     0.001223
   3    5    8 2    1.103509     0.006738     0.005223
   3    5    9 2    1.038915     0.002061     0.002106
   3    5   10 2    0.978622     0.000002     0.000002
   3    5   11 2    0.922833     0.001991     0.001978
   3    5   12 2    0.871484     0.008475     0.008326
   3    5   13 2    0.824359     0.000978     0.000959
   3    5   14 2    0.781167     0.000081     0.000082
   3    5   15 2    0.741583     0.000113     0.000118
   3    5   16 2    0.705282     0.006969     0.006885
   3    5   17 2    0.671951     0.001432     0.001429
   3    5   18 2    0.641299     0.000067     0.000069
   3    5   19 2    0.613060     0.000123     0.000121
   3    5   20 2    0.586994     0.004188     0.004291
   3    5   21 2    0.562885     0.000090     0.000088
   3    5   22 2    0.540541     0.000010     0.000010
   3    5   23 2    0.519790     0.000164     0.000164
   3    5   24 2    0.500482     0.001693     0.001715
   3    5   25 2    0.482479     0.000216     0.000224
   3    5   26 2    0.465662     0.000015     0.000015
   3    5   27 2    0.449925     0.000007     0.000007
   3    5   28 2    0.435171     0.000364     0.000375
   3    7    1 2    1.323698     0.000474     0.000476
   3    7    2 2    1.302662     0.017567     0.018105
   3    7    3 2    1.269727     0.000012     0.000013
   3    7    4 2    1.227551     0.000557     0.000574
   3    7    5 2    1.179032     0.001607     0.001637
   3    7    6 2    1.126877     0.009927     0.010401
   3    7    7 2    1.073341     0.001735     0.001567
   3    7    8 2    1.020135     0.000244     0.000258
   3    7    9 2    0.968456     0.000502     0.000497
   3    7   10 2    0.919064     0.005256     0.005159
   3    7   11 2    0.872391     0.000042     0.000043
   3    7   12 2    0.828628     0.000218     0.000212
   3    7   13 2    0.787807     0.001940     0.001958
   3    7   14 2    0.749855     0.000884     0.000821
   3    7   15 2    0.714636     0.000289     0.000299
   3    7   16 2    0.681982     0.000018     0.000018
   3    7   17 2    0.651709     0.000177     0.000183
   3    7   18 2    0.623632     0.000031     0.000032
   3    7   19 2    0.597571     0.000075     0.000073
   3    7   20 2    0.573355     0.000089     0.000089
   3    7   21 2    0.550825     0.000263     0.000253
   3    7   22 2    0.529834     0.000439     0.000435
   3    7   23 2    0.510249     0.000016     0.000016
   3    7   24 2    0.491947     0.000070     0.000069
   3    7   25 2    0.474819     0.000081     0.000081
   3    7   26 2    0.458765     0.001091     0.001057
   3    7   27 2    0.443694     0.000064     0.000063
   3    9    1 2    1.149344     0.004482     0.004162
   3    9    2 2    1.135493     0.000394     0.000410
   3    9    3 2    1.113481     0.002710     0.002751
   3    9    4 2    1.084710     0.004087     0.004180
   3    9    5 2    1.050798     0.000416     0.000424
   3    9    6 2    1.013373     0.000025     0.000025
   3    9    7 2    0.973909     0.004076     0.004046
   3    9    8 2    0.933641     0.010856     0.010824
   3    9    9 2    0.893537     0.000528     0.000518
   3    9   10 2    0.854305     0.000018     0.000017
   3    9   11 2    0.816433     0.000096     0.000098
   3    9   12 2    0.780230     0.010207     0.010471
   3    9   13 2    0.745869     0.000543     0.000554
   3    9   14 2    0.713421     0.000186     0.000182
   3    9   15 2    0.682890     0.000227     0.000239
   3    9   16 2    0.654229     0.005952     0.006387
   3    9   17 2    0.627363     0.000018     0.000018
   3    9   18 2    0.602199     0.000268     0.000266
   3    9   19 2    0.578635     0.000424     0.000425
   3    9   20 2    0.556566     0.002350     0.002264
   3    9   21 2    0.535889     0.000401     0.000386
   3    9   22 2    0.516501     0.000107     0.000107
   3    9   23 2    0.498308     0.000125     0.000126
   3    9   24 2    0.481219     0.000398     0.000402
   3    9   25 2    0.465152     0.000014     0.000014
   3    9   26 2    0.450028     0.000030     0.000029
   3    9   27 2    0.435775     0.000329     0.000331
   3   11    1 2    1.005106     0.000164     0.000155
   3   11    2 2    0.995803     0.011395     0.010155
   3   11    3 2    0.980857     0.000053     0.000050
   3   11    4 2    0.961019     0.000026     0.000026
   3   11    5 2    0.937198     0.000523     0.000517
   3   11    6 2    0.910355     0.006930     0.006843
   3   11    7 2    0.881422     0.002224     0.001983
   3   11    8 2    0.851238     0.000011     0.000011
   3   11    9 2    0.820513     0.000041     0.000040
   3   11   10 2    0.789822     0.001252     0.001241
   3   11   11 2    0.759607     0.000883     0.000923
   3   11   12 2    0.730190     0.000010     0.000011
   3   11   13 2    0.701796     0.001405     0.001470
   3   11   14 2    0.674566     0.000003     0.000003
   3   11   15 2    0.648582     0.002796     0.002941
   3   11   16 2    0.623877     0.000054     0.000055
   3   11   17 2    0.600450     0.000310     0.000306
   3   11   18 2    0.578277     0.000290     0.000288
   3   11   19 2    0.557317     0.000588     0.000611
   3   11   20 2    0.537518     0.000183     0.000178
   3   11   21 2    0.518822     0.001118     0.001154
   3   11   22 2    0.501169     0.000742     0.000754
   3   11   23 2    0.484498     0.000592     0.000602
   3   11   24 2    0.468747     0.000103     0.000104
   3   11   25 2    0.453859     0.000325     0.000324
   3   11   26 2    0.439777     0.000489     0.000492
   3   13    1 2    0.887602     0.004313     0.004217
   3   13    2 2    0.881176     0.003818     0.003321
   3   13    3 2    0.870769     0.001048     0.001032
   3   13    4 2    0.856800     0.000162     0.000155
   3   13    5 2    0.839790     0.001034     0.001022
   3   13    6 2    0.820314     0.001427     0.001415
   3   13    7 2    0.798955     0.002521     0.002499
   3   13    8 2    0.776269     0.000228     0.000229
   3   13    9 2    0.752756     0.001635     0.001480
   3   13   10 2    0.728848     0.000343     0.000353
   3   13   11 2    0.704903     0.000436     0.000458
   3   13   12 2    0.681206     0.000690     0.000707
   3   13   13 2    0.657978     0.000020     0.000021
   3   13   14 2    0.635379     0.000016     0.000015
   3   13   15 2    0.613525     0.000655     0.000662
   3   13   16 2    0.592488     0.000878     0.000871
   3   13   17 2    0.572313     0.000001     0.000001
   3   13   18 2    0.553016     0.000276     0.000274
   3   13   19 2    0.534600     0.000002     0.000002
   3   13   20 2    0.517051     0.000589     0.000601
   3   13   21 2    0.500346     0.000690     0.000699
   3   13   22 2    0.484457     0.000174     0.000178
   3   13   23 2    0.469349     0.000035     0.000033
   3   13   24 2    0.454987     0.000460     0.000468
   3   13   25 2    0.441335     0.000303     0.000300
   3   15    1 2    0.791733     0.001147     0.001147
   3   15    2 2    0.787162     0.000056     0.000055
   3   15    3 2    0.779717     0.001090     0.001114
   3   15    4 2    0.769640     0.001109     0.001036
   3   15    5 2    0.757240     0.000818     0.000846
   3   15    6 2    0.742868     0.000070     0.000069
   3   15    7 2    0.726895     0.004664     0.004730
   3   15    8 2    0.709685     0.002468     0.002441
   3   15    9 2    0.691584     0.001169     0.001146
   3   15   10 2    0.672907     0.000169     0.000170
   3   15   11 2    0.653926     0.001999     0.002042
   3   15   12 2    0.634875     0.002681     0.002652
   3   15   13 2    0.615945     0.003223     0.003171
   3   15   14 2    0.597289     0.000152     0.000150
   3   15   15 2    0.579026     0.001539     0.001607
   3   15   16 2    0.561243     0.001579     0.001550
   3   15   17 2    0.544005     0.001542     0.001555
   3   15   18 2    0.527352     0.000065     0.000065
   3   15   19 2    0.511311     0.000083     0.000080
   3   15   20 2    0.495893     0.000472     0.000469
   3   15   21 2    0.481099     0.001402     0.001422
   3   15   22 2    0.466923     0.000015     0.000015
   3   15   23 2    0.453352     0.000092     0.000091
   3   15   24 2    0.440370     0.000071     0.000069
   3   17    1 2    0.712855     0.003374     0.003296
   3   17    2 2    0.709513     0.002529     0.002549
   3   17    3 2    0.704046     0.001623     0.001684
   3   17    4 2    0.696601     0.000028     0.000028
   3   17    5 2    0.687367     0.000586     0.000602
   3   17    6 2    0.676564     0.002366     0.002359
   3   17    7 2    0.664431     0.002306     0.002475
   3   17    8 2    0.651211     0.000213     0.000215
   3   17    9 2    0.637141     0.000568     0.000587
   3   17   10 2    0.622447     0.000912     0.000931
   3   17   11 2    0.607333     0.000116     0.000119
   3   17   12 2    0.591980     0.000045     0.000043
   3   17   13 2    0.576544     0.000086     0.000086
   3   17   14 2    0.561158     0.000277     0.000272
   3   17   15 2    0.545932     0.000067     0.000066
   3   17   16 2    0.530952     0.000001     0.000001
   3   17   17 2    0.516286     0.000007     0.000007
   3   17   18 2    0.501987     0.000015     0.000015
   3   17   19 2    0.488092     0.000349     0.000342
   3   17   20 2    0.474626     0.000012     0.000012
   3   17   21 2    0.461607     0.000313     0.000318
   3   17   22 2    0.449042     0.000161     0.000157
   3   17   23 2    0.436932     0.000120     0.000125
   3   19    1 2    0.647249     0.000240     0.000241
   3   19    2 2    0.644745     0.000003     0.000002
   3   19    3 2    0.640634     0.000450     0.000455
   3   19    4 2    0.635010     0.000319     0.000309
   3   19    5 2    0.627991     0.000819     0.000809
   3   19    6 2    0.619721     0.000029     0.000029
   3   19    7 2    0.610356     0.000043     0.000042
   3   19    8 2    0.600060     0.000913     0.000924
   3   19    9 2    0.588999     0.000047     0.000045
   3   19   10 2    0.577332     0.000049     0.000049
   3   19   11 2    0.565211     0.000001     0.000001
   3   19   12 2    0.552773     0.001501     0.001484
   3   19   13 2    0.540143     0.000487     0.000489
   3   19   14 2    0.527429     0.000060     0.000060
   3   19   15 2    0.514727     0.000901     0.000892
   3   19   16 2    0.502114     0.001565     0.001577
   3   19   17 2    0.489657     0.000002     0.000002
   3   19   18 2    0.477407     0.000026     0.000026
   3   19   19 2    0.465408     0.000260     0.000257
   3   19   20 2    0.453690     0.001093     0.001081
   3   19   21 2    0.442279     0.000189     0.000190
   3   21    1 2    0.592064     0.000218     0.000211
   3   21    2 2    0.590145     0.004497     0.004238
   3   21    3 2    0.586988     0.000186     0.000191
   3   21    4 2    0.582653     0.000144     0.000145
   3   21    5 2    0.577217     0.000220     0.000217
   3   21    6 2    0.570775     0.002167     0.002115
   3   21    7 2    0.563433     0.000056     0.000056
   3   21    8 2    0.555304     0.000601     0.000575
   3   21    9 2    0.546503     0.001507     0.001431
   3   21   10 2    0.537145     0.000627     0.000594
   3   21   11 2    0.527341     0.000631     0.000629
   3   21   12 2    0.517197     0.000442     0.000450
   3   21   13 2    0.506808     0.000466     0.000470
   3   21   14 2    0.496262     0.000000     0.000000
   3   21   15 2    0.485637     0.000027     0.000028
   3   21   16 2    0.475002     0.000189     0.000190
   3   21   17 2    0.464414     0.000799     0.000794
   3   21   18 2    0.453924     0.000324     0.000323
   3   21   19 2    0.443572     0.000179     0.000174
   3   21   20 2    0.433393     0.000058     0.000059
   3   23    1 2    0.545136     0.000182     0.000178
   3   23    2 2    0.543638     0.000302     0.000300
   3   23    3 2    0.541167     0.000608     0.000579
   3   23    4 2    0.537764     0.000348     0.000337
   3   23    5 2    0.533481     0.001253     0.001255
   3   23    6 2    0.528383     0.000081     0.000081
   3   23    7 2    0.522542     0.000005     0.000005
   3   23    8 2    0.516038     0.001206     0.001201
   3   23    9 2    0.508952     0.000388     0.000397
   3   23   10 2    0.501368     0.000013     0.000014
   3   23   11 2    0.493368     0.000105     0.000107
   3   23   12 2    0.485030     0.001203     0.001229
   3   23   13 2    0.476431     0.000513     0.000528
   3   23   14 2    0.467638     0.000021     0.000022
   3   23   15 2    0.458716     0.000004     0.000004
   3   23   16 2    0.449721     0.000760     0.000754
   3   23   17 2    0.440705     0.000002     0.000002
   3   23   18 2    0.431710     0.000091     0.000093
   3   25    1 2    0.504825     0.000176     0.000181
   3   25    2 2    0.503634     0.000153     0.000150
   3   25    3 2    0.501668     0.000191     0.000198
   3   25    4 2    0.498953     0.000026     0.000026
   3   25    5 2    0.495527     0.000016     0.000017
   3   25    6 2    0.491433     0.000207     0.000213
   3   25    7 2    0.486724     0.000080     0.000082
   3   25    8 2    0.481454     0.000092     0.000094
   3   25    9 2    0.475685     0.000452     0.000455
   3   25   10 2    0.469475     0.000141     0.000136
   3   25   11 2    0.462887     0.000741     0.000744
   3   25   12 2    0.455981     0.000035     0.000035
   3   25   13 2    0.448813     0.000185     0.000181
   3   25   14 2    0.441440     0.000092     0.000093
   3   25   15 2    0.433912     0.000427     0.000432
   3   27    1 2    0.469876     0.000793     0.000793
   3   27    2 2    0.468915     0.000315     0.000321
   3   27    3 2    0.467326     0.001875     0.001876
   3   27    4 2    0.465130     0.000002     0.000002
   3   27    5 2    0.462350     0.000789     0.000770
   3   27    6 2    0.459020     0.000085     0.000083
   3   27    7 2    0.455175     0.000629     0.000642
   3   27    8 2    0.450856     0.000033     0.000033
   3   27    9 2    0.446108     0.000002     0.000002
   3   27   10 2    0.440974     0.000019     0.000019
   3   27   11 2    0.435501     0.000565     0.000571
   3   29    1 2    0.439318     0.000000     0.000000
   3   29    2 2    0.438532     0.000017     0.000017
   3   29    3 2    0.437232     0.000376     0.000375
   3   29    4 2    0.435432     0.000000     0.000000
   3   29    5 2    0.433149     0.000029     0.000029
   4    0    0 2    1.419212     0.019661     0.020660
   4    0    2 2    1.385076     0.000004     0.000004
   4    0    4 2    1.295775     0.013802     0.013938
   4    0    6 2    1.178959     0.001479     0.001507
   4    0    8 2    1.058291     0.008575     0.008518
   4    0   10 2    0.946670     0.000761     0.000758
   4    0   12 2    0.848690     0.000178     0.000177
   4    0   14 2    0.764624     0.000353     0.000353
   4    0   16 2    0.693036     0.000135     0.000141
   4    0   18 2    0.632051     0.000008     0.000008
   4    0   20 2    0.579877     0.001765     0.001711
   4    0   22 2    0.534968     0.000000     0.000000
   4    0   24 2    0.496049     0.000645     0.000630
   4    0   26 2    0.462085     0.000205     0.000210
   4    0   28 2    0.432247     0.001009     0.001060
   4    2    0 2    1.387057     0.000120     0.000155
   4    2    1 2    1.378866     0.000004     0.000004
   4    2    2 2    1.355137     0.000153     0.000156
   4    2    3 2    1.318174     0.000312     0.000320
   4    2    4 2    1.271163     0.000758     0.000791
   4    2    5 2    1.217514     0.000657     0.000695
   4    2    6 2    1.160331     0.010269     0.010746
   4    2    7 2    1.102130     0.000584     0.000643
   4    2    8 2    1.044756     0.000074     0.000075
   4    2    9 2    0.989445     0.000005     0.000005
   4    2   10 2    0.936945     0.008598     0.008428
   4    2   11 2    0.887639     0.000297     0.000290
   4    2   12 2    0.841661     0.000252     0.000275
   4    2   13 2    0.798982     0.000587     0.000582
   4    2   14 2    0.759472     0.010847     0.011270
   4    2   15 2    0.722946     0.000002     0.000002
   4    2   16 2    0.689192     0.000017     0.000018
   4    2   17 2    0.657993     0.000386     0.000405
   4    2   18 2    0.629132     0.003976     0.003970
   4    2   19 2    0.602404     0.000001     0.000001
   4    2   20 2    0.577620     0.000165     0.000164
   4    2   21 2    0.554603     0.000171     0.000168
   4    2   22 2    0.533194     0.002608     0.002592
   4    2   23 2    0.513248     0.000435     0.000432
   4    2   24 2    0.494634     0.000011     0.000011
   4    2   25 2    0.477233     0.000020     0.000021
   4    2   26 2    0.460941     0.000166     0.000166
   4    2   27 2    0.445662     0.000260     0.000255
   4    2   28 2    0.431310     0.000101     0.000103
   4    4    0 2    1.302300     0.006301     0.006508
   4    4    1 2    1.295513     0.002097     0.002188
   4    4    2 2    1.275774     0.000974     0.001044
   4    4    3 2    1.244788     0.000300     0.000301
   4    4    4 2    1.204972     0.009517     0.009927
   4    4    5 2    1.158983     0.004657     0.004811
   4    4    6 2    1.109334     0.000171     0.000171
   4    4    7 2    1.058149     0.000036     0.000035
   4    4    8 2    1.007066     0.007674     0.007792
   4    4    9 2    0.957252     0.002881     0.002840
   4    4   10 2    0.909472     0.003285     0.003175
   4    4   11 2    0.864175     0.000912     0.000884
   4    4   12 2    0.821578     0.000976     0.000976
   4    4   13 2    0.781741     0.001901     0.001929
   4    4   14 2    0.744618     0.000012     0.000012
   4    4   15 2    0.710099     0.001390     0.001360
   4    4   16 2    0.678035     0.000525     0.000549
   4    4   17 2    0.648262     0.000655     0.000687
   4    4   18 2    0.620610     0.000473     0.000478
   4    4   19 2    0.594911     0.000893     0.000908
   4    4   20 2    0.571004     0.000242     0.000239
   4    4   21 2    0.548739     0.000046     0.000044
   4    4   22 2    0.527977     0.000121     0.000114
   4    4   23 2    0.508590     0.000697     0.000716
   4    4   24 2    0.490460     0.000521     0.000529
   4    4   25 2    0.473481     0.000005     0.000005
   4    4   26 2    0.457558     0.000001     0.000001
   4    4   27 2    0.442602     0.000222     0.000225
   4    6    0 2    1.190090     0.001707     0.001724
   4    6    1 2    1.184904     0.014369     0.014693
   4    6    2 2    1.169745     0.000029     0.000033
   4    6    3 2    1.145723     0.004003     0.004151
   4    6    4 2    1.114449     0.004605     0.004824
   4    6    5 2    1.077766     0.011160     0.011167
   4    6    6 2    1.037495     0.003459     0.003642
   4    6    7 2    0.995262     0.000059     0.000058
   4    6    8 2    0.952404     0.000578     0.000538
   4    6    9 2    0.909942     0.009283     0.009068
   4    6   10 2    0.868609     0.001365     0.001357
   4    6   11 2    0.828890     0.001172     0.001143
   4    6   12 2    0.791081     0.001014     0.001034
   4    6   13 2    0.755331     0.001513     0.001519
   4    6   14 2    0.721688     0.004271     0.004221
   4    6   15 2    0.690129     0.001777     0.001849
   4    6   16 2    0.660586     0.000110     0.000112
   4    6   17 2    0.632962     0.000041     0.000041
   4    6   18 2    0.607146     0.000730     0.000734
   4    6   19 2    0.583020     0.002312     0.002308
   4    6   20 2    0.560465     0.000001     0.000001
   4    6   21 2    0.539366     0.000276     0.000271
   4    6   22 2    0.519612     0.000910     0.000863
   4    6   23 2    0.501100     0.000564     0.000572
   4    6   24 2    0.483733     0.000240     0.000241
   4    6   25 2    0.467420     0.000501     0.000503
   4    6   26 2    0.452081     0.000049     0.000048
   4    6   27 2    0.437639     0.000217     0.000212
   4    8    0 2    1.072692     0.005582     0.005512
   4    8    1 2    1.068890     0.002071     0.001995
   4    8    2 2    1.057722     0.000384     0.000369
   4    8    3 2    1.039862     0.000219     0.000220
   4    8    4 2    1.016312     0.001856     0.001871
   4    8    5 2    0.988261     0.002623     0.002674
   4    8    6 2    0.956936     0.000114     0.000112
   4    8    7 2    0.923497     0.000524     0.000537
   4    8    8 2    0.888951     0.002446     0.002448
   4    8    9 2    0.854127     0.004559     0.004290
   4    8   10 2    0.819668     0.001418     0.001414
   4    8   11 2    0.786043     0.001191     0.001211
   4    8   12 2    0.753578     0.000094     0.000091
   4    8   13 2    0.722484     0.002182     0.002233
   4    8   14 2    0.692876     0.001273     0.001332
   4    8   15 2    0.664806     0.001497     0.001520
   4    8   16 2    0.638276     0.000029     0.000031
   4    8   17 2    0.613254     0.000802     0.000792
   4    8   18 2    0.589688     0.001974     0.001907
   4    8   19 2    0.567510     0.001735     0.001842
   4    8   20 2    0.546645     0.000880     0.000854
   4    8   21 2    0.527015     0.000249     0.000241
   4    8   22 2    0.508542     0.000818     0.000838
   4    8   23 2    0.491150     0.000601     0.000606
   4    8   24 2    0.474763     0.000018     0.000019
   4    8   25 2    0.459313     0.000000     0.000000
   4    8   26 2    0.444734     0.000803     0.000789
   4   10    0 2    0.962860     0.004129     0.003886
   4   10    1 2    0.960107     0.001229     0.001197
   4   10    2 2    0.951989     0.000360     0.000339
   4   10    3 2    0.938905     0.002110     0.002083
   4   10    4 2    0.921461     0.014425     0.012845
   4   10    5 2    0.900399     0.001676     0.001599
   4   10    6 2    0.876518     0.000123     0.000112
   4   10    7 2    0.850604     0.001078     0.001074
   4   10    8 2    0.823381     0.002906     0.003127
   4   10    9 2    0.795479     0.000563     0.000558
   4   10   10 2    0.767419     0.000029     0.000028
   4   10   11 2    0.739614     0.000580     0.000613
   4   10   12 2    0.712379     0.001065     0.001023
   4   10   13 2    0.685938     0.000657     0.000698
   4   10   14 2    0.660448     0.000014     0.000014
   4   10   15 2    0.636003     0.000000     0.000000
   4   10   16 2    0.612657     0.000113     0.000116
   4   10   17 2    0.590428     0.000156     0.000159
   4   10   18 2    0.569309     0.000011     0.000011
   4   10   19 2    0.549275     0.000079     0.000078
   4   10   20 2    0.530292     0.000193     0.000190
   4   10   21 2    0.512316     0.000053     0.000051
   4   10   22 2    0.495297     0.000097     0.000099
   4   10   23 2    0.479186     0.000575     0.000581
   4   10   24 2    0.463932     0.001382     0.001405
   4   10   25 2    0.449484     0.000025     0.000024
   4   10   26 2    0.435793     0.000020     0.000020
   4   12    0 2    0.865556     0.000340     0.000355
   4   12    1 2    0.863555     0.000037     0.000035
   4   12    2 2    0.857634     0.002255     0.002250
   4   12    3 2    0.848030     0.000331     0.000329
   4   12    4 2    0.835111     0.001205     0.001186
   4   12    5 2    0.819337     0.000366     0.000365
   4   12    6 2    0.801219     0.003901     0.003922
   4   12    7 2    0.781282     0.000419     0.000424
   4   12    8 2    0.760030     0.000001     0.000001
   4   12    9 2    0.737920     0.000147     0.000152
   4   12   10 2    0.715357     0.011477     0.012359
   4   12   11 2    0.692676     0.000770     0.000806
   4   12   12 2    0.670153     0.000015     0.000016
   4   12   13 2    0.648001     0.000502     0.000522
   4   12   14 2    0.626382     0.004923     0.005267
   4   12   15 2    0.605412     0.000667     0.000676
   4   12   16 2    0.585172     0.000614     0.000611
   4   12   17 2    0.565711     0.000359     0.000344
   4   12   18 2    0.547053     0.004103     0.004309
   4   12   19 2    0.529207     0.000121     0.000118
   4   12   20 2    0.512167     0.000211     0.000204
   4   12   21 2    0.495917     0.000087     0.000086
   4   12   22 2    0.480433     0.000296     0.000308
   4   12   23 2    0.465687     0.000148     0.000147
   4   12   24 2    0.451649     0.000289     0.000289
   4   12   25 2    0.438286     0.000039     0.000039
   4   14    0 2    0.781465     0.004807     0.004868
   4   14    1 2    0.779992     0.001378     0.001404
   4   14    2 2    0.775620     0.000149     0.000151
   4   14    3 2    0.768495     0.000581     0.000565
   4   14    4 2    0.758841     0.008942     0.009082
   4   14    5 2    0.746948     0.000598     0.000628
   4   14    6 2    0.733144     0.000000     0.000000
   4   14    7 2    0.717777     0.000457     0.000478
   4   14    8 2    0.701192     0.002533     0.002612
   4   14    9 2    0.683718     0.000094     0.000097
   4   14   10 2    0.665654     0.000840     0.000814
   4   14   11 2    0.647264     0.000002     0.000002
   4   14   12 2    0.628773     0.001340     0.001355
   4   14   13 2    0.610368     0.000171     0.000166
   4   14   14 2    0.592200     0.000000     0.000000
   4   14   15 2    0.574385     0.000003     0.000003
   4   14   16 2    0.557014     0.000174     0.000179
   4   14   17 2    0.540151     0.000369     0.000370
   4   14   18 2    0.523839     0.000428     0.000426
   4   14   19 2    0.508107     0.000000     0.000000
   4   14   20 2    0.492968     0.000261     0.000263
   4   14   21 2    0.478427     0.000750     0.000739
   4   14   22 2    0.464479     0.000000     0.000000
   4   14   23 2    0.451115     0.000027     0.000026
   4   14   24 2    0.438319     0.000944     0.000935
   4   16    0 2    0.709454     0.000197     0.000200
   4   16    1 2    0.708351     0.001653     0.001677
   4   16    2 2    0.705072     0.000174     0.000177
   4   16    3 2    0.699707     0.001457     0.001516
   4   16    4 2    0.692397     0.000020     0.000021
   4   16    5 2    0.683326     0.002006     0.002103
   4   16    6 2    0.672710     0.000373     0.000364
   4   16    7 2    0.660779     0.000773     0.000772
   4   16    8 2    0.647772     0.000125     0.000128
   4   16    9 2    0.633920     0.000402     0.000401
   4   16   10 2    0.619442     0.002081     0.002105
   4   16   11 2    0.604541     0.000100     0.000098
   4   16   12 2    0.589393     0.000449     0.000441
   4   16   13 2    0.574154     0.000144     0.000146
   4   16   14 2    0.558954     0.001241     0.001212
   4   16   15 2    0.543901     0.000030     0.000031
   4   16   16 2    0.529083     0.000003     0.000003
   4   16   17 2    0.514567     0.000005     0.000005
   4   16   18 2    0.500407     0.002231     0.002259
   4   16   19 2    0.486639     0.000036     0.000037
   4   16   20 2    0.473290     0.000178     0.000182
   4   16   21 2    0.460378     0.000140     0.000139
   4   16   22 2    0.447910     0.000873     0.000877
   4   16   23 2    0.435889     0.000223     0.000221
   4   18    0 2    0.647843     0.000709     0.000732
   4   18    1 2    0.647003     0.000786     0.000784
   4   18    2 2    0.644501     0.000097     0.000096
   4   18    3 2    0.640396     0.000050     0.000051
   4   18    4 2    0.634777     0.003488     0.003522
   4   18    5 2    0.627766     0.002027     0.002009
   4   18    6 2    0.619505     0.000045     0.000046
   4   18    7 2    0.610150     0.000555     0.000520
   4   18    8 2    0.599864     0.000452     0.000459
   4   18    9 2    0.588814     0.001984     0.001904
   4   18   10 2    0.577157     0.000018     0.000018
   4   18   11 2    0.565047     0.002364     0.002357
   4   18   12 2    0.552619     0.000380     0.000376
   4   18   13 2    0.540000     0.001013     0.001005
   4   18   14 2    0.527296     0.000015     0.000015
   4   18   15 2    0.514603     0.001920     0.001926
   4   18   16 2    0.501999     0.000091     0.000094
   4   18   17 2    0.489550     0.000440     0.000452
   4   18   18 2    0.477309     0.000006     0.000006
   4   18   19 2    0.465316     0.001030     0.001020
   4   18   20 2    0.453606     0.000024     0.000024
   4   18   21 2    0.442200     0.000001     0.000001
   4   20    0 2    0.594956     0.000077     0.000078
   4   20    1 2    0.594304     0.002607     0.002661
   4   20    2 2    0.592364     0.000597     0.000590
   4   20    3 2    0.589171     0.001560     0.001509
   4   20    4 2    0.584788     0.000018     0.000017
   4   20    5 2    0.579292     0.001774     0.001882
   4   20    6 2    0.572782     0.000250     0.000252
   4   20    7 2    0.565363     0.000628     0.000610
   4   20    8 2    0.557151     0.000196     0.000203
   4   20    9 2    0.548263     0.001415     0.001382
   4   20   10 2    0.538816     0.001440     0.001407
   4   20   11 2    0.528923     0.000032     0.000030
   4   20   12 2    0.518688     0.000119     0.000119
   4   20   13 2    0.508211     0.000273     0.000274
   4   20   14 2    0.497579     0.000385     0.000392
   4   20   15 2    0.486871     0.000036     0.000037
   4   20   16 2    0.476156     0.000221     0.000237
   4   20   17 2    0.465493     0.000015     0.000015
   4   20   18 2    0.454931     0.000363     0.000367
   4   20   19 2    0.444512     0.000366     0.000362
   4   20   20 2    0.434269     0.000009     0.000009
   4   22    0 2    0.549311     0.000012     0.000011
   4   22    1 2    0.548798     0.000010     0.000010
   4   22    2 2    0.547269     0.000006     0.000006
   4   22    3 2    0.544749     0.000030     0.000029
   4   22    4 2    0.541278     0.000031     0.000029
   4   22    5 2    0.536911     0.000042     0.000040
   4   22    6 2    0.531715     0.000739     0.000730
   4   22    7 2    0.525765     0.000358     0.000371
   4   22    8 2    0.519141     0.000017     0.000017
   4   22    9 2    0.511928     0.000448     0.000445
   4   22   10 2    0.504212     0.000209     0.000216
   4   22   11 2    0.496077     0.000147     0.000144
   4   22   12 2    0.487604     0.000052     0.000053
   4   22   13 2    0.478869     0.000805     0.000826
   4   22   14 2    0.469943     0.000984     0.000983
   4   22   15 2    0.460891     0.000289     0.000290
   4   22   16 2    0.451771     0.000006     0.000006
   4   22   17 2    0.442633     0.000613     0.000619
   4   22   18 2    0.433522     0.000114     0.000114
   4   24    0 2    0.509669     0.001422     0.001411
   4   24    1 2    0.509260     0.000875     0.000899
   4   24    2 2    0.508037     0.000021     0.000021
   4   24    3 2    0.506019     0.000919     0.000913
   4   24    4 2    0.503234     0.001250     0.001295
   4   24    5 2    0.499719     0.000859     0.000863
   4   24    6 2    0.495521     0.000507     0.000524
   4   24    7 2    0.490695     0.000274     0.000286
   4   24    8 2    0.485297     0.001070     0.001100
   4   24    9 2    0.479389     0.000285     0.000290
   4   24   10 2    0.473036     0.000176     0.000179
   4   24   11 2    0.466299     0.000094     0.000093
   4   24   12 2    0.459241     0.000043     0.000042
   4   24   13 2    0.451921     0.000070     0.000068
   4   24   14 2    0.444396     0.000539     0.000539
   4   24   15 2    0.436718     0.000011     0.000011
   4   26    0 2    0.475017     0.000304     0.000307
   4   26    1 2    0.474686     0.000009     0.000009
   4   26    2 2    0.473695     0.000014     0.000015
   4   26    3 2    0.472058     0.000182     0.000184
   4   26    4 2    0.469794     0.000071     0.000071
   4   26    5 2    0.466930     0.000177     0.000181
   4   26    6 2    0.463501     0.000543     0.000545
   4   26    7 2    0.459543     0.000318     0.000315
   4   26    8 2    0.455101     0.000361     0.000370
   4   26    9 2    0.450218     0.000164     0.000163
   4   26   10 2    0.444943     0.000444     0.000442
   4   26   11 2    0.439322     0.000802     0.000801
   4   26   12 2    0.433405     0.000014     0.000014
   4   28    0 2    0.444531     0.000301     0.000297
   4   28    1 2    0.444259     0.000048     0.000049
   4   28    2 2    0.443447     0.000079     0.000077
   4   28    3 2    0.442103     0.000074     0.000075
   4   28    4 2    0.440241     0.000119     0.000117
   4   28    5 2    0.437882     0.000001     0.000001
   4   28    6 2    0.435050     0.000049     0.000050
   4   28    7 2    0.431772     0.000332     0.000340
   5    1    1 2    1.126678     0.000034     0.000035
   5    1    2 2    1.113621     0.000759     0.000771
   5    1    3 2    1.092834     0.003710     0.003572
   5    1    4 2    1.065595     0.002103     0.002163
   5    1    5 2    1.033392     0.001254     0.001240
   5    1    6 2    0.997734     0.001262     0.001218
   5    1    7 2    0.960003     0.001013     0.000988
   5    1    8 2    0.921369     0.006605     0.005804
   5    1    9 2    0.882761     0.000043     0.000041
   5    1   10 2    0.844872     0.000556     0.000535
   5    1   11 2    0.808188     0.002640     0.002766
   5    1   12 2    0.773025     0.005345     0.005197
   5    1   13 2    0.739567     0.000034     0.000036
   5    1   14 2    0.707900     0.000341     0.000340
   5    1   15 2    0.678043     0.000979     0.001023
   5    1   16 2    0.649963     0.002804     0.002732
   5    1   17 2    0.623599     0.000794     0.000831
   5    1   18 2    0.598867     0.000140     0.000143
   5    1   19 2    0.575678     0.001008     0.000993
   5    1   20 2    0.553933     0.001117     0.001121
   5    1   21 2    0.533537     0.000366     0.000366
   5    1   22 2    0.514394     0.000006     0.000006
   5    1   23 2    0.496415     0.000005     0.000005
   5    1   24 2    0.479514     0.000100     0.000102
   5    1   25 2    0.463611     0.001228     0.001259
   5    1   26 2    0.448632     0.000052     0.000051
   5    1   27 2    0.434508     0.000038     0.000039
   5    3    1 2    1.094782     0.001724     0.001827
   5    3    2 2    1.082791     0.018282     0.018684
   5    3    3 2    1.063654     0.007001     0.006984
   5    3    4 2    1.038490     0.000031     0.000032
   5    3    5 2    1.008615     0.001150     0.001092
   5    3    6 2    0.975381     0.007707     0.007536
   5    3    7 2    0.940041     0.002606     0.002548
   5    3    8 2    0.903678     0.000044     0.000043
   5    3    9 2    0.867166     0.000567     0.000517
   5    3   10 2    0.831170     0.002565     0.002311
   5    3   11 2    0.796169     0.003122     0.003105
   5    3   12 2    0.762488     0.000047     0.000048
   5    3   13 2    0.730323     0.000206     0.000212
   5    3   14 2    0.699782     0.000019     0.000020
   5    3   15 2    0.670899     0.000036     0.000035
   5    3   16 2    0.643662     0.000158     0.000157
   5    3   17 2    0.618027     0.001563     0.001563
   5    3   18 2    0.593928     0.000641     0.000653
   5    3   19 2    0.571286     0.000046     0.000046
   5    3   20 2    0.550017     0.000071     0.000071
   5    3   21 2    0.530035     0.000265     0.000262
   5    3   22 2    0.511254     0.000700     0.000669
   5    3   23 2    0.493591     0.000288     0.000295
   5    3   24 2    0.476967     0.000190     0.000192
   5    3   25 2    0.461308     0.000355     0.000354
   5    3   26 2    0.446544     0.000721     0.000702
   5    3   27 2    0.432610     0.000065     0.000068
   5    5    1 2    1.038355     0.000152     0.000161
   5    5    2 2    1.028108     0.000448     0.000457
   5    5    3 2    1.011684     0.002027     0.002020
   5    5    4 2    0.989958     0.001495     0.001564
   5    5    5 2    0.963978     0.000007     0.000007
   5    5    6 2    0.934840     0.000094     0.000097
   5    5    7 2    0.903590     0.000701     0.000684
   5    5    8 2    0.871153     0.004132     0.004053
   5    5    9 2    0.838304     0.001810     0.001754
   5    5   10 2    0.805653     0.000001     0.000001
   5    5   11 2    0.773657     0.002117     0.002136
   5    5   12 2    0.742645     0.005724     0.005600
   5    5   13 2    0.712831     0.000267     0.000261
   5    5   14 2    0.684348     0.000063     0.000061
   5    5   15 2    0.657262     0.000001     0.000001
   5    5   16 2    0.631591     0.005036     0.005270
   5    5   17 2    0.607318     0.001471     0.001499
   5    5   18 2    0.584405     0.000066     0.000063
   5    5   19 2    0.562796     0.000128     0.000123
   5    5   20 2    0.542428     0.003090     0.002955
   5    5   21 2    0.523233     0.000091     0.000090
   5    5   22 2    0.505142     0.000005     0.000005
   5    5   23 2    0.488084     0.000070     0.000068
   5    5   24 2    0.471993     0.001363     0.001374
   5    5   25 2    0.456803     0.000072     0.000071
   5    5   26 2    0.442454     0.000014     0.000014
   5    7    1 2    0.968002     0.000184     0.000197
   5    7    2 2    0.959684     0.009732     0.009522
   5    7    3 2    0.946284     0.000016     0.000016
   5    7    4 2    0.928434     0.000032     0.000031
   5    7    5 2    0.906902     0.000920     0.000966
   5    7    6 2    0.882513     0.008566     0.008254
   5    7    7 2    0.856080     0.001095     0.001033
   5    7    8 2    0.828344     0.000494     0.000489
   5    7    9 2    0.799952     0.000284     0.000282
   5    7   10 2    0.771433     0.002671     0.002754
   5    7   11 2    0.743206     0.000013     0.000013
   5    7   12 2    0.715586     0.000068     0.000073
   5    7   13 2    0.688800     0.001517     0.001579
   5    7   14 2    0.663001     0.000576     0.000575
   5    7   15 2    0.638282     0.000252     0.000269
   5    7   16 2    0.614694     0.000003     0.000003
   5    7   17 2    0.592250     0.000110     0.000108
   5    7   18 2    0.570942     0.000005     0.000005
   5    7   19 2    0.550742     0.000076     0.000073
   5    7   20 2    0.531611     0.000007     0.000007
   5    7   21 2    0.513505     0.000207     0.000208
   5    7   22 2    0.496371     0.000545     0.000557
   5    7   23 2    0.480159     0.000007     0.000008
   5    7   24 2    0.464814     0.000126     0.000123
   5    7   25 2    0.450286     0.000058     0.000058
   5    7   26 2    0.436525     0.000812     0.000797
   5    9    1 2    0.893181     0.004195     0.004245
   5    9    2 2    0.886634     0.000208     0.000204
   5    9    3 2    0.876035     0.001098     0.000961
   5    9    4 2    0.861815     0.003059     0.002985
   5    9    5 2    0.844510     0.000144     0.000137
   5    9    6 2    0.824712     0.000102     0.000102
   5    9    7 2    0.803017     0.002676     0.002821
   5    9    8 2    0.779993     0.006491     0.006613
   5    9    9 2    0.756150     0.000185     0.000192
   5    9   10 2    0.731927     0.000037     0.000038
   5    9   11 2    0.707687     0.000247     0.000244
   5    9   12 2    0.683718     0.007384     0.007652
   5    9   13 2    0.660241     0.000166     0.000173
   5    9   14 2    0.637416     0.000151     0.000155
   5    9   15 2    0.615358     0.000044     0.000044
   5    9   16 2    0.594139     0.004631     0.004733
   5    9   17 2    0.573800     0.000068     0.000068
   5    9   18 2    0.554358     0.000148     0.000146
   5    9   19 2    0.535812     0.000288     0.000276
   5    9   20 2    0.518147     0.001551     0.001510
   5    9   21 2    0.501339     0.000377     0.000386
   5    9   22 2    0.485358     0.000142     0.000146
   5    9   23 2    0.470168     0.000044     0.000045
   5    9   24 2    0.455734     0.000346     0.000342
   5    9   25 2    0.442016     0.000001     0.000001
   5   11    1 2    0.820237     0.000341     0.000338
   5   11    2 2    0.815158     0.008143     0.008202
   5   11    3 2    0.806898     0.000001     0.000001
   5   11    4 2    0.795745     0.000005     0.000005
   5   11    5 2    0.782063     0.000445     0.000452
   5   11    6 2    0.766261     0.003609     0.003652
   5   11    7 2    0.748766     0.001499     0.001542
   5   11    8 2    0.729996     0.000031     0.000032
   5   11    9 2    0.710340     0.000059     0.000060
   5   11   10 2    0.690145     0.001175     0.001224
   5   11   11 2    0.669713     0.000878     0.000924
   5   11   12 2    0.649292     0.000013     0.000014
   5   11   13 2    0.629084     0.000688     0.000688
   5   11   14 2    0.609247     0.000003     0.000004
   5   11   15 2    0.589900     0.001714     0.001612
   5   11   16 2    0.571129     0.000077     0.000076
   5   11   17 2    0.552993     0.000308     0.000307
   5   11   18 2    0.535528     0.000389     0.000374
   5   11   19 2    0.518752     0.000493     0.000501
   5   11   20 2    0.502672     0.000048     0.000048
   5   11   21 2    0.487282     0.000940     0.000962
   5   11   22 2    0.472569     0.000421     0.000426
   5   11   23 2    0.458515     0.000587     0.000595
   5   11   24 2    0.445098     0.000127     0.000128
   5   11   25 2    0.432292     0.000177     0.000186
   5   13    1 2    0.752543     0.002365     0.002173
   5   13    2 2    0.748615     0.002162     0.002179
   5   13    3 2    0.742202     0.000955     0.000967
   5   13    4 2    0.733495     0.000011     0.000012
   5   13    5 2    0.722737     0.000798     0.000807
   5   13    6 2    0.710211     0.001522     0.001512
   5   13    7 2    0.696214     0.001829     0.001749
   5   13    8 2    0.681048     0.000365     0.000375
   5   13    9 2    0.665004     0.001355     0.001348
   5   13   10 2    0.648347     0.000103     0.000108
   5   13   11 2    0.631319     0.000189     0.000196
   5   13   12 2    0.614126     0.000377     0.000379
   5   13   13 2    0.596943     0.000001     0.000001
   5   13   14 2    0.579914     0.000023     0.000023
   5   13   15 2    0.563155     0.000715     0.000710
   5   13   16 2    0.546755     0.000479     0.000477
   5   13   17 2    0.530780     0.000011     0.000011
   5   13   18 2    0.515279     0.000105     0.000105
   5   13   19 2    0.500284     0.000000     0.000000
   5   13   20 2    0.485814     0.000680     0.000700
   5   13   21 2    0.471879     0.000532     0.000536
   5   13   22 2    0.458480     0.000247     0.000252
   5   13   23 2    0.445613     0.000017     0.000017
   5   13   24 2    0.433267     0.000284     0.000290
   5   15    1 2    0.691419     0.000433     0.000431
   5   15    2 2    0.688369     0.000015     0.000016
   5   15    3 2    0.683373     0.001220     0.001282
   5   15    4 2    0.676558     0.000665     0.000663
   5   15    5 2    0.668089     0.000428     0.000437
   5   15    6 2    0.658157     0.000080     0.000082
   5   15    7 2    0.646971     0.003551     0.003541
   5   15    8 2    0.634747     0.002007     0.002039
   5   15    9 2    0.621697     0.000612     0.000621
   5   15   10 2    0.608024     0.000084     0.000088
   5   15   11 2    0.593912     0.001035     0.001053
   5   15   12 2    0.579531     0.001937     0.001986
   5   15   13 2    0.565025     0.003214     0.003206
   5   15   14 2    0.550521     0.000113     0.000111
   5   15   15 2    0.536122     0.001629     0.001597
   5   15   16 2    0.521914     0.001122     0.001097
   5   15   17 2    0.507966     0.000937     0.000939
   5   15   18 2    0.494329     0.000084     0.000085
   5   15   19 2    0.481043     0.000036     0.000037
   5   15   20 2    0.468138     0.000423     0.000427
   5   15   21 2    0.455631     0.001061     0.001045
   5   15   22 2    0.443535     0.000006     0.000006
   5   15   23 2    0.431854     0.000030     0.000031
   5   17    1 2    0.637012     0.002507     0.002596
   5   17    2 2    0.634624     0.002097     0.002171
   5   17    3 2    0.630703     0.001161     0.001184
   5   17    4 2    0.625334     0.000126     0.000129
   5   17    5 2    0.618628     0.000390     0.000380
   5   17    6 2    0.610718     0.001109     0.001123
   5   17    7 2    0.601749     0.001773     0.001731
   5   17    8 2    0.591876     0.000028     0.000026
   5   17    9 2    0.581253     0.000402     0.000408
   5   17   10 2    0.570032     0.000978     0.001001
   5   17   11 2    0.558355     0.000093     0.000092
   5   17   12 2    0.546355     0.000063     0.000060
   5   17   13 2    0.534150     0.000080     0.000080
   5   17   14 2    0.521846     0.000251     0.000249
   5   17   15 2    0.509533     0.000057     0.000056
   5   17   16 2    0.497290     0.000005     0.000005
   5   17   17 2    0.485179     0.000008     0.000008
   5   17   18 2    0.473255     0.000001     0.000001
   5   17   19 2    0.461558     0.000282     0.000285
   5   17   20 2    0.450122     0.000074     0.000074
   5   17   21 2    0.438971     0.000265     0.000266
   5   19    1 2    0.588897     0.000033     0.000031
   5   19    2 2    0.587009     0.000006     0.000006
   5   19    3 2    0.583902     0.000601     0.000606
   5   19    4 2    0.579633     0.000187     0.000188
   5   19    5 2    0.574281     0.000751     0.000760
   5   19    6 2    0.567936     0.000011     0.000011
   5   19    7 2    0.560702     0.000027     0.000026
   5   19    8 2    0.552688     0.000746     0.000737
   5   19    9 2    0.544009     0.000069     0.000070
   5   19   10 2    0.534777     0.000058     0.000057
   5   19   11 2    0.525100     0.000033     0.000033
   5   19   12 2    0.515082     0.001097     0.001080
   5   19   13 2    0.504817     0.000172     0.000176
   5   19   14 2    0.494392     0.000055     0.000056
   5   19   15 2    0.483885     0.000467     0.000471
   5   19   16 2    0.473361     0.001162     0.001190
   5   19   17 2    0.462881     0.000014     0.000014
   5   19   18 2    0.452492     0.000013     0.000013
   5   19   19 2    0.442236     0.000235     0.000237
   5   19   20 2    0.432146     0.000935     0.000978
   5   21    1 2    0.546421     0.000252     0.000239
   5   21    2 2    0.544912     0.003143     0.003055
   5   21    3 2    0.542424     0.000237     0.000227
   5   21    4 2    0.538997     0.000248     0.000243
   5   21    5 2    0.534685     0.000121     0.000119
   5   21    6 2    0.529553     0.002165     0.002147
   5   21    7 2    0.523674     0.000047     0.000047
   5   21    8 2    0.517128     0.000289     0.000295
   5   21    9 2    0.509997     0.001074     0.001079
   5   21   10 2    0.502367     0.000329     0.000324
   5   21   11 2    0.494320     0.000403     0.000409
   5   21   12 2    0.485935     0.000437     0.000449
   5   21   13 2    0.477288     0.000465     0.000475
   5   21   14 2    0.468448     0.000002     0.000002
   5   21   15 2    0.459481     0.000042     0.000041
   5   21   16 2    0.450442     0.000232     0.000233
   5   21   17 2    0.441383     0.000572     0.000569
   5   21   18 2    0.432348     0.000162     0.000171
   5   23    1 2    0.508886     0.000236     0.000242
   5   23    2 2    0.507667     0.000197     0.000197
   5   23    3 2    0.505653     0.000332     0.000338
   5   23    4 2    0.502873     0.000403     0.000415
   5   23    5 2    0.499366     0.000874     0.000880
   5   23    6 2    0.495177     0.000158     0.000158
   5   23    7 2    0.490360     0.000001     0.000001
   5   23    8 2    0.484973     0.000735     0.000749
   5   23    9 2    0.479078     0.000224     0.000227
   5   23   10 2    0.472736     0.000000     0.000000
   5   23   11 2    0.466012     0.000160     0.000159
   5   23   12 2    0.458967     0.001033     0.000999
   5   23   13 2    0.451660     0.000576     0.000575
   5   23   14 2    0.444148     0.000023     0.000023
   5   23   15 2    0.436482     0.000024     0.000024
   5   25    1 2    0.475631     0.000051     0.000051
   5   25    2 2    0.474634     0.000138     0.000139
   5   25    3 2    0.472987     0.000079     0.000080
   5   25    4 2    0.470710     0.000047     0.000047
   5   25    5 2    0.467830     0.000022     0.000023
   5   25    6 2    0.464381     0.000098     0.000097
   5   25    7 2    0.460401     0.000053     0.000052
   5   25    8 2    0.455933     0.000039     0.000039
   5   25    9 2    0.451024     0.000438     0.000425
   5   25   10 2    0.445721     0.000151     0.000148
   5   25   11 2    0.440071     0.000783     0.000791
   5   25   12 2    0.434124     0.000037     0.000039
   5   27    1 2    0.446063     0.000561     0.000552
   5   27    2 2    0.445241     0.000188     0.000190
   5   27    3 2    0.443881     0.001601     0.001580
   5   27    4 2    0.441997     0.000027     0.000027
   5   27    5 2    0.439610     0.000647     0.000643
   5   27    6 2    0.436744     0.000164     0.000165
   5   27    7 2    0.433428     0.000511     0.000517
   6    0    0 2    0.946141     0.007477     0.007529
   6    0    2 2    0.935821     0.000000     0.000000
   6    0    4 2    0.906776     0.009702     0.009949
   6    0    6 2    0.863850     0.001172     0.001131
   6    0    8 2    0.812853     0.004387     0.004319
   6    0   10 2    0.758873     0.000132     0.000134
   6    0   12 2    0.705528     0.000085     0.000084
   6    0   14 2    0.654977     0.000738     0.000688
   6    0   16 2    0.608283     0.000098     0.000099
   6    0   18 2    0.565794     0.000012     0.000012
   6    0   20 2    0.527448     0.001071     0.001073
   6    0   22 2    0.492977     0.000003     0.000003
   6    0   24 2    0.462024     0.000750     0.000772
   6    0   26 2    0.434211     0.000151     0.000157
   6    2    0 2    0.936432     0.000035     0.000033
   6    2    1 2    0.933899     0.000195     0.000194
   6    2    2 2    0.926423     0.000141     0.000134
   6    2    3 2    0.914351     0.000113     0.000108
   6    2    4 2    0.898218     0.000229     0.000227
   6    2    5 2    0.878677     0.000004     0.000004
   6    2    6 2    0.856441     0.005811     0.005534
   6    2    7 2    0.832219     0.000273     0.000267
   6    2    8 2    0.806671     0.000066     0.000063
   6    2    9 2    0.780380     0.000345     0.000355
   6    2   10 2    0.753836     0.004796     0.004714
   6    2   11 2    0.727432     0.000119     0.000119
   6    2   12 2    0.701474     0.000198     0.000207
   6    2   13 2    0.676187     0.000142     0.000142
   6    2   14 2    0.651730     0.007555     0.007799
   6    2   15 2    0.628207     0.000074     0.000074
   6    2   16 2    0.605679     0.000024     0.000024
   6    2   17 2    0.584175     0.000312     0.000311
   6    2   18 2    0.563696     0.002554     0.002604
   6    2   19 2    0.544230     0.000120     0.000120
   6    2   20 2    0.525748     0.000128     0.000132
   6    2   21 2    0.508214     0.000155     0.000155
   6    2   22 2    0.491588     0.001888     0.001948
   6    2   23 2    0.475825     0.000099     0.000101
   6    2   24 2    0.460880     0.000002     0.000002
   6    2   25 2    0.446707     0.000042     0.000042
   6    2   26 2    0.433261     0.000134     0.000137
   6    4    0 2    0.909003     0.005354     0.005053
   6    4    1 2    0.906686     0.001413     0.001424
   6    4    2 2    0.899840     0.000486     0.000476
   6    4    3 2    0.888766     0.000254     0.000256
   6    4    4 2    0.873927     0.003100     0.002943
   6    4    5 2    0.855898     0.001980     0.001862
   6    4    6 2    0.835307     0.000294     0.000291
   6    4    7 2    0.812788     0.000073     0.000072
   6    4    8 2    0.788939     0.005282     0.005490
   6    4    9 2    0.764292     0.002299     0.002291
   6    4   10 2    0.739304     0.000968     0.001077
   6    4   11 2    0.714349     0.000510     0.000516
   6    4   12 2    0.689720     0.000601     0.000625
   6    4   13 2    0.665640     0.001147     0.001114
   6    4   14 2    0.642271     0.000216     0.000217
   6    4   15 2    0.619723     0.000795     0.000822
   6    4   16 2    0.598064     0.000442     0.000442
   6    4   17 2    0.577333     0.000382     0.000378
   6    4   18 2    0.557542     0.000096     0.000099
   6    4   19 2    0.538686     0.000861     0.000839
   6    4   20 2    0.520744     0.000311     0.000304
   6    4   21 2    0.503691     0.000060     0.000059
   6    4   22 2    0.487491     0.000069     0.000071
   6    4   23 2    0.472106     0.000406     0.000410
   6    4   24 2    0.457498     0.000134     0.000132
   6    4   25 2    0.443625     0.000005     0.000005
   6    6    0 2    0.868200     0.000476     0.000464
   6    6    1 2    0.866180     0.005991     0.005995
   6    6    2 2    0.860205     0.000002     0.000002
   6    6    3 2    0.850516     0.002662     0.002652
   6    6    4 2    0.837484     0.003268     0.003074
   6    6    5 2    0.821578     0.009288     0.009284
   6    6    6 2    0.803315     0.001929     0.002067
   6    6    7 2    0.783225     0.000020     0.000021
   6    6    8 2    0.761817     0.000319     0.000313
   6    6    9 2    0.739556     0.003956     0.004239
   6    6   10 2    0.716847     0.001207     0.001189
   6    6   11 2    0.694029     0.000590     0.000613
   6    6   12 2    0.671377     0.000461     0.000500
   6    6   13 2    0.649108     0.001516     0.001636
   6    6   14 2    0.627381     0.002123     0.002103
   6    6   15 2    0.606315     0.001909     0.001948
   6    6   16 2    0.585987     0.000041     0.000041
   6    6   17 2    0.566447     0.000011     0.000010
   6    6   18 2    0.547719     0.000629     0.000582
   6    6   19 2    0.529810     0.001051     0.001041
   6    6   20 2    0.512713     0.000001     0.000001
   6    6   21 2    0.496412     0.000192     0.000197
   6    6   22 2    0.480883     0.000700     0.000715
   6    6   23 2    0.466097     0.000743     0.000737
   6    6   24 2    0.452023     0.000290     0.000280
   6    6   25 2    0.438628     0.000491     0.000490
   6    8    0 2    0.819324     0.002106     0.002100
   6    8    1 2    0.817626     0.000915     0.000910
   6    8    2 2    0.812595     0.000361     0.000356
   6    8    3 2    0.804412     0.000073     0.000073
   6    8    4 2    0.793361     0.001844     0.001891
   6    8    5 2    0.779799     0.002647     0.002698
   6    8    6 2    0.764131     0.000001     0.000001
   6    8    7 2    0.746778     0.000131     0.000137
   6    8    8 2    0.728154     0.001049     0.001074
   6    8    9 2    0.708642     0.002007     0.002047
   6    8   10 2    0.688588     0.001509     0.001566
   6    8   11 2    0.668289     0.000859     0.000880
   6    8   12 2    0.647994     0.000039     0.000040
   6    8   13 2    0.627904     0.001676     0.001655
   6    8   14 2    0.608175     0.000346     0.000356
   6    8   15 2    0.588927     0.001315     0.001261
   6    8   16 2    0.570246     0.000058     0.000056
   6    8   17 2    0.552191     0.000694     0.000676
   6    8   18 2    0.534799     0.001903     0.001864
   6    8   19 2    0.518090     0.000834     0.000814
   6    8   20 2    0.502069     0.000467     0.000474
   6    8   21 2    0.486733     0.000104     0.000107
   6    8   22 2    0.472068     0.000453     0.000457
   6    8   23 2    0.458058     0.000670     0.000663
   6    8   24 2    0.444679     0.000075     0.000073
   6    8   25 2    0.431908     0.000000     0.000000
   6   10    0 2    0.767137     0.003421     0.003220
   6   10    1 2    0.765743     0.001223     0.001198
   6   10    2 2    0.761605     0.000093     0.000093
   6   10    3 2    0.754856     0.000856     0.000847
   6   10    4 2    0.745701     0.007186     0.007286
   6   10    5 2    0.734406     0.000519     0.000521
   6   10    6 2    0.721273     0.000099     0.000098
   6   10    7 2    0.706626     0.000954     0.000885
   6   10    8 2    0.690785     0.001799     0.001963
   6   10    9 2    0.674059     0.000717     0.000741
   6   10   10 2    0.656731     0.000195     0.000199
   6   10   11 2    0.639051     0.000216     0.000221
   6   10   12 2    0.621236     0.000990     0.001009
   6   10   13 2    0.603467     0.000248     0.000271
   6   10   14 2    0.585891     0.000133     0.000135
   6   10   15 2    0.568623     0.000035     0.000033
   6   10   16 2    0.551755     0.000155     0.000150
   6   10   17 2    0.535351     0.000228     0.000222
   6   10   18 2    0.519457     0.000073     0.000067
   6   10   19 2    0.504105     0.000168     0.000173
   6   10   20 2    0.489311     0.000173     0.000173
   6   10   21 2    0.475082     0.000017     0.000017
   6   10   22 2    0.461417     0.000062     0.000062
   6   10   23 2    0.448307     0.000276     0.000269
   6   10   24 2    0.435742     0.000752     0.000758
   6   12    0 2    0.715128     0.000130     0.000139
   6   12    1 2    0.713998     0.000002     0.000002
   6   12    2 2    0.710641     0.000954     0.001070
   6   12    3 2    0.705148     0.000133     0.000134
   6   12    4 2    0.697668     0.001283     0.001297
   6   12    5 2    0.688392     0.000019     0.000020
   6   12    6 2    0.677541     0.003177     0.003283
   6   12    7 2    0.665357     0.000443     0.000444
   6   12    8 2    0.652082     0.000024     0.000025
   6   12    9 2    0.637958     0.000388     0.000405
   6   12   10 2    0.623208     0.006945     0.007112
   6   12   11 2    0.608040     0.000462     0.000483
   6   12   12 2    0.592634     0.000008     0.000008
   6   12   13 2    0.577149     0.000235     0.000232
   6   12   14 2    0.561716     0.003953     0.003937
   6   12   15 2    0.546445     0.000281     0.000266
   6   12   16 2    0.531424     0.000727     0.000715
   6   12   17 2    0.516720     0.000189     0.000190
   6   12   18 2    0.502386     0.002571     0.002526
   6   12   19 2    0.488458     0.000278     0.000289
   6   12   20 2    0.474964     0.000084     0.000084
   6   12   21 2    0.461917     0.000113     0.000117
   6   12   22 2    0.449327     0.000310     0.000305
   6   12   23 2    0.437195     0.000030     0.000030
   6   14    0 2    0.665470     0.002221     0.002208
   6   14    1 2    0.664559     0.000619     0.000659
   6   14    2 2    0.661849     0.000189     0.000196
   6   14    3 2    0.657405     0.000707     0.000748
   6   14    4 2    0.651331     0.007163     0.007287
   6   14    5 2    0.643764     0.000553     0.000554
   6   14    6 2    0.634864     0.000004     0.000004
   6   14    7 2    0.624806     0.000077     0.000080
   6   14    8 2    0.613775     0.001554     0.001566
   6   14    9 2    0.601953     0.000030     0.000030
   6   14   10 2    0.589516     0.000305     0.000299
   6   14   11 2    0.576628     0.000035     0.000035
   6   14   12 2    0.563438     0.000782     0.000788
   6   14   13 2    0.550081     0.000042     0.000041
   6   14   14 2    0.536670     0.000076     0.000075
   6   14   15 2    0.523305     0.000009     0.000009
   6   14   16 2    0.510068     0.000095     0.000096
   6   14   17 2    0.497024     0.000478     0.000474
   6   14   18 2    0.484228     0.000197     0.000200
   6   14   19 2    0.471720     0.000002     0.000002
   6   14   20 2    0.459532     0.000130     0.000129
   6   14   21 2    0.447685     0.000366     0.000370
   6   14   22 2    0.436195     0.000000     0.000000
   6   16    0 2    0.619294     0.000125     0.000126
   6   16    1 2    0.618560     0.001469     0.001429
   6   16    2 2    0.616373     0.000390     0.000388
   6   16    3 2    0.612779     0.000972     0.000992
   6   16    4 2    0.607851     0.000004     0.000004
   6   16    5 2    0.601686     0.000779     0.000758
   6   16    6 2    0.594401     0.000086     0.000087
   6   16    7 2    0.586122     0.000413     0.000422
   6   16    8 2    0.576987     0.000012     0.000012
   6   16    9 2    0.567133     0.000626     0.000601
   6   16   10 2    0.556695     0.001554     0.001523
   6   16   11 2    0.545804     0.000055     0.000055
   6   16   12 2    0.534579     0.000132     0.000131
   6   16   13 2    0.523130     0.000050     0.000049
   6   16   14 2    0.511555     0.000800     0.000796
   6   16   15 2    0.499941     0.000000     0.000000
   6   16   16 2    0.488360     0.000024     0.000024
   6   16   17 2    0.476876     0.000005     0.000005
   6   16   18 2    0.465539     0.001833     0.001819
   6   16   19 2    0.454392     0.000134     0.000131
   6   16   20 2    0.443468     0.000081     0.000079
   6   16   21 2    0.432793     0.000077     0.000078
   6   18    0 2    0.577038     0.000748     0.000741
   6   18    1 2    0.576443     0.000464     0.000461
   6   18    2 2    0.574672     0.000077     0.000078
   6   18    3 2    0.571756     0.000007     0.000007
   6   18    4 2    0.567747     0.001871     0.001956
   6   18    5 2    0.562714     0.001467     0.001409
   6   18    6 2    0.556741     0.000074     0.000073
   6   18    7 2    0.549921     0.000816     0.000813
   6   18    8 2    0.542355     0.000380     0.000363
   6   18    9 2    0.534146     0.001487     0.001485
   6   18   10 2    0.525399     0.000112     0.000115
   6   18   11 2    0.516214     0.001263     0.001251
   6   18   12 2    0.506686     0.000293     0.000294
   6   18   13 2    0.496906     0.000920     0.000916
   6   18   14 2    0.486954     0.000090     0.000093
   6   18   15 2    0.476904     0.001586     0.001614
   6   18   16 2    0.466821     0.000071     0.000073
   6   18   17 2    0.456759     0.000140     0.000138
   6   18   18 2    0.446768     0.000045     0.000045
   6   18   19 2    0.436888     0.000819     0.000844
   6   20    0 2    0.538719     0.000029     0.000028
   6   20    1 2    0.538235     0.001487     0.001448
   6   20    2 2    0.536793     0.000158     0.000152
   6   20    3 2    0.534413     0.001233     0.001239
   6   20    4 2    0.531135     0.000027     0.000026
   6   20    5 2    0.527008     0.001728     0.001676
   6   20    6 2    0.522091     0.000314     0.000302
   6   20    7 2    0.516455     0.000387     0.000386
   6   20    8 2    0.510173     0.000284     0.000285
   6   20    9 2    0.503322     0.000726     0.000734
   6   20   10 2    0.495984     0.001120     0.001099
   6   20   11 2    0.488234     0.000042     0.000042
   6   20   12 2    0.480150     0.000003     0.000003
   6   20   13 2    0.471803     0.000317     0.000319
   6   20   14 2    0.463260     0.000226     0.000220
   6   20   15 2    0.454581     0.000083     0.000082
   6   20   16 2    0.445823     0.000390     0.000384
   6   20   17 2    0.437034     0.000006     0.000006
   6   22    0 2    0.504132     0.000045     0.000046
   6   22    1 2    0.503736     0.000001     0.000001
   6   22    2 2    0.502553     0.000000     0.000000
   6   22    3 2    0.500599     0.000118     0.000120
   6   22    4 2    0.497901     0.000076     0.000078
   6   22    5 2    0.494497     0.000054     0.000055
   6   22    6 2    0.490428     0.000406     0.000412
   6   22    7 2    0.485747     0.000055     0.000056
   6   22    8 2    0.480509     0.000054     0.000057
   6   22    9 2    0.474773     0.000267     0.000267
   6   22   10 2    0.468599     0.000248     0.000246
   6   22   11 2    0.462047     0.000219     0.000225
   6   22   12 2    0.455178     0.000080     0.000081
   6   22   13 2    0.448048     0.000502     0.000495
   6   22   14 2    0.440711     0.000564     0.000553
   6   22   15 2    0.433219     0.000181     0.000185
   6   24    0 2    0.472970     0.001215     0.001233
   6   24    1 2    0.472642     0.000821     0.000829
   6   24    2 2    0.471664     0.000009     0.000009
   6   24    3 2    0.470048     0.000477     0.000479
   6   24    4 2    0.467813     0.000894     0.000920
   6   24    5 2    0.464985     0.000504     0.000495
   6   24    6 2    0.461598     0.000555     0.000565
   6   24    7 2    0.457688     0.000317     0.000310
   6   24    8 2    0.453299     0.000619     0.000612
   6   24    9 2    0.448473     0.000305     0.000298
   6   24   10 2    0.443259     0.000168     0.000166
   6   24   11 2    0.437701     0.000021     0.000021
   6   24   12 2    0.431848     0.000000     0.000000
   6   26    0 2    0.444888     0.000208     0.000206
   6   26    1 2    0.444615     0.000005     0.000005
   6   26    2 2    0.443801     0.000004     0.000004
   6   26    3 2    0.442454     0.000043     0.000044
   6   26    4 2    0.440588     0.000090     0.000087
   6   26    5 2    0.438223     0.000106     0.000106
   6   26    6 2    0.435384     0.000570     0.000580
   6   26    7 2    0.432099     0.000445     0.000463
   7    1    1 2    0.807793     0.000299     0.000291
   7    1    2 2    0.802940     0.000541     0.000565
   7    1    3 2    0.795043     0.001296     0.001267
   7    1    4 2    0.784368     0.001607     0.001646
   7    1    5 2    0.771254     0.000475     0.000491
   7    1    6 2    0.756086     0.000277     0.000286
   7    1    7 2    0.739264     0.000538     0.000600
   7    1    8 2    0.721182     0.002767     0.002785
   7    1    9 2    0.702211     0.000108     0.000111
   7    1   10 2    0.682684     0.000513     0.000543
   7    1   11 2    0.662888     0.002321     0.002307
   7    1   12 2    0.643066     0.003415     0.003570
   7    1   13 2    0.623417     0.000027     0.000028
   7    1   14 2    0.604095     0.000250     0.000241
   7    1   15 2    0.585220     0.000304     0.000302
   7    1   16 2    0.566879     0.002048     0.001955
   7    1   17 2    0.549132     0.000774     0.000765
   7    1   18 2    0.532019     0.000032     0.000032
   7    1   19 2    0.515561     0.000827     0.000818
   7    1   20 2    0.499767     0.000481     0.000484
   7    1   21 2    0.484634     0.000285     0.000289
   7    1   22 2    0.470153     0.000007     0.000007
   7    1   23 2    0.456307     0.000029     0.000029
   7    1   24 2    0.443077     0.000101     0.000100
   7    3    1 2    0.795792     0.000628     0.000621
   7    3    2 2    0.791151     0.008380     0.008535
   7    3    3 2    0.783593     0.004355     0.004538
   7    3    4 2    0.773366     0.000065     0.000064
   7    3    5 2    0.760788     0.000737     0.000702
   7    3    6 2    0.746218     0.006003     0.006137
   7    3    7 2    0.730032     0.001527     0.001578
   7    3    8 2    0.712604     0.000024     0.000024
   7    3    9 2    0.694285     0.000277     0.000284
   7    3   10 2    0.675393     0.000910     0.000962
   7    3   11 2    0.656207     0.001648     0.001659
   7    3   12 2    0.636962     0.000000     0.000000
   7    3   13 2    0.617850     0.000243     0.000241
   7    3   14 2    0.599026     0.000002     0.000002
   7    3   15 2    0.580608     0.000059     0.000057
   7    3   16 2    0.562684     0.000013     0.000013
   7    3   17 2    0.545316     0.000971     0.000957
   7    3   18 2    0.528546     0.000197     0.000198
   7    3   19 2    0.512399     0.000025     0.000024
   7    3   20 2    0.496885     0.000189     0.000189
   7    3   21 2    0.482005     0.000164     0.000162
   7    3   22 2    0.467751     0.000795     0.000818
   7    3   23 2    0.454111     0.000275     0.000271
   7    3   24 2    0.441065     0.000062     0.000062
   7    5    1 2    0.773311     0.000025     0.000025
   7    5    2 2    0.769050     0.000170     0.000171
   7    5    3 2    0.762103     0.001990     0.001945
   7    5    4 2    0.752685     0.000730     0.000660
   7    5    5 2    0.741074     0.000061     0.000061
   7    5    6 2    0.727588     0.000054     0.000055
   7    5    7 2    0.712560     0.000445     0.000434
   7    5    8 2    0.696326     0.002397     0.002309
   7    5    9 2    0.679204     0.000715     0.000713
   7    5   10 2    0.661487     0.000006     0.000006
   7    5   11 2    0.643431     0.000725     0.000729
   7    5   12 2    0.625257     0.003320     0.003408
   7    5   13 2    0.607151     0.000542     0.000545
   7    5   14 2    0.589260     0.000053     0.000051
   7    5   15 2    0.571702     0.000073     0.000073
   7    5   16 2    0.554566     0.003132     0.003086
   7    5   17 2    0.537917     0.000693     0.000666
   7    5   18 2    0.521801     0.000040     0.000040
   7    5   19 2    0.506246     0.000052     0.000053
   7    5   20 2    0.491269     0.002173     0.002204
   7    5   21 2    0.476873     0.000036     0.000037
   7    5   22 2    0.463057     0.000006     0.000006
   7    5   23 2    0.449811     0.000148     0.000147
   7    5   24 2    0.437123     0.000948     0.000975
   7    7    1 2    0.742898     0.000166     0.000163
   7    7    2 2    0.739118     0.006248     0.006967
   7    7    3 2    0.732944     0.000002     0.000002
   7    7    4 2    0.724555     0.000202     0.000201
   7    7    5 2    0.714181     0.000560     0.000561
   7    7    6 2    0.702086     0.003241     0.003357
   7    7    7 2    0.688556     0.000667     0.000693
   7    7    8 2    0.673875     0.000024     0.000024
   7    7    9 2    0.658320     0.000185     0.000190
   7    7   10 2    0.642149     0.002288     0.002333
   7    7   11 2    0.625592     0.000017     0.000017
   7    7   12 2    0.608850     0.000083     0.000079
   7    7   13 2    0.592095     0.000913     0.000887
   7    7   14 2    0.575466     0.000442     0.000439
   7    7   15 2    0.559079     0.000133     0.000132
   7    7   16 2    0.543022     0.000008     0.000008
   7    7   17 2    0.527363     0.000088     0.000088
   7    7   18 2    0.512151     0.000024     0.000023
   7    7   19 2    0.497419     0.000063     0.000065
   7    7   20 2    0.483190     0.000112     0.000112
   7    7   21 2    0.469473     0.000162     0.000157
   7    7   22 2    0.456273     0.000170     0.000171
   7    7   23 2    0.443585     0.000008     0.000007
   7    7   24 2    0.431402     0.000043     0.000044
   7    9    1 2    0.707422     0.001440     0.001411
   7    9    2 2    0.704156     0.000235     0.000247
   7    9    3 2    0.698811     0.001155     0.001153
   7    9    4 2    0.691529     0.001422     0.001398
   7    9    5 2    0.682492     0.000159     0.000167
   7    9    6 2    0.671914     0.000017     0.000017
   7    9    7 2    0.660025     0.001752     0.001808
   7    9    8 2    0.647061     0.004516     0.004515
   7    9    9 2    0.633254     0.000239     0.000244
   7    9   10 2    0.618821     0.000001     0.000001
   7    9   11 2    0.603963     0.000021     0.000020
   7    9   12 2    0.588857     0.004492     0.004309
   7    9   13 2    0.573659     0.000428     0.000427
   7    9   14 2    0.558497     0.000093     0.000090
   7    9   15 2    0.543480     0.000187     0.000186
   7    9   16 2    0.528695     0.002820     0.002765
   7    9   17 2    0.514211     0.000005     0.000005
   7    9   18 2    0.500079     0.000191     0.000193
   7    9   19 2    0.486337     0.000268     0.000274
   7    9   20 2    0.473013     0.001251     0.001272
   7    9   21 2    0.460122     0.000241     0.000237
   7    9   22 2    0.447674     0.000067     0.000067
   7    9   23 2    0.435672     0.000083     0.000084
   7   11    1 2    0.669488     0.000053     0.000055
   7   11    2 2    0.666717     0.004226     0.004143
   7   11    3 2    0.662175     0.000035     0.000036
   7   11    4 2    0.655970     0.000040     0.000040
   7   11    5 2    0.648242     0.000177     0.000185
   7   11    6 2    0.639157     0.003001     0.003058
   7   11    7 2    0.628897     0.000964     0.000970
   7   11    8 2    0.617652     0.000004     0.000004
   7   11    9 2    0.605609     0.000001     0.000001
   7   11   10 2    0.592948     0.000452     0.000456
   7   11   11 2    0.579839     0.000305     0.000297
   7   11   12 2    0.566433     0.000001     0.000001
   7   11   13 2    0.552866     0.000721     0.000714
   7   11   14 2    0.539256     0.000000     0.000000
   7   11   15 2    0.525702     0.001577     0.001633
   7   11   16 2    0.512286     0.000007     0.000006
   7   11   17 2    0.499076     0.000102     0.000102
   7   11   18 2    0.486125     0.000136     0.000140
   7   11   19 2    0.473473     0.000295     0.000303
   7   11   20 2    0.461152     0.000114     0.000114
   7   11   21 2    0.449183     0.000629     0.000615
   7   11   22 2    0.437580     0.000471     0.000457
   7   13    1 2    0.631130     0.001927     0.001986
   7   13    2 2    0.628808     0.001616     0.001631
   7   13    3 2    0.624993     0.000348     0.000359
   7   13    4 2    0.619767     0.000082     0.000085
   7   13    5 2    0.613237     0.000364     0.000359
   7   13    6 2    0.605529     0.000475     0.000478
   7   13    7 2    0.596784     0.001142     0.001147
   7   13    8 2    0.587149     0.000036     0.000037
   7   13    9 2    0.576774     0.000734     0.000737
   7   13   10 2    0.565806     0.000175     0.000169
   7   13   11 2    0.554382     0.000228     0.000225
   7   13   12 2    0.542630     0.000286     0.000276
   7   13   13 2    0.530668     0.000014     0.000014
   7   13   14 2    0.518598     0.000013     0.000012
   7   13   15 2    0.506508     0.000358     0.000359
   7   13   16 2    0.494476     0.000447     0.000452
   7   13   17 2    0.482565     0.000000     0.000000
   7   13   18 2    0.470828     0.000206     0.000209
   7   13   19 2    0.459306     0.000003     0.000003
   7   13   20 2    0.448032     0.000259     0.000256
   7   13   21 2    0.437032     0.000430     0.000447
   7   15    1 2    0.593756     0.000760     0.000771
   7   15    2 2    0.591820     0.000009     0.000009
   7   15    3 2    0.588637     0.000448     0.000433
   7   15    4 2    0.584265     0.000538     0.000529
   7   15    5 2    0.578784     0.000405     0.000411
   7   15    6 2    0.572290     0.000010     0.000010
   7   15    7 2    0.564890     0.002375     0.002353
   7   15    8 2    0.556699     0.001130     0.001108
   7   15    9 2    0.547832     0.000577     0.000530
   7   15   10 2    0.538407     0.000082     0.000080
   7   15   11 2    0.528536     0.001099     0.001101
   7   15   12 2    0.518323     0.001362     0.001319
   7   15   13 2    0.507867     0.001574     0.001576
   7   15   14 2    0.497257     0.000089     0.000089
   7   15   15 2    0.486569     0.000723     0.000742
   7   15   16 2    0.475874     0.000836     0.000860
   7   15   17 2    0.465229     0.000896     0.000884
   7   15   18 2    0.454685     0.000040     0.000040
   7   15   19 2    0.444282     0.000032     0.000032
   7   15   20 2    0.434055     0.000224     0.000230
   7   17    1 2    0.558225     0.001648     0.001605
   7   17    2 2    0.556616     0.001003     0.000972
   7   17    3 2    0.553965     0.000771     0.000771
   7   17    4 2    0.550316     0.000003     0.000003
   7   17    5 2    0.545729     0.000228     0.000225
   7   17    6 2    0.540275     0.001241     0.001253
   7   17    7 2    0.534036     0.001261     0.001253
   7   17    8 2    0.527099     0.000161     0.000157
   7   17    9 2    0.519554     0.000261     0.000244
   7   17   10 2    0.511494     0.000390     0.000383
   7   17   11 2    0.503007     0.000060     0.000064
   7   17   12 2    0.494180     0.000015     0.000016
   7   17   13 2    0.485094     0.000083     0.000085
   7   17   14 2    0.475822     0.000154     0.000158
   7   17   15 2    0.466433     0.000052     0.000052
   7   17   16 2    0.456986     0.000006     0.000006
   7   17   17 2    0.447534     0.000006     0.000006
   7   17   18 2    0.438124     0.000027     0.000027
   7   19    1 2    0.524992     0.000149     0.000149
   7   19    2 2    0.523652     0.000002     0.000002
   7   19    3 2    0.521443     0.000212     0.000217
   7   19    4 2    0.518397     0.000153     0.000148
   7   19    5 2    0.514557     0.000370     0.000373
   7   19    6 2    0.509978     0.000024     0.000025
   7   19    7 2    0.504721     0.000024     0.000024
   7   19    8 2    0.498852     0.000405     0.000408
   7   19    9 2    0.492442     0.000003     0.000003
   7   19   10 2    0.485563     0.000031     0.000032
   7   19   11 2    0.478285     0.000005     0.000005
   7   19   12 2    0.470677     0.000760     0.000763
   7   19   13 2    0.462807     0.000299     0.000298
   7   19   14 2    0.454734     0.000041     0.000041
   7   19   15 2    0.446518     0.000594     0.000576
   7   19   16 2    0.438209     0.000856     0.000859
   7   21    1 2    0.494229     0.000084     0.000086
   7   21    2 2    0.493112     0.002486     0.002511
   7   21    3 2    0.491265     0.000122     0.000124
   7   21    4 2    0.488715     0.000068     0.000070
   7   21    5 2    0.485494     0.000094     0.000096
   7   21    6 2    0.481642     0.001042     0.001063
   7   21    7 2    0.477206     0.000030     0.000031
   7   21    8 2    0.472237     0.000449     0.000455
   7   21    9 2    0.466789     0.000863     0.000883
   7   21   10 2    0.460917     0.000374     0.000374
   7   21   11 2    0.454678     0.000403     0.000401
   7   21   12 2    0.448127     0.000275     0.000269
   7   21   13 2    0.441318     0.000215     0.000212
   7   21   14 2    0.434303     0.000001     0.000001
   7   23    1 2    0.465936     0.000048     0.000048
   7   23    2 2    0.464999     0.000221     0.000217
   7   23    3 2    0.463450     0.000355     0.000353
   7   23    4 2    0.461307     0.000170     0.000169
   7   23    5 2    0.458595     0.000710     0.000708
   7   23    6 2    0.455345     0.000041     0.000041
   7   23    7 2    0.451591     0.000001     0.000001
   7   23    8 2    0.447373     0.000755     0.000752
   7   23    9 2    0.442732     0.000210     0.000210
   7   23   10 2    0.437713     0.000015     0.000015
   7   23   11 2    0.432359     0.000054     0.000057
   7   25    1 2    0.440008     0.000133     0.000135
   7   25    2 2    0.439218     0.000061     0.000061
   7   25    3 2    0.437912     0.000145     0.000146
   7   25    4 2    0.436103     0.000011     0.000011
   7   25    5 2    0.433810     0.000001     0.000001
   8    0    0 2    0.709606     0.004561     0.004548
   8    0    2 2    0.705221     0.000005     0.000005
   8    0    4 2    0.692538     0.004019     0.004190
   8    0    6 2    0.672839     0.000482     0.000480
   8    0    8 2    0.647887     0.002790     0.002886
   8    0   10 2    0.619543     0.000260     0.000265
   8    0   12 2    0.589480     0.000017     0.000017
   8    0   14 2    0.559028     0.000287     0.000284
   8    0   16 2    0.529146     0.000039     0.000037
   8    0   18 2    0.500460     0.000003     0.000003
   8    0   20 2    0.473335     0.000911     0.000932
   8    0   22 2    0.447948     0.000000     0.000000
   8    2    0 2    0.705482     0.000053     0.000052
   8    2    1 2    0.704397     0.000002     0.000002
   8    2    2 2    0.701172     0.000057     0.000059
   8    2    3 2    0.695895     0.000146     0.000143
   8    2    4 2    0.688703     0.000114     0.000119
   8    2    5 2    0.679775     0.000078     0.000078
   8    2    6 2    0.669321     0.003063     0.003163
   8    2    7 2    0.657566     0.000089     0.000096
   8    2    8 2    0.644744     0.000065     0.000065
   8    2    9 2    0.631081     0.000016     0.000016
   8    2   10 2    0.616793     0.002710     0.003010
   8    2   11 2    0.602077     0.000176     0.000175
   8    2   12 2    0.587109     0.000109     0.000111
   8    2   13 2    0.572042     0.000230     0.000229
   8    2   14 2    0.557005     0.004388     0.004510
   8    2   15 2    0.542105     0.000002     0.000002
   8    2   16 2    0.527429     0.000018     0.000018
   8    2   17 2    0.513046     0.000142     0.000140
   8    2   18 2    0.499007     0.001602     0.001610
   8    2   19 2    0.485351     0.000003     0.000003
   8    2   20 2    0.472105     0.000107     0.000108
   8    2   21 2    0.459287     0.000163     0.000161
   8    2   22 2    0.446905     0.001254     0.001253
   8    2   23 2    0.434963     0.000183     0.000187
   8    4    0 2    0.693529     0.001931     0.002002
   8    4    1 2    0.692498     0.000674     0.000702
   8    4    2 2    0.689433     0.000407     0.000424
   8    4    3 2    0.684414     0.000138     0.000134
   8    4    4 2    0.677569     0.002241     0.002318
   8    4    5 2    0.669062     0.001301     0.001340
   8    4    6 2    0.659087     0.000034     0.000033
   8    4    7 2    0.647855     0.000027     0.000027
   8    4    8 2    0.635582     0.002335     0.002341
   8    4    9 2    0.622481     0.001137     0.001160
   8    4   10 2    0.608757     0.001027     0.000971
   8    4   11 2    0.594596     0.000294     0.000299
   8    4   12 2    0.580166     0.000456     0.000439
   8    4   13 2    0.565614     0.000752     0.000720
   8    4   14 2    0.551065     0.000007     0.000006
   8    4   15 2    0.536625     0.000560     0.000561
   8    4   16 2    0.522378     0.000231     0.000226
   8    4   17 2    0.508393     0.000252     0.000255
   8    4   18 2    0.494722     0.000167     0.000169
   8    4   19 2    0.481406     0.000476     0.000485
   8    4   20 2    0.468472     0.000094     0.000092
   8    4   21 2    0.455940     0.000032     0.000032
   8    4   22 2    0.443819     0.000126     0.000124
   8    4   23 2    0.432116     0.000326     0.000340
   8    6    0 2    0.674889     0.000314     0.000328
   8    6    1 2    0.673939     0.004166     0.004310
   8    6    2 2    0.671113     0.000001     0.000001
   8    6    3 2    0.666481     0.001084     0.001060
   8    6    4 2    0.660155     0.001423     0.001482
   8    6    5 2    0.652280     0.004007     0.004145
   8    6    6 2    0.643026     0.001131     0.001185
   8    6    7 2    0.632583     0.000040     0.000038
   8    6    8 2    0.621142     0.000157     0.000160
   8    6    9 2    0.608898     0.003212     0.003109
   8    6   10 2    0.596034     0.000477     0.000476
   8    6   11 2    0.582723     0.000597     0.000600
   8    6   12 2    0.569121     0.000312     0.000310
   8    6   13 2    0.555365     0.000644     0.000615
   8    6   14 2    0.541574     0.001540     0.001551
   8    6   15 2    0.527849     0.000914     0.000876
   8    6   16 2    0.514272     0.000037     0.000038
   8    6   17 2    0.500912     0.000030     0.000031
   8    6   18 2    0.487821     0.000290     0.000286
   8    6   19 2    0.475040     0.001072     0.001084
   8    6   20 2    0.462599     0.000000     0.000000
   8    6   21 2    0.450520     0.000198     0.000200
   8    6   22 2    0.438816     0.000473     0.000476
   8    8    0 2    0.651150     0.001563     0.001567
   8    8    1 2    0.650297     0.000673     0.000677
   8    8    2 2    0.647757     0.000088     0.000090
   8    8    3 2    0.643589     0.000050     0.000050
   8    8    4 2    0.637887     0.000555     0.000577
   8    8    5 2    0.630773     0.001152     0.001181
   8    8    6 2    0.622394     0.000016     0.000017
   8    8    7 2    0.612909     0.000088     0.000088
   8    8    8 2    0.602486     0.000878     0.000846
   8    8    9 2    0.591293     0.001519     0.001343
   8    8   10 2    0.579492     0.000492     0.000508
   8    8   11 2    0.567236     0.000515     0.000507
   8    8   12 2    0.554667     0.000104     0.000102
   8    8   13 2    0.541910     0.000920     0.000903
   8    8   14 2    0.529074     0.000353     0.000338
   8    8   15 2    0.516256     0.000691     0.000684
   8    8   16 2    0.503533     0.000009     0.000008
   8    8   17 2    0.490972     0.000432     0.000442
   8    8   18 2    0.478626     0.000925     0.000923
   8    8   19 2    0.466537     0.000721     0.000727
   8    8   20 2    0.454736     0.000491     0.000490
   8    8   21 2    0.443248     0.000078     0.000077
   8    8   22 2    0.432087     0.000402     0.000418
   8   10    0 2    0.624015     0.001486     0.001509
   8   10    1 2    0.623264     0.000373     0.000383
   8   10    2 2    0.621027     0.000078     0.000080
   8   10    3 2    0.617351     0.000710     0.000702
   8   10    4 2    0.612313     0.004653     0.004845
   8   10    5 2    0.606013     0.000510     0.000528
   8   10    6 2    0.598571     0.000031     0.000032
   8   10    7 2    0.590120     0.000356     0.000335
   8   10    8 2    0.580799     0.000907     0.000877
   8   10    9 2    0.570752     0.000211     0.000205
   8   10   10 2    0.560117     0.000068     0.000066
   8   10   11 2    0.549027     0.000270     0.000266
   8   10   12 2    0.537606     0.000588     0.000573
   8   10   13 2    0.525966     0.000302     0.000315
   8   10   14 2    0.514207     0.000017     0.000017
   8   10   15 2    0.502415     0.000001     0.000001
   8   10   16 2    0.490666     0.000105     0.000110
   8   10   17 2    0.479022     0.000088     0.000090
   8   10   18 2    0.467535     0.000030     0.000030
   8   10   19 2    0.456247     0.000039     0.000040
   8   10   20 2    0.445192     0.000076     0.000077
   8   10   21 2    0.434395     0.000052     0.000054
   8   12    0 2    0.595045     0.000184     0.000187
   8   12    1 2    0.594394     0.000004     0.000004
   8   12    2 2    0.592452     0.000890     0.000882
   8   12    3 2    0.589258     0.000059     0.000057
   8   12    4 2    0.584872     0.000634     0.000623
   8   12    5 2    0.579375     0.000089     0.000094
   8   12    6 2    0.572861     0.001479     0.001481
   8   12    7 2    0.565440     0.000230     0.000222
   8   12    8 2    0.557225     0.000002     0.000003
   8   12    9 2    0.548333     0.000110     0.000107
   8   12   10 2    0.538883     0.005044     0.004935
   8   12   11 2    0.528986     0.000249     0.000237
   8   12   12 2    0.518747     0.000003     0.000003
   8   12   13 2    0.508267     0.000212     0.000213
   8   12   14 2    0.497631     0.002117     0.002151
   8   12   15 2    0.486920     0.000266     0.000276
   8   12   16 2    0.476202     0.000365     0.000390
   8   12   17 2    0.465536     0.000115     0.000114
   8   12   18 2    0.454971     0.002002     0.002033
   8   12   19 2    0.444549     0.000094     0.000093
   8   12   20 2    0.434304     0.000127     0.000132
   8   14    0 2    0.565509     0.001587     0.001525
   8   14    1 2    0.564950     0.000581     0.000578
   8   14    2 2    0.563282     0.000139     0.000139
   8   14    3 2    0.560535     0.000226     0.000222
   8   14    4 2    0.556756     0.003754     0.003719
   8   14    5 2    0.552007     0.000241     0.000232
   8   14    6 2    0.546365     0.000001     0.000001
   8   14    7 2    0.539915     0.000126     0.000125
   8   14    8 2    0.532749     0.001022     0.001015
   8   14    9 2    0.524963     0.000071     0.000071
   8   14   10 2    0.516652     0.000389     0.000391
   8   14   11 2    0.507911     0.000002     0.000002
   8   14   12 2    0.498828     0.000512     0.000515
   8   14   13 2    0.489487     0.000075     0.000077
   8   14   14 2    0.479966     0.000007     0.000007
   8   14   15 2    0.470334     0.000000     0.000000
   8   14   16 2    0.460653     0.000063     0.000063
   8   14   17 2    0.450977     0.000198     0.000193
   8   14   18 2    0.441353     0.000241     0.000239
   8   14   19 2    0.431820     0.000003     0.000003
   8   16    0 2    0.536346     0.000118     0.000119
   8   16    1 2    0.535869     0.000689     0.000663
   8   16    2 2    0.534445     0.000102     0.000102
   8   16    3 2    0.532097     0.000655     0.000643
   8   16    4 2    0.528861     0.000029     0.000028
   8   16    5 2    0.524786     0.000742     0.000742
   8   16    6 2    0.519931     0.000098     0.000101
   8   16    7 2    0.514363     0.000222     0.000227
   8   16    8 2    0.508156     0.000051     0.000051
   8   16    9 2    0.501386     0.000241     0.000248
   8   16   10 2    0.494130     0.000802     0.000821
   8   16   11 2    0.486466     0.000048     0.000050
   8   16   12 2    0.478468     0.000234     0.000230
   8   16   13 2    0.470207     0.000076     0.000078
   8   16   14 2    0.461748     0.000559     0.000576
   8   16   15 2    0.453153     0.000016     0.000016
   8   16   16 2    0.444476     0.000000     0.000000
   8   16   17 2    0.435765     0.000005     0.000005
   8   18    0 2    0.508191     0.000312     0.000313
   8   18    1 2    0.507785     0.000467     0.000468
   8   18    2 2    0.506573     0.000037     0.000037
   8   18    3 2    0.504572     0.000004     0.000004
   8   18    4 2    0.501810     0.001505     0.001556
   8   18    5 2    0.498325     0.000925     0.000931
   8   18    6 2    0.494162     0.000017     0.000018
   8   18    7 2    0.489375     0.000302     0.000304
   8   18    8 2    0.484020     0.000155     0.000157
   8   18    9 2    0.478158     0.001122     0.001140
   8   18   10 2    0.471853     0.000033     0.000033
   8   18   11 2    0.465165     0.001101     0.001085
   8   18   12 2    0.458158     0.000238     0.000239
   8   18   13 2    0.450889     0.000481     0.000476
   8   18   14 2    0.443415     0.000014     0.000013
   8   18   15 2    0.435787     0.000954     0.000959
   8   20    0 2    0.481430     0.000010     0.000010
   8   20    1 2    0.481085     0.001169     0.001186
   8   20    2 2    0.480054     0.000252     0.000256
   8   20    3 2    0.478350     0.000645     0.000640
   8   20    4 2    0.475995     0.000017     0.000018
   8   20    5 2    0.473017     0.000876     0.000890
   8   20    6 2    0.469452     0.000122     0.000117
   8   20    7 2    0.465342     0.000305     0.000302
   8   20    8 2    0.460731     0.000104     0.000104
   8   20    9 2    0.455667     0.000664     0.000655
   8   20   10 2    0.450200     0.000859     0.000854
   8   20   11 2    0.444381     0.000007     0.000007
   8   20   12 2    0.438259     0.000030     0.000030
   8   20   13 2    0.431884     0.000150     0.000154
   8   22    0 2    0.456267     0.000014     0.000014
   8   22    1 2    0.455973     0.000009     0.000009
   8   22    2 2    0.455095     0.000009     0.000009
   8   22    3 2    0.453643     0.000020     0.000020
   8   22    4 2    0.451632     0.000015     0.000015
   8   22    5 2    0.449087     0.000037     0.000037
   8   22    6 2    0.446033     0.000387     0.000381
   8   22    7 2    0.442503     0.000095     0.000096
   8   22    8 2    0.438532     0.000016     0.000015
   8   22    9 2    0.434159     0.000157     0.000163
   8   24    0 2    0.432778     0.000852     0.000869
   8   24    1 2    0.432527     0.000414     0.000435
   8   24    2 2    0.431778     0.000002     0.000002
   9    1    1 2    0.629259     0.000005     0.000005
   9    1    2 2    0.626957     0.000123     0.000129
   9    1    3 2    0.623175     0.001123     0.001147
   9    1    4 2    0.617994     0.000523     0.000523
   9    1    5 2    0.611519     0.000411     0.000421
   9    1    6 2    0.603875     0.000303     0.000298
   9    1    7 2    0.595200     0.000275     0.000279
   9    1    8 2    0.585641     0.002019     0.002024
   9    1    9 2    0.575345     0.000011     0.000011
   9    1   10 2    0.564456     0.000137     0.000135
   9    1   11 2    0.553112     0.000885     0.000884
   9    1   12 2    0.541439     0.001751     0.001717
   9    1   13 2    0.529554     0.000006     0.000006
   9    1   14 2    0.517558     0.000135     0.000134
   9    1   15 2    0.505539     0.000396     0.000408
   9    1   16 2    0.493574     0.000981     0.001004
   9    1   17 2    0.481727     0.000306     0.000310
   9    1   18 2    0.470049     0.000092     0.000092
   9    1   19 2    0.458583     0.000493     0.000494
   9    1   20 2    0.447361     0.000438     0.000436
   9    1   21 2    0.436409     0.000139     0.000136
   9    3    1 2    0.623536     0.000493     0.000516
   9    3    2 2    0.621296     0.004953     0.005051
   9    3    3 2    0.617615     0.002089     0.002020
   9    3    4 2    0.612571     0.000004     0.000004
   9    3    5 2    0.606263     0.000342     0.000352
   9    3    6 2    0.598812     0.002053     0.002100
   9    3    7 2    0.590350     0.000822     0.000814
   9    3    8 2    0.581019     0.000067     0.000067
   9    3    9 2    0.570960     0.000252     0.000248
   9    3   10 2    0.560314     0.000826     0.000814
   9    3   11 2    0.549213     0.001224     0.001210
   9    3   12 2    0.537781     0.000001     0.000001
   9    3   13 2    0.526129     0.000077     0.000080
   9    3   14 2    0.514359     0.000002     0.000002
   9    3   15 2    0.502557     0.000006     0.000006
   9    3   16 2    0.490798     0.000038     0.000039
   9    3   17 2    0.479145     0.000766     0.000774
   9    3   18 2    0.467649     0.000329     0.000338
   9    3   19 2    0.456354     0.000023     0.000023
   9    3   20 2    0.445291     0.000012     0.000012
   9    3   21 2    0.434487     0.000113     0.000116
   9    5    1 2    0.612543     0.000066     0.000068
   9    5    2 2    0.610419     0.000081     0.000079
   9    5    3 2    0.606927     0.000628     0.000620
   9    5    4 2    0.602138     0.000386     0.000384
   9    5    5 2    0.596144     0.000005     0.000005
   9    5    6 2    0.589056     0.000011     0.000010
   9    5    7 2    0.580996     0.000222     0.000221
   9    5    8 2    0.572094     0.001133     0.001133
   9    5    9 2    0.562485     0.000695     0.000672
   9    5   10 2    0.552297     0.000004     0.000004
   9    5   11 2    0.541657     0.000889     0.000901
   9    5   12 2    0.530680     0.001815     0.001798
   9    5   13 2    0.519475     0.000071     0.000066
   9    5   14 2    0.508136     0.000040     0.000040
   9    5   15 2    0.496748     0.000006     0.000006
   9    5   16 2    0.485383     0.001862     0.001916
   9    5   17 2    0.474102     0.000727     0.000746
   9    5   18 2    0.462958     0.000038     0.000038
   9    5   19 2    0.451991     0.000055     0.000054
   9    5   20 2    0.441235     0.001290     0.001266
   9    7    1 2    0.597092     0.000081     0.000080
   9    7    2 2    0.595124     0.002598     0.002636
   9    7    3 2    0.591887     0.000008     0.000007
   9    7    4 2    0.587443     0.000002     0.000002
   9    7    5 2    0.581873     0.000291     0.000281
   9    7    6 2    0.575276     0.002658     0.002732
   9    7    7 2    0.567761     0.000433     0.000451
   9    7    8 2    0.559446     0.000175     0.000170
   9    7    9 2    0.550450     0.000079     0.000078
   9    7   10 2    0.540891     0.000830     0.000822
   9    7   11 2    0.530885     0.000002     0.000002
   9    7   12 2    0.520538     0.000011     0.000011
   9    7   13 2    0.509951     0.000669     0.000672
   9    7   14 2    0.499212     0.000236     0.000237
   9    7   15 2    0.488400     0.000110     0.000114
   9    7   16 2    0.477586     0.000012     0.000012
   9    7   17 2    0.466829     0.000040     0.000041
   9    7   18 2    0.456178     0.000013     0.000013
   9    7   19 2    0.445675     0.000060     0.000059
   9    7   20 2    0.435354     0.000007     0.000007
   9    9    1 2    0.578200     0.001485     0.001469
   9    9    2 2    0.576413     0.000132     0.000131
   9    9    3 2    0.573470     0.000315     0.000314
   9    9    4 2    0.569425     0.001017     0.001037
   9    9    5 2    0.564348     0.000021     0.000021
   9    9    6 2    0.558323     0.000083     0.000082
   9    9    7 2    0.551446     0.001040     0.001041
   9    9    8 2    0.543817     0.002188     0.002187
   9    9    9 2    0.535543     0.000045     0.000043
   9    9   10 2    0.526728     0.000009     0.000009
   9    9   11 2    0.517474     0.000112     0.000111
   9    9   12 2    0.507878     0.002787     0.002791
   9    9   13 2    0.498030     0.000095     0.000097
   9    9   14 2    0.488012     0.000070     0.000068
   9    9   15 2    0.477898     0.000020     0.000020
   9    9   16 2    0.467752     0.001872     0.001925
   9    9   17 2    0.457632     0.000042     0.000041
   9    9   18 2    0.447585     0.000079     0.000079
   9    9   19 2    0.437652     0.000144     0.000141
   9   11    1 2    0.556928     0.000166     0.000169
   9   11    2 2    0.555331     0.002710     0.002591
   9   11    3 2    0.552698     0.000004     0.000004
   9   11    4 2    0.549074     0.000000     0.000000
   9   11    5 2    0.544517     0.000158     0.000155
   9   11    6 2    0.539100     0.001133     0.001109
   9   11    7 2    0.532901     0.000541     0.000538
   9   11    8 2    0.526007     0.000049     0.000052
   9   11    9 2    0.518509     0.000005     0.000005
   9   11   10 2    0.510496     0.000429     0.000424
   9   11   11 2    0.502058     0.000311     0.000315
   9   11   12 2    0.493280     0.000000     0.000000
   9   11   13 2    0.484242     0.000224     0.000227
   9   11   14 2    0.475018     0.000000     0.000000
   9   11   15 2    0.465675     0.000727     0.000721
   9   11   16 2    0.456274     0.000019     0.000019
   9   11   17 2    0.446865     0.000102     0.000102
   9   11   18 2    0.437497     0.000209     0.000201
   9   13    1 2    0.534257     0.000783     0.000786
   9   13    2 2    0.532846     0.000710     0.000706
   9   13    3 2    0.530519     0.000285     0.000280
   9   13    4 2    0.527311     0.000001     0.000001
   9   13    5 2    0.523272     0.000241     0.000238
   9   13    6 2    0.518458     0.000579     0.000562
   9   13    7 2    0.512937     0.000705     0.000697
   9   13    8 2    0.506781     0.000109     0.000110
   9   13    9 2    0.500065     0.000576     0.000581
   9   13   10 2    0.492866     0.000020     0.000020
   9   13   11 2    0.485259     0.000055     0.000057
   9   13   12 2    0.477320     0.000095     0.000097
   9   13   13 2    0.469117     0.000004     0.000004
   9   13   14 2    0.460716     0.000020     0.000019
   9   13   15 2    0.452177     0.000395     0.000382
   9   13   16 2    0.443554     0.000155     0.000151
   9   13   17 2    0.434897     0.000010     0.000011
   9   15    1 2    0.511011     0.000206     0.000202
   9   15    2 2    0.509776     0.000000     0.000000
   9   15    3 2    0.507737     0.000554     0.000555
   9   15    4 2    0.504923     0.000250     0.000257
   9   15    5 2    0.501373     0.000151     0.000155
   9   15    6 2    0.497134     0.000017     0.000017
   9   15    7 2    0.492260     0.001596     0.001576
   9   15    8 2    0.486811     0.000830     0.000859
   9   15    9 2    0.480849     0.000197     0.000202
   9   15   10 2    0.474438     0.000025     0.000025
   9   15   11 2    0.467642     0.000374     0.000384
   9   15   12 2    0.460523     0.000799     0.000793
   9   15   13 2    0.453143     0.001542     0.001510
   9   15   14 2    0.445558     0.000055     0.000054
   9   15   15 2    0.437821     0.000771     0.000771
   9   17    1 2    0.487831     0.001054     0.001040
   9   17    2 2    0.486756     0.000746     0.000771
   9   17    3 2    0.484980     0.000454     0.000463
   9   17    4 2    0.482526     0.000069     0.000072
   9   17    5 2    0.479425     0.000111     0.000113
   9   17    6 2    0.475714     0.000350     0.000353
   9   17    7 2    0.471439     0.000842     0.000839
   9   17    8 2    0.466646     0.000006     0.000006
   9   17    9 2    0.461386     0.000146     0.000146
   9   17   10 2    0.455714     0.000436     0.000430
   9   17   11 2    0.449681     0.000042     0.000041
   9   17   12 2    0.443341     0.000028     0.000027
   9   17   13 2    0.436745     0.000072     0.000072
   9   19    1 2    0.465182     0.000003     0.000003
   9   19    2 2    0.464249     0.000004     0.000004
   9   19    3 2    0.462708     0.000329     0.000323
   9   19    4 2    0.460575     0.000061     0.000060
   9   19    5 2    0.457876     0.000321     0.000313
   9   19    6 2    0.454640     0.000007     0.000007
   9   19    7 2    0.450904     0.000011     0.000011
   9   19    8 2    0.446705     0.000284     0.000282
   9   19    9 2    0.442085     0.000012     0.000012
   9   19   10 2    0.437087     0.000036     0.000038
   9   19   11 2    0.431756     0.000010     0.000011
   9   21    1 2    0.443376     0.000108     0.000106
   9   21    2 2    0.442569     0.001367     0.001384
   9   21    3 2    0.441233     0.000160     0.000157
   9   21    4 2    0.439382     0.000149     0.000148
   9   21    5 2    0.437037     0.000029     0.000031
   9   21    6 2    0.434221     0.001009     0.001051
  10    0    0 2    0.567685     0.002134     0.002262
  10    0    2 2    0.565432     0.000008     0.000007
  10    0    4 2    0.558832     0.002355     0.002259
  10    0    6 2    0.548326     0.000470     0.000460
  10    0    8 2    0.534567     0.001225     0.001220
  10    0   10 2    0.518310     0.000101     0.000097
  10    0   12 2    0.500319     0.000031     0.000031
  10    0   14 2    0.481294     0.000300     0.000304
  10    0   16 2    0.461827     0.000067     0.000069
  10    0   18 2    0.442385     0.000001     0.000001
  10    2    0 2    0.565567     0.000047     0.000045
  10    2    1 2    0.565007     0.000027     0.000027
  10    2    2 2    0.563339     0.000015     0.000015
  10    2    3 2    0.560591     0.000006     0.000006
  10    2    4 2    0.556811     0.000041     0.000041
  10    2    5 2    0.552061     0.000000     0.000000
  10    2    6 2    0.546417     0.001661     0.001573
  10    2    7 2    0.539965     0.000171     0.000169
  10    2    8 2    0.532797     0.000054     0.000054
  10    2    9 2    0.525009     0.000045     0.000044
  10    2   10 2    0.516696     0.001356     0.001366
  10    2   11 2    0.507952     0.000033     0.000033
  10    2   12 2    0.498867     0.000055     0.000055
  10    2   13 2    0.489525     0.000050     0.000051
  10    2   14 2    0.480001     0.002519     0.002558
  10    2   15 2    0.470367     0.000033     0.000035
  10    2   16 2    0.460684     0.000011     0.000011
  10    2   17 2    0.451007     0.000197     0.000191
  10    2   18 2    0.441381     0.000869     0.000865
  10    2   19 2    0.431846     0.000017     0.000018
  10    4    0 2    0.559352     0.001134     0.001116
  10    4    1 2    0.558811     0.000396     0.000379
  10    4    2 2    0.557197     0.000091     0.000095
  10    4    3 2    0.554537     0.000060     0.000059
  10    4    4 2    0.550877     0.000701     0.000671
  10    4    5 2    0.546276     0.000678     0.000647
  10    4    6 2    0.540806     0.000080     0.000080
  10    4    7 2    0.534549     0.000006     0.000006
  10    4    8 2    0.527592     0.001623     0.001617
  10    4    9 2    0.520026     0.000661     0.000690
  10    4   10 2    0.511944     0.000404     0.000401
  10    4   11 2    0.503436     0.000186     0.000183
  10    4   12 2    0.494586     0.000113     0.000114
  10    4   13 2    0.485478     0.000405     0.000417
  10    4   14 2    0.476185     0.000021     0.000022
  10    4   15 2    0.466774     0.000307     0.000313
  10    4   16 2    0.457307     0.000300     0.000295
  10    4   17 2    0.447836     0.000168     0.000170
  10    4   18 2    0.438407     0.000037     0.000036
  10    6    0 2    0.549434     0.000114     0.000112
  10    6    1 2    0.548921     0.001829     0.001787
  10    6    2 2    0.547391     0.000000     0.000000
  10    6    3 2    0.544869     0.000865     0.000841
  10    6    4 2    0.541396     0.000771     0.000749
  10    6    5 2    0.537026     0.002730     0.002565
  10    6    6 2    0.531827     0.000550     0.000543
  10    6    7 2    0.525873     0.000002     0.000003
  10    6    8 2    0.519245     0.000040     0.000039
  10    6    9 2    0.512028     0.001514     0.001480
  10    6   10 2    0.504308     0.000244     0.000253
  10    6   11 2    0.496168     0.000227     0.000224
  10    6   12 2    0.487690     0.000223     0.000225
  10    6   13 2    0.478951     0.000565     0.000579
  10    6   14 2    0.470021     0.000838     0.000839
  10    6   15 2    0.460964     0.000794     0.000793
  10    6   16 2    0.451839     0.000041     0.000040
  10    6   17 2    0.442697     0.000000     0.000000
  10    6   18 2    0.433583     0.000161     0.000162
  10    8    0 2    0.536395     0.000677     0.000686
  10    8    1 2    0.535918     0.000325     0.000313
  10    8    2 2    0.534494     0.000144     0.000144
  10    8    3 2    0.532145     0.000059     0.000058
  10    8    4 2    0.528908     0.000434     0.000413
  10    8    5 2    0.524832     0.000702     0.000701
  10    8    6 2    0.519976     0.000017     0.000017
  10    8    7 2    0.514407     0.000073     0.000074
  10    8    8 2    0.508198     0.000304     0.000305
  10    8    9 2    0.501426     0.000804     0.000828
  10    8   10 2    0.494169     0.000382     0.000390
  10    8   11 2    0.486503     0.000231     0.000236
  10    8   12 2    0.478503     0.000024     0.000024
  10    8   13 2    0.470240     0.000597     0.000617
  10    8   14 2    0.461780     0.000078     0.000080
  10    8   15 2    0.453183     0.000448     0.000440
  10    8   16 2    0.444503     0.000040     0.000040
  10    8   17 2    0.435791     0.000211     0.000212
  10   10    0 2    0.520920     0.000798     0.000797
  10   10    1 2    0.520483     0.000309     0.000307
  10   10    2 2    0.519178     0.000099     0.000098
  10   10    3 2    0.517024     0.000210     0.000214
  10   10    4 2    0.514054     0.002390     0.002442
  10   10    5 2    0.510309     0.000130     0.000129
  10   10    6 2    0.505842     0.000036     0.000036
  10   10    7 2    0.500710     0.000342     0.000346
  10   10    8 2    0.494979     0.000542     0.000540
  10   10    9 2    0.488715     0.000207     0.000213
  10   10   10 2    0.481989     0.000084     0.000083
  10   10   11 2    0.474868     0.000080     0.000080
  10   10   12 2    0.467420     0.000277     0.000278
  10   10   13 2    0.459709     0.000097     0.000095
  10   10   14 2    0.451795     0.000014     0.000014
  10   10   15 2    0.443734     0.000020     0.000019
  10   10   16 2    0.435577     0.000045     0.000045
  10   12    0 2    0.503708     0.000072     0.000071
  10   12    1 2    0.503313     0.000001     0.000001
  10   12    2 2    0.502133     0.000366     0.000368
  10   12    3 2    0.500184     0.000058     0.000059
  10   12    4 2    0.497493     0.000658     0.000673
  10   12    5 2    0.494096     0.000034     0.000035
  10   12    6 2    0.490038     0.001079     0.001102
  10   12    7 2    0.485368     0.000070     0.000072
  10   12    8 2    0.480142     0.000005     0.000005
  10   12    9 2    0.474419     0.000092     0.000094
  10   12   10 2    0.468258     0.002644     0.002641
  10   12   11 2    0.461721     0.000192     0.000197
  10   12   12 2    0.454865     0.000007     0.000007
  10   12   13 2    0.447750     0.000087     0.000088
  10   12   14 2    0.440428     0.001470     0.001428
  10   12   15 2    0.432950     0.000119     0.000120
  10   14    0 2    0.485412     0.000774     0.000797
  10   14    1 2    0.485058     0.000220     0.000225
  10   14    2 2    0.484001     0.000048     0.000048
  10   14    3 2    0.482255     0.000214     0.000213
  10   14    4 2    0.479842     0.002340     0.002381
  10   14    5 2    0.476792     0.000267     0.000274
  10   14    6 2    0.473142     0.000003     0.000003
  10   14    7 2    0.468935     0.000018     0.000018
  10   14    8 2    0.464217     0.000444     0.000439
  10   14    9 2    0.459038     0.000012     0.000012
  10   14   10 2    0.453451     0.000214     0.000211
  10   14   11 2    0.447506     0.000001     0.000001
  10   14   12 2    0.441257     0.000407     0.000399
  10   14   13 2    0.434752     0.000012     0.000012
  10   16    0 2    0.466591     0.000038     0.000038
  10   16    1 2    0.466277     0.000489     0.000486
  10   16    2 2    0.465338     0.000118     0.000117
  10   16    3 2    0.463785     0.000266     0.000276
  10   16    4 2    0.461638     0.000002     0.000002
  10   16    5 2    0.458920     0.000352     0.000339
  10   16    6 2    0.455663     0.000008     0.000008
  10   16    7 2    0.451901     0.000184     0.000179
  10   16    8 2    0.447674     0.000006     0.000006
  10   16    9 2    0.443024     0.000198     0.000196
  10   16   10 2    0.437995     0.000591     0.000600
  10   16   11 2    0.432631     0.000006     0.000007
  10   18    0 2    0.447698     0.000210     0.000212
  10   18    1 2    0.447420     0.000224     0.000224
  10   18    2 2    0.446590     0.000067     0.000066
  10   18    3 2    0.445218     0.000004     0.000004
  10   18    4 2    0.443317     0.000764     0.000751
  10   18    5 2    0.440908     0.000775     0.000772
  10   18    6 2    0.438017     0.000033     0.000033
  10   18    7 2    0.434673     0.000243     0.000246
  11    1    1 2    0.515253     0.000056     0.000055
  11    1    2 2    0.513987     0.000066     0.000067
  11    1    3 2    0.511897     0.000349     0.000349
  11    1    4 2    0.509014     0.000434     0.000445
  11    1    5 2    0.505378     0.000165     0.000169
  11    1    6 2    0.501038     0.000034     0.000035
  11    1    7 2    0.496049     0.000106     0.000103
  11    1    8 2    0.490475     0.000772     0.000786
  11    1    9 2    0.484379     0.000034     0.000034
  11    1   10 2    0.477827     0.000132     0.000136
  11    1   11 2    0.470887     0.000771     0.000783
  11    1   12 2    0.463621     0.001026     0.001054
  11    1   13 2    0.456094     0.000029     0.000029
  11    1   14 2    0.448362     0.000093     0.000091
  11    1   15 2    0.440480     0.000090     0.000088
  11    1   16 2    0.432498     0.000634     0.000668
  11    3    1 2    0.512097     0.000156     0.000151
  11    3    2 2    0.510854     0.002151     0.002137
  11    3    3 2    0.508802     0.001371     0.001412
  11    3    4 2    0.505971     0.000041     0.000041
  11    3    5 2    0.502399     0.000228     0.000224
  11    3    6 2    0.498134     0.001615     0.001642
  11    3    7 2    0.493231     0.000454     0.000460
  11    3    8 2    0.487750     0.000001     0.000001
  11    3    9 2    0.481754     0.000132     0.000134
  11    3   10 2    0.475307     0.000229     0.000235
  11    3   11 2    0.468474     0.000603     0.000596
  11    3   12 2    0.461318     0.000010     0.000010
  11    3   13 2    0.453900     0.000091     0.000091
  11    3   14 2    0.446278     0.000000     0.000000
  11    3   15 2    0.438503     0.000013     0.000013
  11    5    1 2    0.505955     0.000008     0.000007
  11    5    2 2    0.504756     0.000030     0.000030
  11    5    3 2    0.502777     0.000700     0.000705
  11    5    4 2    0.500044     0.000155     0.000157
  11    5    5 2    0.496595     0.000034     0.000035
  11    5    6 2    0.492475     0.000006     0.000006
  11    5    7 2    0.487736     0.000135     0.000135
  11    5    8 2    0.482434     0.000570     0.000587
  11    5    9 2    0.476630     0.000262     0.000268
  11    5   10 2    0.470384     0.000009     0.000009
  11    5   11 2    0.463758     0.000272     0.000282
  11    5   12 2    0.456813     0.000897     0.000884
  11    5   13 2    0.449607     0.000179     0.000178
  11    5   14 2    0.442195     0.000031     0.000031
  11    5   15 2    0.434629     0.000014     0.000014
  11    7    1 2    0.497143     0.000089     0.000089
  11    7    2 2    0.496005     0.001523     0.001490
  11    7    3 2    0.494127     0.000002     0.000002
  11    7    4 2    0.491532     0.000059     0.000061
  11    7    5 2    0.488255     0.000179     0.000179
  11    7    6 2    0.484338     0.000813     0.000826
  11    7    7 2    0.479827     0.000275     0.000280
  11    7    8 2    0.474777     0.000004     0.000004
  11    7    9 2    0.469241     0.000046     0.000044
  11    7   10 2    0.463277     0.000694     0.000676
  11    7   11 2    0.456943     0.000003     0.000003
  11    7   12 2    0.450296     0.000018     0.000018
  11    7   13 2    0.443389     0.000366     0.000358
  11    7   14 2    0.436276     0.000165     0.000160
  11    9    1 2    0.486079     0.000471     0.000483
  11    9    2 2    0.485016     0.000146     0.000149
  11    9    3 2    0.483258     0.000347     0.000348
  11    9    4 2    0.480830     0.000429     0.000439
  11    9    5 2    0.477762     0.000025     0.000025
  11    9    6 2    0.474090     0.000023     0.000024
  11    9    7 2    0.469857     0.000661     0.000662
  11    9    8 2    0.465112     0.001434     0.001412
  11    9    9 2    0.459903     0.000067     0.000066
  11    9   10 2    0.454285     0.000000     0.000000
  11    9   11 2    0.448308     0.000006     0.000005
  11    9   12 2    0.442025     0.001478     0.001484
  11    9   13 2    0.435486     0.000226     0.000228
  11   11    1 2    0.473235     0.000026     0.000027
  11   11    2 2    0.472253     0.001256     0.001272
  11   11    3 2    0.470631     0.000002     0.000003
  11   11    4 2    0.468387     0.000028     0.000028
  11   11    5 2    0.465549     0.000054     0.000053
  11   11    6 2    0.462150     0.000915     0.000926
  11   11    7 2    0.458227     0.000315     0.000320
  11   11    8 2    0.453822     0.000002     0.000002
  11   11    9 2    0.448980     0.000006     0.000005
  11   11   10 2    0.443747     0.000124     0.000122
  11   11   11 2    0.438172     0.000073     0.000074
  11   11   12 2    0.432300     0.000009     0.000010
  11   13    1 2    0.459088     0.000611     0.000596
  11   13    2 2    0.458192     0.000503     0.000509
  11   13    3 2    0.456710     0.000067     0.000066
  11   13    4 2    0.454659     0.000014     0.000014
  11   13    5 2    0.452062     0.000081     0.000079
  11   13    6 2    0.448947     0.000135     0.000132
  11   13    7 2    0.445348     0.000390     0.000391
  11   13    8 2    0.441301     0.000001     0.000001
  11   13    9 2    0.436845     0.000271     0.000277
  11   13   10 2    0.432021     0.000046     0.000048
  11   15    1 2    0.444085     0.000355     0.000353
  11   15    2 2    0.443274     0.000001     0.000001
  11   15    3 2    0.441931     0.000170     0.000172
  11   15    4 2    0.440072     0.000188     0.000190
  11   15    5 2    0.437716     0.000138     0.000137
  11   15    6 2    0.434887     0.000000     0.000000
  11   15    7 2    0.431613     0.000954     0.000976
  12    0    0 2    0.473071     0.001138     0.001159
  12    0    2 2    0.471765     0.000010     0.000010
  12    0    4 2    0.467911     0.001062     0.001089
  12    0    6 2    0.461692     0.000198     0.000203
  12    0    8 2    0.453388     0.000829     0.000819
  12    0   10 2    0.443342     0.000090     0.000088
  12    0   12 2    0.431925     0.000002     0.000002
  12    2    0 2    0.471843     0.000038     0.000038
  12    2    1 2    0.471518     0.000001     0.000001
  12    2    2 2    0.470547     0.000009     0.000009
  12    2    3 2    0.468942     0.000058     0.000059
  12    2    4 2    0.466722     0.000013     0.000013
  12    2    5 2    0.463914     0.000000     0.000000
  12    2    6 2    0.460550     0.000840     0.000835
  12    2    7 2    0.456667     0.000008     0.000008
  12    2    8 2    0.452307     0.000057     0.000055
  12    2    9 2    0.447513     0.000008     0.000008
  12    2   10 2    0.442331     0.000635     0.000641
  12    2   11 2    0.436808     0.000103     0.000104
  12    4    0 2    0.468216     0.000485     0.000486
  12    4    1 2    0.467898     0.000204     0.000210
  12    4    2 2    0.466950     0.000203     0.000207
  12    4    3 2    0.465381     0.000058     0.000057
  12    4    4 2    0.463211     0.000352     0.000343
  12    4    5 2    0.460466     0.000328     0.000325
  12    4    6 2    0.457176     0.000003     0.000003
  12    4    7 2    0.453377     0.000014     0.000014
  12    4    8 2    0.449109     0.000589     0.000575
  12    4    9 2    0.444415     0.000383     0.000382
  12    4   10 2    0.439338     0.000295     0.000294
  12    4   11 2    0.433925     0.000072     0.000073
  12    6    0 2    0.462352     0.000028     0.000027
  12    6    1 2    0.462047     0.001227     0.001259
  12    6    2 2    0.461133     0.000015     0.000015
  12    6    3 2    0.459622     0.000254     0.000252
  12    6    4 2    0.457532     0.000395     0.000388
  12    6    5 2    0.454885     0.001372     0.001382
  12    6    6 2    0.451712     0.000336     0.000334
  12    6    7 2    0.448047     0.000016     0.000016
  12    6    8 2    0.443927     0.000022     0.000022
  12    6    9 2    0.439391     0.000967     0.000963
  12    6   10 2    0.434483     0.000114     0.000117
  12    8    0 2    0.454502     0.000430     0.000423
  12    8    1 2    0.454211     0.000197     0.000192
  12    8    2 2    0.453343     0.000014     0.000014
  12    8    3 2    0.451907     0.000009     0.000009
  12    8    4 2    0.449920     0.000128     0.000126
  12    8    5 2    0.447403     0.000433     0.000432
  12    8    6 2    0.444383     0.000001     0.000001
  12    8    7 2    0.440892     0.000004     0.000004
  12    8    8 2    0.436964     0.000275     0.000286
  12    8    9 2    0.432637     0.000394     0.000411
  12   10    0 2    0.444972     0.000420     0.000420
  12   10    1 2    0.444699     0.000070     0.000069
  12   10    2 2    0.443884     0.000016     0.000016
  12   10    3 2    0.442536     0.000189     0.000192
  12   10    4 2    0.440670     0.001233     0.001206
  12   10    5 2    0.438304     0.000102     0.000101
  12   10    6 2    0.435463     0.000006     0.000006
  12   10    7 2    0.432177     0.000093     0.000097
  12   12    0 2    0.434100     0.000094     0.000097
  12   12    1 2    0.433847     0.000000     0.000000
  12   12    2 2    0.433090     0.000316     0.000322
  12   12    3 2    0.431838     0.000003     0.000003
  13    1    1 2    0.436181     0.000000     0.000000
  13    1    2 2    0.435412     0.000006     0.000006
  13    1    3 2    0.434140     0.000282     0.000293
  13    1    4 2    0.432377     0.000145     0.000152
  13    3    1 2    0.434262     0.000114     0.000119
  13    3    2 2    0.433503     0.001227     0.001236
  13    3    3 2    0.432247     0.000681     0.000716
   0    0    2 3    3.099085     0.023002     0.023342
   0    0    4 3    1.549542     0.018118     0.018190
   0    0    6 3    1.033028     0.007397     0.007424
   0    0    8 3    0.774771     0.004087     0.004056
   0    0   10 3    0.619817     0.001947     0.002004
   0    0   12 3    0.516514     0.000898     0.000898
   0    0   14 3    0.442726     0.000517     0.000518
   0    1    1 3    4.391908     0.000410     0.000431
   0    1    2 3    2.774214     0.000069     0.000066
   0    1    3 3    1.960849     0.000542     0.000548
   0    1    4 3    1.503645     0.000138     0.000141
   0    1    5 3    1.215756     0.000530     0.000569
   0    1    6 3    1.019087     0.000032     0.000033
   0    1    7 3    0.876626     0.000894     0.000822
   0    1    8 3    0.768838     0.000052     0.000052
   0    1    9 3    0.684508     0.000931     0.000920
   0    1   10 3    0.616766     0.000006     0.000007
   0    1   11 3    0.561175     0.001002     0.000986
   0    1   12 3    0.514745     0.000011     0.000011
   0    1   13 3    0.475390     0.000842     0.000860
   0    1   14 3    0.441611     0.000000     0.000000
   0    2    0 3    3.112051     0.022139     0.021987
   0    2    1 3    2.781172     0.000099     0.000095
   0    2    2 3    2.195954     0.055537     0.052870
   0    2    3 3    1.721266     0.000026     0.000028
   0    2    4 3    1.387107     0.023154     0.027793
   0    2    5 3    1.151632     0.000005     0.000005
   0    2    6 3    0.980424     0.015297     0.014570
   0    2    7 3    0.851651     0.000001     0.000001
   0    2    8 3    0.751822     0.007025     0.007128
   0    2    9 3    0.672417     0.000000     0.000000
   0    2   10 3    0.607878     0.003529     0.003674
   0    2   11 3    0.554455     0.000000     0.000000
   0    2   12 3    0.509544     0.001869     0.001870
   0    2   13 3    0.471283     0.000000     0.000000
   0    2   14 3    0.438313     0.000856     0.000850
   0    3    1 3    1.967409     0.000138     0.000138
   0    3    2 3    1.724033     0.000071     0.000072
   0    3    3 3    1.463969     0.000119     0.000119
   0    3    4 3    1.241494     0.000006     0.000007
   0    3    5 3    1.064149     0.000567     0.000568
   0    3    6 3    0.924738     0.000103     0.000097
   0    3    7 3    0.814385     0.000545     0.000546
   0    3    8 3    0.725813     0.000000     0.000000
   0    3    9 3    0.653616     0.000962     0.000936
   0    3   10 3    0.593881     0.000042     0.000042
   0    3   11 3    0.543772     0.000789     0.000787
   0    3   12 3    0.501215     0.000000     0.000000
   0    3   13 3    0.464670     0.000825     0.000811
   0    3   14 3    0.432978     0.000008     0.000008
   0    4    0 3    1.556026     0.017568     0.017644
   0    4    1 3    1.509195     0.000097     0.000100
   0    4    2 3    1.390586     0.022731     0.022746
   0    4    3 3    1.242946     0.000029     0.000030
   0    4    4 3    1.097977     0.019520     0.017857
   0    4    5 3    0.969566     0.000024     0.000023
   0    4    6 3    0.860633     0.009890     0.009751
   0    4    7 3    0.769576     0.000000     0.000000
   0    4    8 3    0.693553     0.005784     0.005998
   0    4    9 3    0.629761     0.000002     0.000002
   0    4   10 3    0.575816     0.002959     0.002941
   0    4   11 3    0.529803     0.000002     0.000002
   0    4   12 3    0.490212     0.001465     0.001486
   0    4   13 3    0.455862     0.000000     0.000000
   0    5    1 3    1.220450     0.000031     0.000033
   0    5    2 3    1.155119     0.000000     0.000000
   0    5    3 3    1.066242     0.000218     0.000231
   0    5    4 3    0.970455     0.000059     0.000058
   0    5    5 3    0.878382     0.000194     0.000188
   0    5    6 3    0.794950     0.000001     0.000001
   0    5    7 3    0.721537     0.000703     0.000695
   0    5    8 3    0.657773     0.000053     0.000057
   0    5    9 3    0.602611     0.000550     0.000530
   0    5   10 3    0.554843     0.000002     0.000002
   0    5   11 3    0.513330     0.000825     0.000823
   0    5   12 3    0.477076     0.000018     0.000018
   0    5   13 3    0.445241     0.000622     0.000625
   0    6    0 3    1.037350     0.007670     0.007995
   0    6    1 3    1.023120     0.000042     0.000042
   0    6    2 3    0.983705     0.016096     0.015742
   0    6    3 3    0.927057     0.000064     0.000062
   0    6    4 3    0.862016     0.010399     0.010137
   0    6    5 3    0.795549     0.000000     0.000000
   0    6    6 3    0.731985     0.007288     0.007452
   0    6    7 3    0.673473     0.000023     0.000023
   0    6    8 3    0.620747     0.003989     0.004051
   0    6    9 3    0.573755     0.000008     0.000008
   0    6   10 3    0.532075     0.002228     0.002189
   0    6   11 3    0.495140     0.000003     0.000003
   0    6   12 3    0.462369     0.001262     0.001234
   0    6   13 3    0.433215     0.000006     0.000006
   0    7    1 3    0.880147     0.000130     0.000129
   0    7    2 3    0.854676     0.000008     0.000008
   0    7    3 3    0.816734     0.000112     0.000112
   0    7    4 3    0.771209     0.000003     0.000003
   0    7    5 3    0.722515     0.000449     0.000458
   0    7    6 3    0.673903     0.000029     0.000030
   0    7    7 3    0.627415     0.000334     0.000332
   0    7    8 3    0.584129     0.000005     0.000005
   0    7    9 3    0.544469     0.000711     0.000699
   0    7   10 3    0.508470     0.000017     0.000018
   0    7   11 3    0.475949     0.000524     0.000546
   0    7   12 3    0.446626     0.000003     0.000003
   0    8    0 3    0.778013     0.004916     0.005001
   0    8    1 3    0.771955     0.000044     0.000044
   0    8    2 3    0.754597     0.008432     0.008383
   0    8    3 3    0.728100     0.000002     0.000002
   0    8    4 3    0.695293     0.006916     0.007313
   0    8    5 3    0.658978     0.000047     0.000047
   0    8    6 3    0.621473     0.004500     0.004580
   0    8    7 3    0.584453     0.000009     0.000009
   0    8    8 3    0.548988     0.002862     0.002807
   0    8    9 3    0.515677     0.000017     0.000017
   0    8   10 3    0.484783     0.001680     0.001707
   0    8   11 3    0.456355     0.000014     0.000014
   0    9    1 3    0.687302     0.000194     0.000198
   0    9    2 3    0.674966     0.000002     0.000002
   0    9    3 3    0.655803     0.000340     0.000337
   0    9    4 3    0.631525     0.000008     0.000008
   0    9    5 3    0.603941     0.000262     0.000257
   0    9    6 3    0.574678     0.000007     0.000007
   0    9    7 3    0.545029     0.000574     0.000560
   0    9    8 3    0.515930     0.000010     0.000010
   0    9    9 3    0.487990     0.000419     0.000411
   0    9   10 3    0.461566     0.000005     0.000005
   0    9   11 3    0.436831     0.000594     0.000604
   0   10    0 3    0.622410     0.002785     0.002843
   0   10    1 3    0.619296     0.000008     0.000008
   0   10    2 3    0.610225     0.005127     0.004888
   0   10    3 3    0.595955     0.000035     0.000035
   0   10    4 3    0.577560     0.004175     0.004140
   0   10    5 3    0.556234     0.000003     0.000003
   0   10    6 3    0.533121     0.002985     0.002966
   0   10    7 3    0.509197     0.000027     0.000028
   0   10    8 3    0.485227     0.001975     0.002027
   0   10    9 3    0.461768     0.000015     0.000016
   0   10   10 3    0.439191     0.001228     0.001230
   0   11    1 3    0.563484     0.000322     0.000325
   0   11    2 3    0.556626     0.000001     0.000001
   0   11    3 3    0.545732     0.000285     0.000282
   0   11    4 3    0.531501     0.000006     0.000006
   0   11    5 3    0.514741     0.000462     0.000458
   0   11    6 3    0.496261     0.000005     0.000005
   0   11    7 3    0.476791     0.000358     0.000366
   0   11    8 3    0.456943     0.000009     0.000009
   0   11    9 3    0.437192     0.000523     0.000527
   0   12    0 3    0.518675     0.001572     0.001572
   0   12    1 3    0.516869     0.000010     0.000010
   0   12    2 3    0.511560     0.003151     0.003131
   0   12    3 3    0.503065     0.000000     0.000000
   0   12    4 3    0.491852     0.002483     0.002492
   0   12    5 3    0.478480     0.000019     0.000019
   0   12    6 3    0.463529     0.001948     0.001963
   0   12    7 3    0.447545     0.000007     0.000007
   0   13    1 3    0.477355     0.000309     0.000315
   0   13    2 3    0.473164     0.000002     0.000002
   0   13    3 3    0.466417     0.000366     0.000367
   0   13    4 3    0.457439     0.000002     0.000002
   0   13    5 3    0.446623     0.000318     0.000313
   0   13    6 3    0.434390     0.000010     0.000010
   0   14    0 3    0.444579     0.000972     0.000958
   0   14    1 3    0.443440     0.000001     0.000001
   0   14    2 3    0.440074     0.001672     0.001683
   0   14    3 3    0.434630     0.000006     0.000006
   1    0    2 3    2.921680     0.000332     0.000303
   1    0    4 3    1.525860     0.001139     0.001167
   1    0    6 3    1.025921     0.001008     0.001017
   1    0    8 3    0.771759     0.000998     0.001009
   1    0   10 3    0.618272     0.000548     0.000543
   1    0   12 3    0.515619     0.000352     0.000348
   1    0   14 3    0.442162     0.000152     0.000153
   1    1    0 3    5.074004     0.000017     0.000017
   1    1    1 3    3.926201     0.000302     0.000315
   1    1    2 3    2.644786     0.000215     0.000209
   1    1    3 3    1.913508     0.002048     0.002232
   1    1    4 3    1.481977     0.000005     0.000005
   1    1    5 3    1.204216     0.002687     0.002777
   1    1    6 3    1.012262     0.000006     0.000006
   1    1    7 3    0.872271     0.002543     0.002564
   1    1    8 3    0.765894     0.000000     0.000000
   1    1    9 3    0.682428     0.001815     0.001899
   1    1   10 3    0.615244     0.000000     0.000000
   1    1   11 3    0.560027     0.001103     0.001076
   1    1   12 3    0.513859     0.000001     0.000001
   1    1   13 3    0.474691     0.000587     0.000591
   1    1   14 3    0.441051     0.000000     0.000000
   1    2    1 3    2.650813     0.000650     0.000632
   1    2    2 3    2.130063     0.000907     0.000965
   1    2    3 3    1.688978     0.000249     0.000240
   1    2    4 3    1.370042     0.001578     0.001714
   1    2    5 3    1.141810     0.000124     0.000126
   1    2    6 3    0.974342     0.002346     0.002371
   1    2    7 3    0.847656     0.000031     0.000031
   1    2    8 3    0.749069     0.001602     0.001646
   1    2    9 3    0.670446     0.000018     0.000018
   1    2   10 3    0.606420     0.001235     0.001238
   1    2   11 3    0.553348     0.000003     0.000003
   1    2   12 3    0.508684     0.000613     0.000630
   1    2   13 3    0.470603     0.000001     0.000001
   1    2   14 3    0.437766     0.000329     0.000327
   1    3    0 3    2.018866     0.000071     0.000069
   1    3    1 3    1.919603     0.000307     0.000314
   1    3    2 3    1.691592     0.000006     0.000005
   1    3    3 3    1.443949     0.001102     0.000925
   1    3    4 3    1.229213     0.000013     0.000014
   1    3    5 3    1.056385     0.002068     0.002060
   1    3    6 3    0.919629     0.000002     0.000002
   1    3    7 3    0.810889     0.001894     0.001839
   1    3    8 3    0.723335     0.000000     0.000000
   1    3    9 3    0.651805     0.001432     0.001476
   1    3   10 3    0.592521     0.000000     0.000000
   1    3   11 3    0.542728     0.000893     0.000867
   1    3   12 3    0.500397     0.000000     0.000000
   1    3   13 3    0.464018     0.000464     0.000465
   1    3   14 3    0.432450     0.000001     0.000001
   1    4    1 3    1.487289     0.000517     0.000520
   1    4    2 3    1.373394     0.000473     0.000481
   1    4    3 3    1.230623     0.000389     0.000387
   1    4    4 3    1.089455     0.001522     0.001456
   1    4    5 3    0.963683     0.000138     0.000132
   1    4    6 3    0.856511     0.001594     0.001523
   1    4    7 3    0.766624     0.000092     0.000088
   1    4    8 3    0.691390     0.001580     0.001594
   1    4    9 3    0.628140     0.000019     0.000018
   1    4   10 3    0.574576     0.000961     0.000973
   1    4   11 3    0.528837     0.000011     0.000011
   1    4   12 3    0.489447     0.000620     0.000630
   1    4   13 3    0.455247     0.000001     0.000001
   1    5    0 3    1.232442     0.000050     0.000053
   1    5    1 3    1.208778     0.000049     0.000053
   1    5    2 3    1.145208     0.000020     0.000020
   1    5    3 3    1.058432     0.000790     0.000793
   1    5    4 3    0.964556     0.000051     0.000051
   1    5    5 3    0.874000     0.001095     0.001050
   1    5    6 3    0.791698     0.000010     0.000010
   1    5    7 3    0.719102     0.001255     0.001250
   1    5    8 3    0.655927     0.000006     0.000006
   1    5    9 3    0.601190     0.000945     0.000932
   1    5   10 3    0.553733     0.000001     0.000001
   1    5   11 3    0.512451     0.000599     0.000584
   1    5   12 3    0.476370     0.000000     0.000000
   1    5   13 3    0.444667     0.000336     0.000331
   1    6    1 3    1.016214     0.000273     0.000275
   1    6    2 3    0.977562     0.000329     0.000326
   1    6    3 3    0.921910     0.000163     0.000158
   1    6    4 3    0.857874     0.000825     0.000841
   1    6    5 3    0.792289     0.000137     0.000138
   1    6    6 3    0.729443     0.001218     0.001256
   1    6    7 3    0.671492     0.000034     0.000037
   1    6    8 3    0.619195     0.001014     0.001020
   1    6    9 3    0.572529     0.000027     0.000027
   1    6   10 3    0.531096     0.000800     0.000788
   1    6   11 3    0.494351     0.000002     0.000002
   1    6   12 3    0.461726     0.000449     0.000461
   1    6   13 3    0.432687     0.000002     0.000002
   1    7    0 3    0.884613     0.000087     0.000083
   1    7    1 3    0.875739     0.000084     0.000077
   1    7    2 3    0.850638     0.000201     0.000201
   1    7    3 3    0.813208     0.000292     0.000290
   1    7    4 3    0.768239     0.000102     0.000098
   1    7    5 3    0.720070     0.000704     0.000700
   1    7    6 3    0.671918     0.000066     0.000067
   1    7    7 3    0.625813     0.000691     0.000714
   1    7    8 3    0.582835     0.000023     0.000023
   1    7    9 3    0.543421     0.000592     0.000589
   1    7   10 3    0.507615     0.000007     0.000007
   1    7   11 3    0.475248     0.000398     0.000408
   1    7   12 3    0.446047     0.000002     0.000002
   1    8    1 3    0.768976     0.000108     0.000107
   1    8    2 3    0.751814     0.000150     0.000152
   1    8    3 3    0.725598     0.000103     0.000105
   1    8    4 3    0.693114     0.000469     0.000487
   1    8    5 3    0.657122     0.000037     0.000038
   1    8    6 3    0.619915     0.000631     0.000647
   1    8    7 3    0.583157     0.000034     0.000034
   1    8    8 3    0.547914     0.000644     0.000602
   1    8    9 3    0.514786     0.000004     0.000004
   1    8   10 3    0.484043     0.000469     0.000474
   1    8   11 3    0.455738     0.000004     0.000003
   1    9    0 3    0.689422     0.000122     0.000127
   1    9    1 3    0.685197     0.000012     0.000012
   1    9    2 3    0.672971     0.000206     0.000208
   1    9    3 3    0.653974     0.000222     0.000228
   1    9    4 3    0.629891     0.000151     0.000155
   1    9    5 3    0.602512     0.000325     0.000315
   1    9    6 3    0.573445     0.000082     0.000082
   1    9    7 3    0.543978     0.000434     0.000436
   1    9    8 3    0.515037     0.000038     0.000037
   1    9    9 3    0.487235     0.000360     0.000369
   1    9   10 3    0.460927     0.000013     0.000013
   1    9   11 3    0.436289     0.000245     0.000238
   1   10    1 3    0.617754     0.000071     0.000070
   1   10    2 3    0.608750     0.000067     0.000065
   1   10    3 3    0.594581     0.000044     0.000045
   1   10    4 3    0.576309     0.000210     0.000208
   1   10    5 3    0.555117     0.000041     0.000039
   1   10    6 3    0.532137     0.000308     0.000303
   1   10    7 3    0.508339     0.000009     0.000009
   1   10    8 3    0.484485     0.000316     0.000322
   1   10    9 3    0.461128     0.000008     0.000008
   1   10   10 3    0.438640     0.000246     0.000245
   1   11    0 3    0.564651     0.000084     0.000082
   1   11    1 3    0.562323     0.000021     0.000021
   1   11    2 3    0.555506     0.000141     0.000135
   1   11    3 3    0.544676     0.000080     0.000078
   1   11    4 3    0.530525     0.000108     0.000107
   1   11    5 3    0.513855     0.000209     0.000211
   1   11    6 3    0.495466     0.000060     0.000062
   1   11    7 3    0.476087     0.000228     0.000241
   1   11    8 3    0.456323     0.000029     0.000029
   1   11    9 3    0.436649     0.000213     0.000211
   1   12    1 3    0.515972     0.000057     0.000057
   1   12    2 3    0.510690     0.000029     0.000029
   1   12    3 3    0.502238     0.000053     0.000052
   1   12    4 3    0.491079     0.000085     0.000087
   1   12    5 3    0.477768     0.000025     0.000025
   1   12    6 3    0.462881     0.000140     0.000140
   1   12    7 3    0.446962     0.000019     0.000019
   1   13    0 3    0.478064     0.000035     0.000036
   1   13    1 3    0.476648     0.000003     0.000003
   1   13    2 3    0.472475     0.000074     0.000075
   1   13    3 3    0.465758     0.000053     0.000053
   1   13    4 3    0.456817     0.000046     0.000046
   1   13    5 3    0.446044     0.000088     0.000087
   1   13    6 3    0.433858     0.000031     0.000031
   1   14    1 3    0.442873     0.000055     0.000054
   1   14    2 3    0.439520     0.000011     0.000011
   1   14    3 3    0.434096     0.000041     0.000042
   2    0    0 3    4.380534     0.000161     0.000170
   2    0    2 3    2.529962     0.000899     0.000863
   2    0    4 3    1.460840     0.000355     0.000347
   2    0    6 3    1.005449     0.000213     0.000205
   2    0    8 3    0.762930     0.000712     0.000715
   2    0   10 3    0.613704     0.000826     0.000833
   2    0   12 3    0.512961     0.000762     0.000754
   2    0   14 3    0.440482     0.000773     0.000753
   2    1    1 3    3.101519     0.092918     0.094105
   2    1    2 3    2.343739     0.000164     0.000157
   2    1    3 3    1.789726     0.063659     0.063629
   2    1    4 3    1.422193     0.000075     0.000078
   2    1    5 3    1.171475     0.035155     0.036348
   2    1    6 3    0.992581     0.000134     0.000128
   2    1    7 3    0.859583     0.019297     0.018751
   2    1    8 3    0.757262     0.000020     0.000021
   2    1    9 3    0.676301     0.009320     0.009366
   2    1   10 3    0.610742     0.000043     0.000043
   2    1   11 3    0.556626     0.004818     0.004695
   2    1   12 3    0.511227     0.000002     0.000002
   2    1   13 3    0.472615     0.002394     0.002419
   2    1   14 3    0.439384     0.000006     0.000006
   2    2    0 3    2.537002     0.000718     0.000694
   2    2    1 3    2.347930     0.000102     0.000097
   2    2    2 3    1.963100     0.000814     0.000822
   2    2    3 3    1.602029     0.000039     0.000038
   2    2    4 3    1.322393     0.000026     0.000025
   2    2    5 3    1.113785     0.000009     0.000010
   2    2    6 3    0.956754     0.001172     0.001154
   2    2    7 3    0.835998     0.000000     0.000000
   2    2    8 3    0.740988     0.001269     0.001259
   2    2    9 3    0.664633     0.000000     0.000000
   2    2   10 3    0.602108     0.001602     0.001586
   2    2   11 3    0.550066     0.000000     0.000000
   2    2   12 3    0.506131     0.001726     0.001727
   2    2   13 3    0.468579     0.000000     0.000000
   2    2   14 3    0.436135     0.001321     0.001283
   2    3    1 3    1.794710     0.071639     0.071095
   2    3    2 3    1.604258     0.000006     0.000006
   2    3    3 3    1.388482     0.049489     0.049893
   2    3    4 3    1.194450     0.000183     0.000177
   2    3    5 3    1.034074     0.032598     0.032319
   2    3    6 3    0.904797     0.000001     0.000001
   2    3    7 3    0.800666     0.016209     0.016160
   2    3    8 3    0.716051     0.000120     0.000122
   2    3    9 3    0.646460     0.009257     0.009417
   2    3   10 3    0.588497     0.000001     0.000000
   2    3   11 3    0.539630     0.004260     0.004173
   2    3   12 3    0.497966     0.000035     0.000036
   2    3   13 3    0.462078     0.002412     0.002458
   2    4    0 3    1.466268     0.000490     0.000496
   2    4    1 3    1.426886     0.000110     0.000115
   2    4    2 3    1.325407     0.000040     0.000041
   2    4    3 3    1.195743     0.000082     0.000084
   2    4    4 3    1.065031     0.001097     0.001112
   2    4    5 3    0.946655     0.000004     0.000004
   2    4    6 3    0.844489     0.000885     0.000846
   2    4    7 3    0.757968     0.000015     0.000016
   2    4    8 3    0.685021     0.001576     0.001609
   2    4    9 3    0.623352     0.000003     0.000003
   2    4   10 3    0.570905     0.001668     0.001642
   2    4   11 3    0.525970     0.000001     0.000001
   2    4   12 3    0.487171     0.001500     0.001540
   2    4   13 3    0.453414     0.000003     0.000003
   2    5    1 3    1.175674     0.044832     0.045956
   2    5    2 3    1.116939     0.000041     0.000041
   2    5    3 3    1.035995     0.037357     0.037923
   2    5    4 3    0.947483     0.000002     0.000002
   2    5    5 3    0.861238     0.022073     0.020832
   2    5    6 3    0.782175     0.000114     0.000116
   2    5    7 3    0.711944     0.014610     0.013492
   2    5    8 3    0.650481     0.000006     0.000006
   2    5    9 3    0.596988     0.006833     0.006818
   2    5   10 3    0.550445     0.000060     0.000059
   2    5   11 3    0.509841     0.004193     0.004191
   2    5   12 3    0.474271     0.000006     0.000006
   2    5   13 3    0.442959     0.001974     0.001951
   2    6    0 3    1.009433     0.000149     0.000147
   2    6    1 3    0.996307     0.000102     0.000092
   2    6    2 3    0.959802     0.000951     0.000929
   2    6    3 3    0.906969     0.000013     0.000013
   2    6    4 3    0.845796     0.000686     0.000672
   2    6    5 3    0.782745     0.000073     0.000074
   2    6    6 3    0.721974     0.001355     0.001373
   2    6    7 3    0.665652     0.000008     0.000008
   2    6    8 3    0.614607     0.001402     0.001407
   2    6    9 3    0.568896     0.000018     0.000018
   2    6   10 3    0.528193     0.001504     0.001450
   2    6   11 3    0.492007     0.000015     0.000015
   2    6   12 3    0.459815     0.001463     0.001439
   2    7    1 3    0.862902     0.027251     0.026220
   2    7    2 3    0.838859     0.000002     0.000002
   2    7    3 3    0.802898     0.021107     0.021797
   2    7    4 3    0.759528     0.000040     0.000041
   2    7    5 3    0.712883     0.016532     0.016131
   2    7    6 3    0.666067     0.000010     0.000010
   2    7    7 3    0.621077     0.008830     0.008999
   2    7    8 3    0.579004     0.000046     0.000048
   2    7    9 3    0.540312     0.006068     0.006116
   2    7   10 3    0.505078     0.000009     0.000009
   2    7   11 3    0.473164     0.002870     0.002927
   2    7   12 3    0.444322     0.000018     0.000018
   2    8    0 3    0.766025     0.000363     0.000364
   2    8    1 3    0.760241     0.000027     0.000028
   2    8    2 3    0.743644     0.000599     0.000600
   2    8    3 3    0.718246     0.000090     0.000090
   2    8    4 3    0.686697     0.000938     0.000931
   2    8    5 3    0.651646     0.000005     0.000005
   2    8    6 3    0.615311     0.001024     0.001026
   2    8    7 3    0.579319     0.000058     0.000061
   2    8    8 3    0.544727     0.001242     0.001212
   2    8    9 3    0.512141     0.000029     0.000028
   2    8   10 3    0.481841     0.001271     0.001274
   2    8   11 3    0.453899     0.000017     0.000016
   2    9    1 3    0.678995     0.014422     0.014394
   2    9    2 3    0.667093     0.000005     0.000005
   2    9    3 3    0.648575     0.013070     0.013746
   2    9    4 3    0.625063     0.000009     0.000010
   2    9    5 3    0.598282     0.008634     0.008679
   2    9    6 3    0.569795     0.000020     0.000021
   2    9    7 3    0.540859     0.006710     0.006655
   2    9    8 3    0.512388     0.000014     0.000013
   2    9    9 3    0.484990     0.003496     0.003568
   2    9   10 3    0.459025     0.000015     0.000014
   2    9   11 3    0.434675     0.002450     0.002487
   2   10    0 3    0.616221     0.000281     0.000278
   2   10    1 3    0.613198     0.000037     0.000037
   2   10    2 3    0.604389     0.000584     0.000570
   2   10    3 3    0.590515     0.000000     0.000000
   2   10    4 3    0.572604     0.000712     0.000724
   2   10    5 3    0.551804     0.000063     0.000061
   2   10    6 3    0.529216     0.000838     0.000815
   2   10    7 3    0.505791     0.000022     0.000022
   2   10    8 3    0.482278     0.000953     0.000955
   2   10    9 3    0.459224     0.000033     0.000032
   2   10   10 3    0.437000     0.000981     0.001014
   2   11    1 3    0.558880     0.007945     0.007704
   2   11    2 3    0.552186     0.000004     0.000004
   2   11    3 3    0.541545     0.006584     0.006559
   2   11    4 3    0.527631     0.000007     0.000006
   2   11    5 3    0.511224     0.005687     0.005482
   2   11    6 3    0.493106     0.000017     0.000017
   2   11    7 3    0.473992     0.003500     0.003604
   2   11    8 3    0.454477     0.000011     0.000010
   2   11    9 3    0.435031     0.002682     0.002754
   2   12    0 3    0.515077     0.000219     0.000217
   2   12    1 3    0.513308     0.000004     0.000004
   2   12    2 3    0.508107     0.000564     0.000565
   2   12    3 3    0.499780     0.000029     0.000029
   2   12    4 3    0.488781     0.000547     0.000554
   2   12    5 3    0.475651     0.000006     0.000007
   2   12    6 3    0.460955     0.000695     0.000694
   2   12    7 3    0.445227     0.000029     0.000030
   2   13    1 3    0.474546     0.004263     0.004323
   2   13    2 3    0.470428     0.000001     0.000001
   2   13    3 3    0.463796     0.003983     0.004096
   2   13    4 3    0.454965     0.000012     0.000012
   2   13    5 3    0.444320     0.002967     0.002975
   2   13    6 3    0.432270     0.000007     0.000007
   2   14    0 3    0.442307     0.000265     0.000267
   2   14    1 3    0.441185     0.000005     0.000005
   2   14    2 3    0.437870     0.000435     0.000437
   2   14    3 3    0.432507     0.000001     0.000001
   3    0    2 3    2.125381     0.000580     0.000547
   3    0    4 3    1.368793     0.000551     0.000586
   3    0    6 3    0.973893     0.001343     0.001339
   3    0    8 3    0.748865     0.000641     0.000659
   3    0   10 3    0.606311     0.000674     0.000685
   3    0   12 3    0.508620     0.000258     0.000265
   3    0   14 3    0.437725     0.000170     0.000168
   3    1    0 3    2.643804     0.000541     0.000527
   3    1    1 3    2.431819     0.000437     0.000420
   3    1    2 3    2.011346     0.000276     0.000288
   3    1    3 3    1.627928     0.001432     0.001502
   3    1    4 3    1.336847     0.000131     0.000137
   3    1    5 3    1.122380     0.002520     0.002644
   3    1    6 3    0.962186     0.000012     0.000012
   3    1    7 3    0.839615     0.002255     0.002223
   3    1    8 3    0.743503     0.000003     0.000003
   3    1    9 3    0.666446     0.001680     0.001645
   3    1   10 3    0.603455     0.000001     0.000001
   3    1   11 3    0.551093     0.001040     0.001012
   3    1   12 3    0.506930     0.000000     0.000000
   3    1   13 3    0.469213     0.000541     0.000523
   3    1   14 3    0.436646     0.000002     0.000002
   3    2    1 3    2.013993     0.000367     0.000390
   3    2    2 3    1.755121     0.000378     0.000383
   3    2    3 3    1.482861     0.000287     0.000294
   3    2    4 3    1.252953     0.002189     0.002336
   3    2    5 3    1.071339     0.000053     0.000051
   3    2    6 3    0.929444     0.001435     0.001408
   3    2    7 3    0.817594     0.000060     0.000060
   3    2    8 3    0.728082     0.001990     0.002046
   3    2    9 3    0.655272     0.000005     0.000005
   3    2   10 3    0.595122     0.000869     0.000881
   3    2   11 3    0.544724     0.000008     0.000008
   3    2   12 3    0.501960     0.000711     0.000727
   3    2   13 3    0.465264     0.000000     0.000000
   3    2   14 3    0.433458     0.000264     0.000267
   3    3    0 3    1.691335     0.000080     0.000078
   3    3    1 3    1.631677     0.000027     0.000028
   3    3    2 3    1.484629     0.000204     0.000209
   3    3    3 3    1.308734     0.001444     0.001490
   3    3    4 3    1.142537     0.000046     0.000047
   3    3    5 3    0.999838     0.001559     0.001557
   3    3    6 3    0.881595     0.000011     0.000010
   3    3    7 3    0.784454     0.001846     0.001896
   3    3    8 3    0.704384     0.000001     0.000001
   3    3    9 3    0.637836     0.001313     0.001361
   3    3   10 3    0.581969     0.000000     0.000000
   3    3   11 3    0.534584     0.000809     0.000803
   3    3   12 3    0.493992     0.000002     0.000002
   3    3   13 3    0.458897     0.000463     0.000448
   3    4    1 3    1.340743     0.000497     0.000523
   3    4    2 3    1.255515     0.000604     0.000661
   3    4    3 3    1.143668     0.000201     0.000202
   3    4    4 3    1.027739     0.000960     0.000970
   3    4    5 3    0.920178     0.000242     0.000235
   3    4    6 3    0.825531     0.001911     0.001866
   3    4    7 3    0.744171     0.000027     0.000028
   3    4    8 3    0.674785     0.001125     0.001170
   3    4    9 3    0.615610     0.000051     0.000051
   3    4   10 3    0.564939     0.001105     0.001094
   3    4   11 3    0.521294     0.000002     0.000002
   3    4   12 3    0.483448     0.000488     0.000489
   3    4   13 3    0.450408     0.000005     0.000005
   3    5    0 3    1.145128     0.000000     0.000000
   3    5    1 3    1.126071     0.000269     0.000281
   3    5    2 3    1.074145     0.000161     0.000155
   3    5    3 3    1.001573     0.000376     0.000397
   3    5    4 3    0.920938     0.000003     0.000002
   3    5    5 3    0.841156     0.001277     0.001263
   3    5    6 3    0.767040     0.000033     0.000031
   3    5    7 3    0.700474     0.001035     0.001011
   3    5    8 3    0.641697     0.000002     0.000002
   3    5    9 3    0.590177     0.000892     0.000855
   3    5   10 3    0.545092     0.000001     0.000001
   3    5   11 3    0.505579     0.000590     0.000604
   3    5   12 3    0.470835     0.000001     0.000001
   3    5   13 3    0.440155     0.000287     0.000286
   3    6    1 3    0.965578     0.000200     0.000203
   3    6    2 3    0.932238     0.000234     0.000233
   3    6    3 3    0.883604     0.000251     0.000247
   3    6    4 3    0.826752     0.000920     0.000900
   3    6    5 3    0.767578     0.000044     0.000042
   3    6    6 3    0.710021     0.000920     0.000908
   3    6    7 3    0.656249     0.000098     0.000098
   3    6    8 3    0.607182     0.001113     0.001122
   3    6    9 3    0.562993     0.000003     0.000002
   3    6   10 3    0.523457     0.000645     0.000640
   3    6   11 3    0.488173     0.000015     0.000015
   3    6   12 3    0.456681     0.000475     0.000469
   3    7    0 3    0.850605     0.000133     0.000132
   3    7    1 3    0.842707     0.000001     0.000001
   3    7    2 3    0.820269     0.000104     0.000103
   3    7    3 3    0.786553     0.000505     0.000513
   3    7    4 3    0.745647     0.000145     0.000147
   3    7    5 3    0.701368     0.000466     0.000483
   3    7    6 3    0.656647     0.000042     0.000043
   3    7    7 3    0.613418     0.000732     0.000734
   3    7    8 3    0.572783     0.000026     0.000026
   3    7    9 3    0.535246     0.000543     0.000533
   3    7   10 3    0.500933     0.000008     0.000008
   3    7   11 3    0.469751     0.000350     0.000352
   3    7   12 3    0.441492     0.000001     0.000001
   3    8    1 3    0.746321     0.000122     0.000125
   3    8    2 3    0.730601     0.000152     0.000156
   3    8    3 3    0.706474     0.000046     0.000043
   3    8    4 3    0.676387     0.000391     0.000393
   3    8    5 3    0.642816     0.000094     0.000097
   3    8    6 3    0.607861     0.000641     0.000668
   3    8    7 3    0.573089     0.000004     0.000004
   3    8    8 3    0.539538     0.000553     0.000542
   3    8    9 3    0.507821     0.000025     0.000025
   3    8   10 3    0.478238     0.000473     0.000476
   3    8   11 3    0.450883     0.000000     0.000000
   3    9    0 3    0.672955     0.000102     0.000103
   3    9    1 3    0.669023     0.000081     0.000083
   3    9    2 3    0.657629     0.000208     0.000222
   3    9    3 3    0.639868     0.000093     0.000092
   3    9    4 3    0.617258     0.000130     0.000133
   3    9    5 3    0.591427     0.000418     0.000374
   3    9    6 3    0.563864     0.000081     0.000083
   3    9    7 3    0.535778     0.000350     0.000337
   3    9    8 3    0.508062     0.000034     0.000035
   3    9    9 3    0.481316     0.000345     0.000350
   3    9   10 3    0.455907     0.000012     0.000012
   3    9   11 3    0.432024     0.000247     0.000254
   3   10    1 3    0.605823     0.000053     0.000054
   3   10    2 3    0.597324     0.000064     0.000063
   3   10    3 3    0.583920     0.000073     0.000073
   3   10    4 3    0.566585     0.000192     0.000188
   3   10    5 3    0.546411     0.000011     0.000011
   3   10    6 3    0.524454     0.000293     0.000293
   3   10    7 3    0.501629     0.000033     0.000034
   3   10    8 3    0.478665     0.000293     0.000294
   3   10    9 3    0.456102     0.000000     0.000000
   3   10   10 3    0.434307     0.000234     0.000242
   3   11    0 3    0.555497     0.000068     0.000066
   3   11    1 3    0.553279     0.000000     0.000000
   3   11    2 3    0.546783     0.000149     0.000149
   3   11    3 3    0.536445     0.000139     0.000141
   3   11    4 3    0.522911     0.000091     0.000089
   3   11    5 3    0.506927     0.000142     0.000143
   3   11    6 3    0.489247     0.000061     0.000061
   3   11    7 3    0.470561     0.000244     0.000247
   3   11    8 3    0.451450     0.000026     0.000026
   3   11    9 3    0.432374     0.000197     0.000207
   3   12    1 3    0.508959     0.000061     0.000063
   3   12    2 3    0.503888     0.000024     0.000024
   3   12    3 3    0.495763     0.000032     0.000033
   3   12    4 3    0.485021     0.000092     0.000094
   3   12    5 3    0.472185     0.000044     0.000045
   3   12    6 3    0.457798     0.000116     0.000113
   3   12    7 3    0.442380     0.000006     0.000006
   3   13    0 3    0.472470     0.000044     0.000045
   3   13    1 3    0.471103     0.000016     0.000016
   3   13    2 3    0.467073     0.000051     0.000051
   3   13    3 3    0.460580     0.000027     0.000027
   3   13    4 3    0.451929     0.000056     0.000055
   3   13    5 3    0.441490     0.000107     0.000108
   3   14    1 3    0.438414     0.000048     0.000047
   3   14    2 3    0.435161     0.000013     0.000014
   4    0    0 3    2.190267     0.027454     0.026611
   4    0    2 3    1.788649     0.035254     0.034892
   4    0    4 3    1.264981     0.025958     0.025970
   4    0    6 3    0.934323     0.012866     0.012898
   4    0    8 3    0.730420     0.007030     0.007229
   4    0   10 3    0.596397     0.003483     0.003513
   4    0   12 3    0.502724     0.001694     0.001695
   4    0   14 3    0.433950     0.000937     0.000952
   4    1    1 3    1.960049     0.000601     0.000606
   4    1    2 3    1.719073     0.000010     0.000011
   4    1    3 3    1.460929     0.000812     0.000794
   4    1    4 3    1.239638     0.000066     0.000069
   4    1    5 3    1.062980     0.001055     0.001042
   4    1    6 3    0.923970     0.000008     0.000008
   4    1    7 3    0.813861     0.001629     0.001635
   4    1    8 3    0.725442     0.000037     0.000037
   4    1    9 3    0.653345     0.001783     0.001743
   4    1   10 3    0.593677     0.000001     0.000001
   4    1   11 3    0.543616     0.001854     0.001845
   4    1   12 3    0.501093     0.000010     0.000010
   4    1   13 3    0.464573     0.001599     0.001579
   4    1   14 3    0.432899     0.000000     0.000000
   4    2    0 3    1.791132     0.034527     0.035386
   4    2    1 3    1.720725     0.000023     0.000024
   4    2    2 3    1.550759     0.070653     0.070740
   4    2    3 3    1.353361     0.000009     0.000010
   4    2    4 3    1.171869     0.039431     0.041193
   4    2    5 3    1.019319     0.000001     0.000001
   4    2    6 3    0.894863     0.024977     0.024873
   4    2    7 3    0.793758     0.000001     0.000001
   4    2    8 3    0.711096     0.012470     0.013094
   4    2    9 3    0.642807     0.000000     0.000000
   4    2   10 3    0.585738     0.006401     0.006431
   4    2   11 3    0.537500     0.000000     0.000000
   4    2   12 3    0.496291     0.003375     0.003395
   4    2   13 3    0.460738     0.000000     0.000000
   4    3    1 3    1.463636     0.000267     0.000266
   4    3    2 3    1.354704     0.000041     0.000042
   4    3    3 3    1.217123     0.000351     0.000372
   4    3    4 3    1.080055     0.000001     0.000001
   4    3    5 3    0.957158     0.000972     0.000958
   4    3    6 3    0.851920     0.000090     0.000093
   4    3    7 3    0.763328     0.001166     0.001185
   4    3    8 3    0.688969     0.000003     0.000004
   4    3    9 3    0.626323     0.001704     0.001806
   4    3   10 3    0.573184     0.000044     0.000044
   4    3   11 3    0.527751     0.001552     0.001513
   4    3   12 3    0.488585     0.000004     0.000004
   4    3   13 3    0.454553     0.001519     0.001500
   4    4    0 3    1.268501     0.025450     0.026125
   4    4    1 3    1.242742     0.000038     0.000040
   4    4    2 3    1.173965     0.039085     0.042754
   4    4    3 3    1.081010     0.000007     0.000007
   4    4    4 3    0.981550     0.031089     0.030024
   4    4    5 3    0.886583     0.000019     0.000019
   4    4    6 3    0.801014     0.017494     0.017517
   4    4    7 3    0.726062     0.000001     0.000001
   4    4    8 3    0.661196     0.010135     0.010101
   4    4    9 3    0.605239     0.000004     0.000004
   4    4   10 3    0.556893     0.005352     0.005404
   4    4   11 3    0.514952     0.000003     0.000003
   4    4   12 3    0.478377     0.002764     0.002746
   4    4   13 3    0.446298     0.000000     0.000000
   4    5    1 3    1.066113     0.000128     0.000136
   4    5    2 3    1.021734     0.000002     0.000002
   4    5    3 3    0.958681     0.000397     0.000388
   4    5    4 3    0.887263     0.000058     0.000057
   4    5    5 3    0.815265     0.000520     0.000524
   4    5    6 3    0.747254     0.000012     0.000012
   4    5    7 3    0.685308     0.001197     0.001235
   4    5    8 3    0.629978     0.000061     0.000063
   4    5    9 3    0.581021     0.001161     0.001155
   4    5   10 3    0.537853     0.000011     0.000011
   4    5   11 3    0.499787     0.001474     0.001483
   4    5   12 3    0.466146     0.000023     0.000023
   4    5   13 3    0.436317     0.001222     0.001189
   4    6    0 3    0.937517     0.013420     0.013160
   4    6    1 3    0.926973     0.000015     0.000014
   4    6    2 3    0.897355     0.026310     0.025606
   4    6    3 3    0.853733     0.000049     0.000047
   4    6    4 3    0.802129     0.018391     0.017898
   4    6    5 3    0.747752     0.000003     0.000003
   4    6    6 3    0.694241     0.012580     0.012970
   4    6    7 3    0.643729     0.000029     0.000029
   4    6    8 3    0.597225     0.007220     0.007169
   4    6    9 3    0.555028     0.000014     0.000014
   4    6   10 3    0.517037     0.004096     0.004166
   4    6   11 3    0.482953     0.000008     0.000008
   4    6   12 3    0.452398     0.002323     0.002279
   4    7    1 3    0.816676     0.000279     0.000279
   4    7    2 3    0.796205     0.000010     0.000010
   4    7    3 3    0.765260     0.000314     0.000306
   4    7    4 3    0.727433     0.000009     0.000009
   4    7    5 3    0.686146     0.000763     0.000780
   4    7    6 3    0.644105     0.000037     0.000037
   4    7    7 3    0.603157     0.000765     0.000794
   4    7    8 3    0.564402     0.000014     0.000014
   4    7    9 3    0.528388     0.001236     0.001222
   4    7   10 3    0.495298     0.000024     0.000024
   4    7   11 3    0.465094     0.001073     0.001057
   4    7   12 3    0.437620     0.000008     0.000007
   4    8    0 3    0.733134     0.008418     0.009092
   4    8    1 3    0.728059     0.000029     0.000029
   4    8    2 3    0.713443     0.014931     0.014698
   4    8    3 3    0.690924     0.000000     0.000001
   4    8    4 3    0.662703     0.012065     0.011981
   4    8    5 3    0.631036     0.000054     0.000056
   4    8    6 3    0.597871     0.008128     0.008082
   4    8    7 3    0.564694     0.000023     0.000022
   4    8    8 3    0.532516     0.005195     0.005122
   4    8    9 3    0.501953     0.000030     0.000030
   4    8   10 3    0.473328     0.003102     0.003174
   4    8   11 3    0.446761     0.000023     0.000023
   4    9    1 3    0.655773     0.000423     0.000420
   4    9    2 3    0.645032     0.000003     0.000003
   4    9    3 3    0.628246     0.000614     0.000617
   4    9    4 3    0.606805     0.000012     0.000012
   4    9    5 3    0.582213     0.000602     0.000594
   4    9    6 3    0.555863     0.000013     0.000013
   4    9    7 3    0.528900     0.000995     0.000955
   4    9    8 3    0.502186     0.000017     0.000017
   4    9    9 3    0.476311     0.000887     0.000931
   4    9   10 3    0.451646     0.000010     0.000010
   4   10    0 3    0.598706     0.004964     0.005062
   4   10    1 3    0.595932     0.000002     0.000002
   4   10    2 3    0.587837     0.009199     0.009177
   4   10    3 3    0.575048     0.000035     0.000036
   4   10    4 3    0.558469     0.007519     0.007317
   4   10    5 3    0.539121     0.000013     0.000012
   4   10    6 3    0.517997     0.005445     0.005345
   4   10    7 3    0.495970     0.000040     0.000040
   4   10    8 3    0.473741     0.003636     0.003776
   4   10    9 3    0.451836     0.000028     0.000027
   4   11    1 3    0.545714     0.000621     0.000614
   4   11    2 3    0.539477     0.000002     0.000002
   4   11    3 3    0.529542     0.000607     0.000601
   4   11    4 3    0.516511     0.000010     0.000010
   4   11    5 3    0.501089     0.000827     0.000839
   4   11    6 3    0.483993     0.000010     0.000010
   4   11    7 3    0.465880     0.000757     0.000750
   4   11    8 3    0.447312     0.000014     0.000014
   4   12    0 3    0.504716     0.002907     0.002976
   4   12    1 3    0.503051     0.000008     0.000008
   4   12    2 3    0.498153     0.005667     0.005752
   4   12    3 3    0.490298     0.000002     0.000002
   4   12    4 3    0.479901     0.004604     0.004683
   4   12    5 3    0.467456     0.000025     0.000025
   4   12    6 3    0.453485     0.003563     0.003514
   4   12    7 3    0.438484     0.000016     0.000016
   4   13    1 3    0.466407     0.000616     0.000616
   4   13    2 3    0.462495     0.000003     0.000003
   4   13    3 3    0.456188     0.000686     0.000688
   4   13    4 3    0.447778     0.000005     0.000005
   4   13    5 3    0.437618     0.000653     0.000639
   4   14    0 3    0.435694     0.001753     0.001768
   4   14    1 3    0.434621     0.000000     0.000000
   4   14    2 3    0.431451     0.003156     0.003223
   5    0    2 3    1.525295     0.000121     0.000125
   5    0    4 3    1.160764     0.001048     0.001097
   5    0    6 3    0.889888     0.000532     0.000532
   5    0    8 3    0.708593     0.000969     0.000987
   5    0   10 3    0.584336     0.000345     0.000336
   5    0   12 3    0.495437     0.000342     0.000350
   5    1    0 3    1.686651     0.000238     0.000227
   5    1    1 3    1.627470     0.000097     0.000101
   5    1    2 3    1.481458     0.000454     0.000467
   5    1    3 3    1.306560     0.001364     0.001405
   5    1    4 3    1.141090     0.000102     0.000103
   5    1    5 3    0.998868     0.001812     0.001754
   5    1    6 3    0.880930     0.000032     0.000028
   5    1    7 3    0.783986     0.001945     0.001998
   5    1    8 3    0.704045     0.000001     0.000001
   5    1    9 3    0.637584     0.001429     0.001466
   5    1   10 3    0.581778     0.000000     0.000000
   5    1   11 3    0.534435     0.000892     0.000893
   5    1   12 3    0.493875     0.000003     0.000003
   5    1   13 3    0.458804     0.000495     0.000480
   5    2    1 3    1.482515     0.000264     0.000271
   5    2    2 3    1.369632     0.000759     0.000822
   5    2    3 3    1.227914     0.000090     0.000094
   5    2    4 3    1.087574     0.000771     0.000788
   5    2    5 3    0.962380     0.000119     0.000118
   5    2    6 3    0.855596     0.002210     0.002126
   5    2    7 3    0.765968     0.000010     0.000010
   5    2    8 3    0.690909     0.000955     0.001024
   5    2    9 3    0.627779     0.000025     0.000025
   5    2   10 3    0.574300     0.001200     0.001212
   5    2   11 3    0.528621     0.000001     0.000001
   5    2   12 3    0.489276     0.000423     0.000422
   5    2   13 3    0.455109     0.000002     0.000003
   5    3    0 3    1.338666     0.000143     0.000150
   5    3    1 3    1.308496     0.000367     0.000380
   5    3    2 3    1.228918     0.000166     0.000177
   5    3    3 3    1.123456     0.000547     0.000587
   5    3    4 3    1.012996     0.000067     0.000067
   5    3    5 3    0.909551     0.001686     0.001632
   5    3    6 3    0.817832     0.000017     0.000017
   5    3    7 3    0.738517     0.001374     0.001454
   5    3    8 3    0.670561     0.000002     0.000002
   5    3    9 3    0.612397     0.001147     0.001189
   5    3   10 3    0.562453     0.000001     0.000001
   5    3   11 3    0.519339     0.000749     0.000711
   5    3   12 3    0.481888     0.000000     0.000000
   5    3   13 3    0.449145     0.000368     0.000360
   5    4    1 3    1.143510     0.000265     0.000268
   5    4    2 3    1.089249     0.000243     0.000233
   5    4    3 3    1.013784     0.000337     0.000336
   5    4    4 3    0.930403     0.001360     0.001330
   5    4    5 3    0.848351     0.000049     0.000049
   5    4    6 3    0.772483     0.000954     0.000937
   5    4    7 3    0.704612     0.000124     0.000131
   5    4    8 3    0.644874     0.001482     0.001482
   5    4    9 3    0.592646     0.000003     0.000003
   5    4   10 3    0.547035     0.000655     0.000680
   5    4   11 3    0.507128     0.000020     0.000021
   5    4   12 3    0.472085     0.000582     0.000588
   5    4   13 3    0.441176     0.000000     0.000000
   5    5    0 3    1.014801     0.000110     0.000110
   5    5    1 3    1.001467     0.000000     0.000001
   5    5    2 3    0.964413     0.000002     0.000002
   5    5    3 3    0.910857     0.000821     0.000817
   5    5    4 3    0.848946     0.000097     0.000097
   5    5    5 3    0.785240     0.000672     0.000687
   5    5    6 3    0.723931     0.000001     0.000001
   5    5    7 3    0.667184     0.001060     0.001066
   5    5    8 3    0.615812     0.000008     0.000008
   5    5    9 3    0.569852     0.000753     0.000786
   5    5   10 3    0.528957     0.000001     0.000001
   5    5   11 3    0.492625     0.000474     0.000479
   5    5   12 3    0.460319     0.000000     0.000000
   5    5   13 3    0.431528     0.000302     0.000308
   5    6    1 3    0.883531     0.000225     0.000220
   5    6    2 3    0.857773     0.000282     0.000285
   5    6    3 3    0.819435     0.000073     0.000072
   5    6    4 3    0.773483     0.000527     0.000527
   5    6    5 3    0.724383     0.000179     0.000184
   5    6    6 3    0.675418     0.001087     0.001140
   5    6    7 3    0.628638     0.000005     0.000005
   5    6    8 3    0.585115     0.000710     0.000704
   5    6    9 3    0.545268     0.000050     0.000049
   5    6   10 3    0.509120     0.000731     0.000750
   5    6   11 3    0.476482     0.000000     0.000000
   5    6   12 3    0.447066     0.000341     0.000338
   5    7    0 3    0.792910     0.000039     0.000041
   5    7    1 3    0.786501     0.000174     0.000178
   5    7    2 3    0.768167     0.000213     0.000204
   5    7    3 3    0.740267     0.000115     0.000112
   5    7    4 3    0.705865     0.000053     0.000054
   5    7    5 3    0.667957     0.000683     0.000697
   5    7    6 3    0.628988     0.000066     0.000066
   5    7    7 3    0.590690     0.000496     0.000528
   5    7    8 3    0.554148     0.000016     0.000016
   5    7    9 3    0.519946     0.000491     0.000505
   5    7   10 3    0.488325     0.000006     0.000006
   5    7   11 3    0.459306     0.000347     0.000342
   5    7   12 3    0.432788     0.000002     0.000002
   5    8    1 3    0.706436     0.000069     0.000066
   5    8    2 3    0.693061     0.000107     0.000111
   5    8    3 3    0.672363     0.000122     0.000116
   5    8    4 3    0.646272     0.000397     0.000405
   5    8    5 3    0.616800     0.000007     0.000008
   5    8    6 3    0.585723     0.000471     0.000473
   5    8    7 3    0.554424     0.000063     0.000062
   5    8    8 3    0.523877     0.000560     0.000556
   5    8    9 3    0.494698     0.000000     0.000000
   5    8   10 3    0.467230     0.000368     0.000369
   5    8   11 3    0.441623     0.000010     0.000011
   5    9    0 3    0.643277     0.000103     0.000105
   5    9    1 3    0.639840     0.000001     0.000001
   5    9    2 3    0.629851     0.000152     0.000156
   5    9    3 3    0.614195     0.000275     0.000276
   5    9    4 3    0.594115     0.000129     0.000131
   5    9    5 3    0.570977     0.000197     0.000194
   5    9    6 3    0.546059     0.000064     0.000062
   5    9    7 3    0.520434     0.000395     0.000396
   5    9    8 3    0.494921     0.000032     0.000032
   5    9    9 3    0.470099     0.000294     0.000298
   5    9   10 3    0.446340     0.000011     0.000011
   5   10    1 3    0.583899     0.000065     0.000066
   5   10    2 3    0.576278     0.000054     0.000053
   5   10    3 3    0.564214     0.000020     0.000020
   5   10    4 3    0.548530     0.000172     0.000167
   5   10    5 3    0.530163     0.000060     0.000060
   5   10    6 3    0.510036     0.000250     0.000251
   5   10    7 3    0.488969     0.000001     0.000001
   5   10    8 3    0.467628     0.000265     0.000271
   5   10    9 3    0.446523     0.000018     0.000018
   5   11    0 3    0.538449     0.000076     0.000074
   5   11    1 3    0.536429     0.000048     0.000048
   5   11    2 3    0.530502     0.000104     0.000102
   5   11    3 3    0.521045     0.000034     0.000034
   5   11    4 3    0.508617     0.000097     0.000099
   5   11    5 3    0.493872     0.000214     0.000219
   5   11    6 3    0.477480     0.000047     0.000047
   5   11    7 3    0.460063     0.000170     0.000167
   5   11    8 3    0.442155     0.000025     0.000025
   5   12    1 3    0.495750     0.000042     0.000043
   5   12    2 3    0.491060     0.000027     0.000027
   5   12    3 3    0.483531     0.000057     0.000057
   5   12    4 3    0.473550     0.000063     0.000065
   5   12    5 3    0.461580     0.000011     0.000011
   5   12    6 3    0.448114     0.000128     0.000126
   5   12    7 3    0.433624     0.000028     0.000028
   5   13    0 3    0.461847     0.000022     0.000023
   5   13    1 3    0.460570     0.000000     0.000000
   5   13    2 3    0.456802     0.000076     0.000075
   5   13    3 3    0.450722     0.000064     0.000064
   5   13    4 3    0.442605     0.000031     0.000031
   5   13    5 3    0.432786     0.000059     0.000060
   6    0    0 3    1.460178     0.000004     0.000004
   6    0    2 3    1.320903     0.000011     0.000010
   6    0    4 3    1.062690     0.000156     0.000154
   6    0    6 3    0.843321     0.000359     0.000328
   6    0    8 3    0.684397     0.000604     0.000593
   6    0   10 3    0.570543     0.000722     0.000700
   6    0   12 3    0.486947     0.000722     0.000747
   6    1    1 3    1.385605     0.050122     0.056029
   6    1    2 3    1.292126     0.000003     0.000003
   6    1    3 3    1.171134     0.038854     0.040345
   6    1    4 3    1.047532     0.000001     0.000001
   6    1    5 3    0.934303     0.024933     0.024981
   6    1    6 3    0.835685     0.000008     0.000008
   6    1    7 3    0.751583     0.014241     0.014145
   6    1    8 3    0.680296     0.000002     0.000002
   6    1    9 3    0.619786     0.007554     0.007774
   6    1   10 3    0.568161     0.000004     0.000004
   6    1   11 3    0.523822     0.003975     0.003952
   6    1   12 3    0.485463     0.000001     0.000001
   6    1   13 3    0.452036     0.002107     0.002039
   6    2    0 3    1.321902     0.000018     0.000017
   6    2    1 3    1.292827     0.000000     0.000000
   6    2    2 3    1.215910     0.000164     0.000176
[truncated: 1,519,469 more chars]
