# Supplementary material for: Influence of the Rare Earth Cation on the Magnetic Properties of Layered 12R-Ba4M4+Mn3O12 (M = Ce, Pr) Perovskites
Source: Chem Mater. 2024 Mar 9;36(6):2810–8. doi: 10.1021/acs.chemmater.3c03014 (PMC10976642; doi:10.1021/acs.chemmater.3c03014)
Supplement: Supplementary file 3 — cm3c03014_si_003.cif [file cm3c03014_si_003.cif]

_audit_author_name                     "Nicholas Strange"
#######	Begin powder crystal structure	#######
data_Tetrabariumpraseodymium(IV)trimanganate(IV)
_pd_block_id	Tetrabariumpraseodymium(IV)trimanganate(IV)
_pd_block_diffractogram_id	12R_BPM_100K_scan2
_diffrn_measurement_device_type	'SSRL beam line 2-1'

_pd_phase_name	12R-Ba4Pr1Mn3O12

_cell_length_a    5.78817(8)
_cell_length_b    5.78817(8)
_cell_length_c    28.5251(4)
_cell_angle_alpha 90
_cell_angle_beta  90
_cell_angle_gamma 120
_cell_volume 827.64(2)
_cell_formula_units_Z	  3
_chemical_formula_weight	1047.226
_chemical_formula_sum	Ba4PrMn3O12

_cell_measurement_temperature	100
_diffrn_ambient_temperature	100
_exptl_crystal_density_diffrn	6.30211(19)
_exptl_absorpt_coefficient_mu	20.8390(6)
_diffrn_radiation_wavelength	0.729611300
_cell_measurement_theta_min	2
_cell_measurement_theta_max	57.5
_space_group_crystal_system	rhombohedral
_space_group_name_H-M_alt	'R -3 m :H'
_space_group.IT_number	166
_space_group.name_Hall	'-R 3 2"'

loop_
	_space_group_symop_id
	_space_group_symop_operation_xyz
	  1 'x, y, z '
	  2 '-x, -y, -z '
	  3 '-x+y, -x, z '
	  4 '-x+y, y, z '
	  5 '-y, -x, z '
	  6 '-y, x-y, z '
	  7 'y, -x+y, -z '
	  8 'y, x, -z '
	  9 'x-y, -y, -z '
	 10 'x-y, x, -z '
	 11 '-x, -x+y, -z '
	 12 'x, x-y, z '
	 13 'x-1/3, y+1/3, z+1/3 '
	 14 '-x-1/3, -y+1/3, -z+1/3 '
	 15 '-x+y-1/3, -x+1/3, z+1/3 '
	 16 '-x+y-1/3, y+1/3, z+1/3 '
	 17 '-y-1/3, -x+1/3, z+1/3 '
	 18 '-y-1/3, x-y+1/3, z+1/3 '
	 19 'y-1/3, -x+y+1/3, -z+1/3 '
	 20 'y-1/3, x+1/3, -z+1/3 '
	 21 'x-y-1/3, -y+1/3, -z+1/3 '
	 22 'x-y-1/3, x+1/3, -z+1/3 '
	 23 '-x-1/3, -x+y+1/3, -z+1/3 '
	 24 'x-1/3, x-y+1/3, z+1/3 '
	 25 'x+1/3, y-1/3, z-1/3 '
	 26 '-x+1/3, -y-1/3, -z-1/3 '
	 27 '-x+y+1/3, -x-1/3, z-1/3 '
	 28 '-x+y+1/3, y-1/3, z-1/3 '
	 29 '-y+1/3, -x-1/3, z-1/3 '
	 30 '-y+1/3, x-y-1/3, z-1/3 '
	 31 'y+1/3, -x+y-1/3, -z-1/3 '
	 32 'y+1/3, x-1/3, -z-1/3 '
	 33 'x-y+1/3, -y-1/3, -z-1/3 '
	 34 'x-y+1/3, x-1/3, -z-1/3 '
	 35 '-x+1/3, -x+y-1/3, -z-1/3 '
	 36 'x+1/3, x-y-1/3, z-1/3 '
loop_
	_atom_site_label
	_atom_site_type_symbol
	_atom_site_site_symmetry_multiplicity
	_atom_site_fract_x
	_atom_site_fract_y
	_atom_site_fract_z
	_atom_site_occupancy
	_atom_site_B_iso_or_equiv
Ba1 Ba+2   6 0 0 0.13117(3) 1 0.100(19)
Ba2 Ba+2   6 0 0 0.28274(2) 1 0.100(19)
Pr1 Pr+4   3 0 0 0 1 0.10(2)
Mn1 Mn+4   3 0 0 0.5 1 0.10(3)
Mn2 Mn+4   6 0 0 0.41370(6) 1 0.10(3)
O1 O-2  18 0.4774(5) 0.5226(5) 0.12576(17) 1 0.23(5)
O2 O-2  18 0.4888(5) 0.5112(5) 0.28911(17) 1 0.23(5)
loop_
	_geom_bond_atom_site_label_1
	_geom_bond_atom_site_label_2
	_geom_bond_distance
	_geom_bond_site_symmetry_1
	_geom_bond_site_symmetry_2
	Ba1       O1        2.890(5) 1_555  21_555
	Ba1       O1        2.890(5) 1_555  14_655
	Ba1       O1        2.890(5) 1_555  19_555
	Ba1       O1        2.9071(3) 1_555   3_565
	Ba1       O1        2.9071(3) 1_555   6_655
	Ba1       O1        2.9071(3) 1_555   3_555
	Ba1       O1        2.9071(3) 1_555   6_555
	Ba1       O1        2.9071(3) 1_555   1_555
	Ba1       O1        2.9071(3) 1_555   1_445
	Ba1       O2        3.055(5) 1_555  19_555
	Ba1       O2        3.055(5) 1_555  14_655
	Ba1       O2        3.055(5) 1_555  21_555
	Ba2       O1        2.863(5) 1_555  19_555
	Ba2       O1        2.863(5) 1_555  14_655
	Ba2       O1        2.863(5) 1_555  21_555
	Ba2       O2        2.9020(4) 1_555   3_555
	Ba2       O2        2.9020(4) 1_555   3_565
	Ba2       O2        2.9020(4) 1_555   6_555
	Ba2       O2        2.9020(4) 1_555   6_655
	Ba2       O2        2.9020(4) 1_555   1_445
	Ba2       O2        2.9020(4) 1_555   1_555
	Ba2       O2        3.121(5) 1_555  31_456
	Ba2       O2        3.121(5) 1_555  26_566
	Ba2       O2        3.121(5) 1_555  33_566
	Pr1       O2        2.184(5) 1_555  14_655
	Pr1       O2        2.184(5) 1_555  25_455
	Pr1       O2        2.184(5) 1_555  27_565
	Pr1       O2        2.184(5) 1_555  21_555
	Pr1       O2        2.184(5) 1_555  19_555
	Pr1       O2        2.184(5) 1_555  30_555
	Mn1       O1        1.857(5) 1_555  18_655
	Mn1       O1        1.857(5) 1_555  13_545
	Mn1       O1        1.857(5) 1_555  31_456
	Mn1       O1        1.857(5) 1_555  26_566
	Mn1       O1        1.857(5) 1_555  15_555
	Mn1       O1        1.857(5) 1_555  33_566
	Mn1       Mn2       2.4617(18) 1_555   2_556
	Mn1       Mn2       2.4617(18) 1_555   1_555
	Mn2       O2        1.869(5) 1_555  26_566
	Mn2       O2        1.869(5) 1_555  33_566
	Mn2       O2        1.869(5) 1_555  31_456
	Mn2       O1        1.940(5) 1_555  13_545
	Mn2       O1        1.940(5) 1_555  15_555
	Mn2       O1        1.940(5) 1_555  18_655
	Mn2       Mn1       2.4617(18) 1_555   1_555
	O1        Mn1       1.857(5) 1_555  25_565
	O1        Mn2       1.940(5) 1_555  25_565
	O1        O1        2.501(8) 1_555   3_565
	O1        O1        2.501(8) 1_555   6_665
	O1        O1        2.745(9) 1_555  19_555
	O1        O1        2.745(9) 1_555  21_665
	O1        O2        2.770(6) 1_555  21_665
	O1        O2        2.770(6) 1_555  19_555
	O1        Ba2       2.863(5) 1_555  14_655
	O1        Ba1       2.890(5) 1_555  14_655
	O1        Ba1       2.9071(3) 1_555   1_555
	O1        Ba1       2.9071(3) 1_555   1_665
	O2        Mn2       1.869(5) 1_555  26_566
	O2        Pr1       2.184(5) 1_555  13_655
	O2        O2        2.699(9) 1_555   3_565
	O2        O2        2.699(9) 1_555   6_665
	O2        O1        2.770(6) 1_555  21_665
	O2        O1        2.770(6) 1_555  19_555
	O2        Ba2       2.9020(4) 1_555   1_665
	O2        Ba2       2.9020(4) 1_555   1_555
	O2        Ba1       3.055(5) 1_555  14_655
	O2        O2        3.089(9) 1_555   6_655
	O2        O2        3.089(9) 1_555   3_665
	O2        O2        3.089(9) 1_555  33_566
	O2        O2        3.089(9) 1_555  31_566
	O2        Ba2       3.121(5) 1_555  26_566
	loop_
		_geom_angle_atom_site_label_1
		_geom_angle_atom_site_label_2
		_geom_angle_atom_site_label_3
		_geom_angle
		_geom_angle_site_symmetry_1
		_geom_angle_site_symmetry_2
		_geom_angle_site_symmetry_3
	O1        Ba1       O1         69.32(16)  14_655 1_555  21_555
	O1        Ba1       O1         69.32(16)  19_555 1_555  14_655
	O1        Ba1       O1         69.32(16)  19_555 1_555  21_555
	O1        Ba1       O1         56.52(17)   3_565 1_555  19_555
	O1        Ba1       O1         125.49(5)   3_565 1_555  14_655
	O1        Ba1       O1         95.24(9)   3_565 1_555  21_555
	O1        Ba1       O1         119.720(13)   6_655 1_555   3_565
	O1        Ba1       O1         95.24(9)   6_655 1_555  19_555
	O1        Ba1       O1         56.52(17)   6_655 1_555  14_655
	O1        Ba1       O1         125.49(5)   6_655 1_555  21_555
	O1        Ba1       O1         50.96(18)   3_555 1_555   6_655
	O1        Ba1       O1         169.17(14)   3_555 1_555   3_565
	O1        Ba1       O1         125.49(5)   3_555 1_555  19_555
	O1        Ba1       O1         56.52(17)   3_555 1_555  14_655
	O1        Ba1       O1         95.24(9)   3_555 1_555  21_555
	O1        Ba1       O1         119.720(13)   6_555 1_555   3_555
	O1        Ba1       O1         169.17(14)   6_555 1_555   6_655
	O1        Ba1       O1         68.85(18)   6_555 1_555   3_565
	O1        Ba1       O1         95.24(9)   6_555 1_555  19_555
	O1        Ba1       O1         125.49(5)   6_555 1_555  14_655
	O1        Ba1       O1         56.52(17)   6_555 1_555  21_555
	O1        Ba1       O1         119.720(13)   1_555 1_555   6_555
	O1        Ba1       O1         119.720(13)   1_555 1_555   3_555
	O1        Ba1       O1         68.85(18)   1_555 1_555   6_655
	O1        Ba1       O1         50.96(18)   1_555 1_555   3_565
	O1        Ba1       O1         56.52(17)   1_555 1_555  19_555
	O1        Ba1       O1         95.24(9)   1_555 1_555  14_655
	O1        Ba1       O1         125.49(5)   1_555 1_555  21_555
	O1        Ba1       O1         169.17(14)   1_445 1_555   1_555
	O1        Ba1       O1         50.96(18)   1_445 1_555   6_555
	O1        Ba1       O1         68.85(18)   1_445 1_555   3_555
	O1        Ba1       O1         119.720(13)   1_445 1_555   6_655
	O1        Ba1       O1         119.720(13)   1_445 1_555   3_565
	O1        Ba1       O1         125.49(5)   1_445 1_555  19_555
	O1        Ba1       O1         95.24(9)   1_445 1_555  14_655
	O1        Ba1       O1         56.52(17)   1_445 1_555  21_555
	O2        Ba1       O1         115.94(12)  19_555 1_555   1_445
	O2        Ba1       O1         55.30(13)  19_555 1_555   1_555
	O2        Ba1       O1         90.14(10)  19_555 1_555   6_555
	O2        Ba1       O1         115.94(12)  19_555 1_555   3_555
	O2        Ba1       O1         90.14(10)  19_555 1_555   6_655
	O2        Ba1       O1         55.30(13)  19_555 1_555   3_565
	O2        Ba1       O1         103.24(14)  19_555 1_555  19_555
	O2        Ba1       O1         143.51(6)  19_555 1_555  14_655
	O2        Ba1       O1         143.51(6)  19_555 1_555  21_555
	O2        Ba1       O2         60.74(16)  14_655 1_555  19_555
	O2        Ba1       O1         90.14(10)  14_655 1_555   1_445
	O2        Ba1       O1         90.14(10)  14_655 1_555   1_555
	O2        Ba1       O1         115.94(12)  14_655 1_555   6_555
	O2        Ba1       O1         55.30(13)  14_655 1_555   3_555
	O2        Ba1       O1         55.30(13)  14_655 1_555   6_655
	O2        Ba1       O1         115.94(12)  14_655 1_555   3_565
	O2        Ba1       O1         143.51(6)  14_655 1_555  19_555
	O2        Ba1       O1         103.24(14)  14_655 1_555  14_655
	O2        Ba1       O1         143.51(6)  14_655 1_555  21_555
	O2        Ba1       O2         60.74(16)  21_555 1_555  14_655
	O2        Ba1       O2         60.74(16)  21_555 1_555  19_555
	O2        Ba1       O1         55.30(13)  21_555 1_555   1_445
	O2        Ba1       O1         115.94(12)  21_555 1_555   1_555
	O2        Ba1       O1         55.30(13)  21_555 1_555   6_555
	O2        Ba1       O1         90.14(10)  21_555 1_555   3_555
	O2        Ba1       O1         115.94(12)  21_555 1_555   6_655
	O2        Ba1       O1         90.14(10)  21_555 1_555   3_565
	O2        Ba1       O1         143.51(6)  21_555 1_555  19_555
	O2        Ba1       O1         143.51(6)  21_555 1_555  14_655
	O2        Ba1       O1         103.24(14)  21_555 1_555  21_555
	O1        Ba2       O1         70.06(15)  14_655 1_555  19_555
	O1        Ba2       O1         70.06(15)  21_555 1_555  14_655
	O1        Ba2       O1         70.06(15)  21_555 1_555  19_555
	O2        Ba2       O1         94.17(10)   3_555 1_555  21_555
	O2        Ba2       O1         57.43(13)   3_555 1_555  14_655
	O2        Ba2       O1         127.34(12)   3_555 1_555  19_555
	O2        Ba2       O2         171.54(18)   3_565 1_555   3_555
	O2        Ba2       O1         94.17(10)   3_565 1_555  21_555
	O2        Ba2       O1         127.34(12)   3_565 1_555  14_655
	O2        Ba2       O1         57.43(13)   3_565 1_555  19_555
	O2        Ba2       O2         64.3(2)   6_555 1_555   3_565
	O2        Ba2       O2         119.61(3)   6_555 1_555   3_555
	O2        Ba2       O1         57.43(13)   6_555 1_555  21_555
	O2        Ba2       O1         127.34(12)   6_555 1_555  14_655
	O2        Ba2       O1         94.17(10)   6_555 1_555  19_555
	O2        Ba2       O2         171.54(18)   6_655 1_555   6_555
	O2        Ba2       O2         119.61(3)   6_655 1_555   3_565
	O2        Ba2       O2         55.4(2)   6_655 1_555   3_555
	O2        Ba2       O1         127.34(12)   6_655 1_555  21_555
	O2        Ba2       O1         57.43(13)   6_655 1_555  14_655
	O2        Ba2       O1         94.17(10)   6_655 1_555  19_555
	O2        Ba2       O2         119.61(3)   1_445 1_555   6_655
	O2        Ba2       O2         55.4(2)   1_445 1_555   6_555
	O2        Ba2       O2         119.61(3)   1_445 1_555   3_565
	O2        Ba2       O2         64.3(2)   1_445 1_555   3_555
	O2        Ba2       O1         57.43(13)   1_445 1_555  21_555
	O2        Ba2       O1         94.17(10)   1_445 1_555  14_655
	O2        Ba2       O1         127.34(12)   1_445 1_555  19_555
	O2        Ba2       O2         171.54(18)   1_555 1_555   1_445
	O2        Ba2       O2         64.3(2)   1_555 1_555   6_655
	O2        Ba2       O2         119.61(3)   1_555 1_555   6_555
	O2        Ba2       O2         55.4(2)   1_555 1_555   3_565
	O2        Ba2       O2         119.61(3)   1_555 1_555   3_555
	O2        Ba2       O1         127.34(12)   1_555 1_555  21_555
	O2        Ba2       O1         94.17(10)   1_555 1_555  14_655
	O2        Ba2       O1         57.43(13)   1_555 1_555  19_555
	O2        Ba2       O2         112.74(7)  31_456 1_555   1_555
	O2        Ba2       O2         61.59(16)  31_456 1_555   1_445
	O2        Ba2       O2         85.77(10)  31_456 1_555   6_655
	O2        Ba2       O2         85.77(10)  31_456 1_555   6_555
	O2        Ba2       O2         112.74(7)  31_456 1_555   3_565
	O2        Ba2       O2         61.59(16)  31_456 1_555   3_555
	O2        Ba2       O1         118.91(11)  31_456 1_555  21_555
	O2        Ba2       O1         118.91(11)  31_456 1_555  14_655
	O2        Ba2       O1         168.44(13)  31_456 1_555  19_555
	O2        Ba2       O2         51.23(15)  26_566 1_555  31_456
	O2        Ba2       O2         85.77(10)  26_566 1_555   1_555
	O2        Ba2       O2         85.77(10)  26_566 1_555   1_445
	O2        Ba2       O2         112.74(7)  26_566 1_555   6_655
	O2        Ba2       O2         61.59(16)  26_566 1_555   6_555
	O2        Ba2       O2         61.59(16)  26_566 1_555   3_565
	O2        Ba2       O2         112.74(7)  26_566 1_555   3_555
	O2        Ba2       O1         118.91(11)  26_566 1_555  21_555
	O2        Ba2       O1         168.44(13)  26_566 1_555  14_655
	O2        Ba2       O1         118.91(11)  26_566 1_555  19_555
	O2        Ba2       O2         51.23(15)  33_566 1_555  26_566
	O2        Ba2       O2         51.23(15)  33_566 1_555  31_456
	O2        Ba2       O2         61.59(16)  33_566 1_555   1_555
	O2        Ba2       O2         112.74(7)  33_566 1_555   1_445
	O2        Ba2       O2         61.59(16)  33_566 1_555   6_655
	O2        Ba2       O2         112.74(7)  33_566 1_555   6_555
	O2        Ba2       O2         85.77(10)  33_566 1_555   3_565
	O2        Ba2       O2         85.77(10)  33_566 1_555   3_555
	O2        Ba2       O1         168.44(13)  33_566 1_555  21_555
	O2        Ba2       O1         118.91(11)  33_566 1_555  14_655
	O2        Ba2       O1         118.91(11)  33_566 1_555  19_555
	O2        Pr1       O2         180.00000000(16)  25_455 1_555  14_655
	O2        Pr1       O2         89.99(19)  27_565 1_555  25_455
	O2        Pr1       O2         90.01(19)  27_565 1_555  14_655
	O2        Pr1       O2         180.000   21_555 1_555  27_565
	O2        Pr1       O2         90.01(19)  21_555 1_555  25_455
	O2        Pr1       O2         89.99(19)  21_555 1_555  14_655
	O2        Pr1       O2         89.99(19)  19_555 1_555  21_555
	O2        Pr1       O2         90.01(19)  19_555 1_555  27_565
	O2        Pr1       O2         90.01(19)  19_555 1_555  25_455
	O2        Pr1       O2         89.99(19)  19_555 1_555  14_655
	O2        Pr1       O2         180.00000000(16)  30_555 1_555  19_555
	O2        Pr1       O2         90.01(19)  30_555 1_555  21_555
	O2        Pr1       O2         89.99(19)  30_555 1_555  27_565
	O2        Pr1       O2         89.99(19)  30_555 1_555  25_455
	O2        Pr1       O2         90.01(19)  30_555 1_555  14_655
	O1        Mn1       O1         84.7(2)  13_545 1_555  18_655
	O1        Mn1       O1         95.3(2)  31_456 1_555  13_545
	O1        Mn1       O1         180.000   31_456 1_555  18_655
	O1        Mn1       O1         84.7(2)  26_566 1_555  31_456
	O1        Mn1       O1         180.000   26_566 1_555  13_545
	O1        Mn1       O1         95.3(2)  26_566 1_555  18_655
	O1        Mn1       O1         95.3(2)  15_555 1_555  26_566
	O1        Mn1       O1         95.3(2)  15_555 1_555  31_456
	O1        Mn1       O1         84.7(2)  15_555 1_555  13_545
	O1        Mn1       O1         84.7(2)  15_555 1_555  18_655
	O1        Mn1       O1         180.000   33_566 1_555  15_555
	O1        Mn1       O1         84.7(2)  33_566 1_555  26_566
	O1        Mn1       O1         84.7(2)  33_566 1_555  31_456
	O1        Mn1       O1         95.3(2)  33_566 1_555  13_545
	O1        Mn1       O1         95.3(2)  33_566 1_555  18_655
	Mn2       Mn1       O1         51.06(15)   2_556 1_555  33_566
	Mn2       Mn1       O1         128.94(15)   2_556 1_555  15_555
	Mn2       Mn1       O1         51.06(15)   2_556 1_555  26_566
	Mn2       Mn1       O1         51.06(15)   2_556 1_555  31_456
	Mn2       Mn1       O1         128.94(15)   2_556 1_555  13_545
	Mn2       Mn1       O1         128.94(15)   2_556 1_555  18_655
	Mn2       Mn1       Mn2        180.000    1_555 1_555   2_556
	Mn2       Mn1       O1         128.94(15)   1_555 1_555  33_566
	Mn2       Mn1       O1         51.06(15)   1_555 1_555  15_555
	Mn2       Mn1       O1         128.94(15)   1_555 1_555  26_566
	Mn2       Mn1       O1         128.94(15)   1_555 1_555  31_456
	Mn2       Mn1       O1         51.06(15)   1_555 1_555  13_545
	Mn2       Mn1       O1         51.06(15)   1_555 1_555  18_655
	O2        Mn2       O2         92.5(2)  33_566 1_555  26_566
	O2        Mn2       O2         92.5(2)  31_456 1_555  33_566
	O2        Mn2       O2         92.5(2)  31_456 1_555  26_566
	O1        Mn2       O2         93.32(15)  13_545 1_555  31_456
	O1        Mn2       O2         93.32(15)  13_545 1_555  33_566
	O1        Mn2       O2         171.6(2)  13_545 1_555  26_566
	O1        Mn2       O1         80.3(2)  15_555 1_555  13_545
	O1        Mn2       O2         93.32(15)  15_555 1_555  31_456
	O1        Mn2       O2         171.6(2)  15_555 1_555  33_566
	O1        Mn2       O2         93.32(15)  15_555 1_555  26_566
	O1        Mn2       O1         80.3(2)  18_655 1_555  15_555
	O1        Mn2       O1         80.3(2)  18_655 1_555  13_545
	O1        Mn2       O2         171.6(2)  18_655 1_555  31_456
	O1        Mn2       O2         93.32(15)  18_655 1_555  33_566
	O1        Mn2       O2         93.32(15)  18_655 1_555  26_566
	Mn1       Mn2       O1         48.12(14)   1_555 1_555  18_655
	Mn1       Mn2       O1         48.12(14)   1_555 1_555  15_555
	Mn1       Mn2       O1         48.12(14)   1_555 1_555  13_545
	Mn1       Mn2       O2         123.49(15)   1_555 1_555  31_456
	Mn1       Mn2       O2         123.49(15)   1_555 1_555  33_566
	Mn1       Mn2       O2         123.49(15)   1_555 1_555  26_566
	Mn2       O1        Mn1        80.82(17)  25_565 1_555  25_565
	O1        O1        Mn2        49.85(11)   3_565 1_555  25_565
	O1        O1        Mn1        47.65(11)   3_565 1_555  25_565
	O1        O1        O1         60.000     6_665 1_555   3_565
	O1        O1        Mn2        49.85(11)   6_665 1_555  25_565
	O1        O1        Mn1        47.65(11)   6_665 1_555  25_565
	O1        O1        O1         90.000    19_555 1_555   6_665
	O1        O1        O1         62.89(11)  19_555 1_555   3_565
	O1        O1        Mn2        111.82(13)  19_555 1_555  25_565
	O1        O1        Mn1        42.35(11)  19_555 1_555  25_565
	O1        O1        O1         54.2(2)  21_665 1_555  19_555
	O1        O1        O1         62.89(11)  21_665 1_555   6_665
	O1        O1        O1         90.000    21_665 1_555   3_565
	O1        O1        Mn2        111.82(13)  21_665 1_555  25_565
	O1        O1        Mn1        42.35(11)  21_665 1_555  25_565
	O2        O1        O1         115.39(15)  21_665 1_555  21_665
	O2        O1        O1         150.79(14)  21_665 1_555  19_555
	O2        O1        O1         63.16(10)  21_665 1_555   6_665
	O2        O1        O1         92.04(12)  21_665 1_555   3_565
	O2        O1        Mn2        42.33(13)  21_665 1_555  25_565
	O2        O1        Mn1        109.94(18)  21_665 1_555  25_565
	O2        O1        O2         58.3(2)  19_555 1_555  21_665
	O2        O1        O1         150.79(14)  19_555 1_555  21_665
	O2        O1        O1         115.39(15)  19_555 1_555  19_555
	O2        O1        O1         92.04(12)  19_555 1_555   6_665
	O2        O1        O1         63.16(10)  19_555 1_555   3_565
	O2        O1        Mn2        42.33(13)  19_555 1_555  25_565
	O2        O1        Mn1        109.94(18)  19_555 1_555  25_565
	Ba2       O1        O2         61.99(11)  14_655 1_555  19_555
	Ba2       O1        O2         61.99(11)  14_655 1_555  21_665
	Ba2       O1        O1         144.21(2)  14_655 1_555  21_665
	Ba2       O1        O1         144.21(2)  14_655 1_555  19_555
	Ba2       O1        O1         125.03(8)  14_655 1_555   6_665
	Ba2       O1        O1         125.03(8)  14_655 1_555   3_565
	Ba2       O1        Mn2        89.63(17)  14_655 1_555  25_565
	Ba2       O1        Mn1        170.5(2)  14_655 1_555  25_565
	Ba1       O1        Ba2        97.44(14)  14_655 1_555  14_655
	Ba1       O1        O2         142.27(15)  14_655 1_555  19_555
	Ba1       O1        O2         142.27(15)  14_655 1_555  21_665
	Ba1       O1        O1         62.06(14)  14_655 1_555  21_665
	Ba1       O1        O1         62.06(14)  14_655 1_555  19_555
	Ba1       O1        O1         124.66(8)  14_655 1_555   6_665
	Ba1       O1        O1         124.66(8)  14_655 1_555   3_565
	Ba1       O1        Mn2        172.9(2)  14_655 1_555  25_565
	Ba1       O1        Mn1        92.11(19)  14_655 1_555  25_565
	Ba1       O1        Ba1        84.76(9)   1_555 1_555  14_655
	Ba1       O1        Ba2        89.32(9)   1_555 1_555  14_655
	Ba1       O1        O2         65.06(11)   1_555 1_555  19_555
	Ba1       O1        O2         123.25(18)   1_555 1_555  21_665
	Ba1       O1        O1         115.4(2)   1_555 1_555  21_665
	Ba1       O1        O1         61.42(9)   1_555 1_555  19_555
	Ba1       O1        O1         124.42(9)   1_555 1_555   6_665
	Ba1       O1        O1         64.52(9)   1_555 1_555   3_565
	Ba1       O1        Mn2        95.37(10)   1_555 1_555  25_565
	Ba1       O1        Mn1        91.56(10)   1_555 1_555  25_565
	Ba1       O1        Ba1        169.17(14)   1_665 1_555   1_555
	Ba1       O1        Ba1        84.76(9)   1_665 1_555  14_655
	Ba1       O1        Ba2        89.32(9)   1_665 1_555  14_655
	Ba1       O1        O2         123.25(18)   1_665 1_555  19_555
	Ba1       O1        O2         65.06(11)   1_665 1_555  21_665
	Ba1       O1        O1         61.42(9)   1_665 1_555  21_665
	Ba1       O1        O1         115.4(2)   1_665 1_555  19_555
	Ba1       O1        O1         64.52(9)   1_665 1_555   6_665
	Ba1       O1        O1         124.42(9)   1_665 1_555   3_565
	Ba1       O1        Mn2        95.37(10)   1_665 1_555  25_565
	Ba1       O1        Mn1        91.56(10)   1_665 1_555  25_565
	Pr1       O2        Mn2        178.22(17)  13_655 1_555  26_566
	O2        O2        Pr1        135.00(10)   3_565 1_555  13_655
	O2        O2        Mn2        43.76(11)   3_565 1_555  26_566
	O2        O2        O2         60.000     6_665 1_555   3_565
	O2        O2        Pr1        135.00(10)   6_665 1_555  13_655
	O2        O2        Mn2        43.76(11)   6_665 1_555  26_566
	O1        O2        O2         60.84(11)  21_665 1_555   6_665
	O1        O2        O2         87.96(12)  21_665 1_555   3_565
	O1        O2        Pr1        136.99(19)  21_665 1_555  13_655
	O1        O2        Mn2        44.35(13)  21_665 1_555  26_566
	O1        O2        O1         53.7(2)  19_555 1_555  21_665
	O1        O2        O2         87.96(12)  19_555 1_555   6_665
	O1        O2        O2         60.84(11)  19_555 1_555   3_565
	O1        O2        Pr1        136.99(19)  19_555 1_555  13_655
	O1        O2        Mn2        44.35(13)  19_555 1_555  26_566
	Ba2       O2        O1         114.16(17)   1_665 1_555  19_555
	Ba2       O2        O1         60.58(11)   1_665 1_555  21_665
	Ba2       O2        O2         62.29(10)   1_665 1_555   6_665
	Ba2       O2        O2         122.16(10)   1_665 1_555   3_565
	Ba2       O2        Pr1        90.26(10)   1_665 1_555  13_655
	Ba2       O2        Mn2        89.87(11)   1_665 1_555  26_566
	Ba2       O2        Ba2        171.54(18)   1_555 1_555   1_665
	Ba2       O2        O1         60.58(11)   1_555 1_555  19_555
	Ba2       O2        O1         114.16(17)   1_555 1_555  21_665
	Ba2       O2        O2         122.16(10)   1_555 1_555   6_665
	Ba2       O2        O2         62.29(10)   1_555 1_555   3_565
	Ba2       O2        Pr1        90.26(10)   1_555 1_555  13_655
	Ba2       O2        Mn2        89.87(11)   1_555 1_555  26_566
	Ba1       O2        Ba2        85.78(10)  14_655 1_555   1_555
	Ba1       O2        Ba2        85.78(10)  14_655 1_555   1_665
	Ba1       O2        O1         59.64(10)  14_655 1_555  19_555
	Ba1       O2        O1         59.64(10)  14_655 1_555  21_665
	Ba1       O2        O2         120.37(8)  14_655 1_555   6_665
	Ba1       O2        O2         120.37(8)  14_655 1_555   3_565
	Ba1       O2        Pr1        89.55(17)  14_655 1_555  13_655
	Ba1       O2        Mn2        92.23(18)  14_655 1_555  26_566
	O2        O2        Ba1        59.63(8)   6_655 1_555  14_655
	O2        O2        Ba2        57.84(10)   6_655 1_555   1_555
	O2        O2        Ba2        117.71(10)   6_655 1_555   1_665
	O2        O2        O1         92.04(12)   6_655 1_555  19_555
	O2        O2        O1         119.16(11)   6_655 1_555  21_665
	O2        O2        O2         180.000    6_655 1_555   6_665
	O2        O2        O2         120.000    6_655 1_555   3_565
	O2        O2        Pr1        45.00(10)   6_655 1_555  13_655
	O2        O2        Mn2        136.24(11)   6_655 1_555  26_566
	O2        O2        O2         60.000     3_665 1_555   6_655
	O2        O2        Ba1        59.63(8)   3_665 1_555  14_655
	O2        O2        Ba2        117.71(10)   3_665 1_555   1_555
	O2        O2        Ba2        57.84(10)   3_665 1_555   1_665
	O2        O2        O1         119.16(11)   3_665 1_555  19_555
	O2        O2        O1         92.04(12)   3_665 1_555  21_665
	O2        O2        O2         120.000    3_665 1_555   6_665
	O2        O2        O2         180.00000000(6)   3_665 1_555   3_565
	O2        O2        Pr1        45.00(10)   3_665 1_555  13_655
	O2        O2        Mn2        136.24(11)   3_665 1_555  26_566
	O2        O2        O2         90.000    33_566 1_555   3_665
	O2        O2        O2         60.00(11)  33_566 1_555   6_655
	O2        O2        Ba1        119.63(14)  33_566 1_555  14_655
	O2        O2        Ba2        62.70(10)  33_566 1_555   1_555
	O2        O2        Ba2        122.59(18)  33_566 1_555   1_665
	O2        O2        O1         123.16(13)  33_566 1_555  19_555
	O2        O2        O1         176.83(17)  33_566 1_555  21_665
	O2        O2        O2         120.00(11)  33_566 1_555   6_665
	O2        O2        O2         90.000    33_566 1_555   3_565
	O2        O2        Pr1        45.00(10)  33_566 1_555  13_655
	O2        O2        Mn2        133.73(11)  33_566 1_555  26_566
	O2        O2        O2         60.0(2)  31_566 1_555  33_566
	O2        O2        O2         60.00(11)  31_566 1_555   3_665
	O2        O2        O2         90.000    31_566 1_555   6_655
	O2        O2        Ba1        119.63(14)  31_566 1_555  14_655
	O2        O2        Ba2        122.59(18)  31_566 1_555   1_555
	O2        O2        Ba2        62.70(10)  31_566 1_555   1_665
	O2        O2        O1         176.83(17)  31_566 1_555  19_555
	O2        O2        O1         123.16(13)  31_566 1_555  21_665
	O2        O2        O2         90.000    31_566 1_555   6_665
	O2        O2        O2         120.00(11)  31_566 1_555   3_565
	O2        O2        Pr1        45.00(10)  31_566 1_555  13_655
	O2        O2        Mn2        133.73(11)  31_566 1_555  26_566
	Ba2       O2        O2         55.71(13)  26_566 1_555  31_566
	Ba2       O2        O2         55.71(13)  26_566 1_555  33_566
	Ba2       O2        O2         115.62(8)  26_566 1_555   3_665
	Ba2       O2        O2         115.62(8)  26_566 1_555   6_655
	Ba2       O2        Ba1        174.23(19)  26_566 1_555  14_655
	Ba2       O2        Ba2        94.23(10)  26_566 1_555   1_555
	Ba2       O2        Ba2        94.23(10)  26_566 1_555   1_665
	Ba2       O2        O1         125.23(16)  26_566 1_555  19_555
	Ba2       O2        O1         125.23(16)  26_566 1_555  21_665
	Ba2       O2        O2         64.38(8)  26_566 1_555   6_665
	Ba2       O2        O2         64.38(8)  26_566 1_555   3_565
	Ba2       O2        Pr1        84.68(16)  26_566 1_555  13_655
	Ba2       O2        Mn2        93.54(18)  26_566 1_555  26_566
#######	End powder crystal structure	#######


#######	Begin powder crystal structure	#######
data_Tetrabariumtrimanganate(IV)
_pd_block_id	Tetrabariumtrimanganate(IV)
_pd_block_diffractogram_id	12R_BPM_100K_scan2
_diffrn_measurement_device_type	'SSRL beam line 2-1'

_pd_phase_name	Ba4Mn3O10

_cell_length_a    5.6759(3)
_cell_length_b    13.0993(9)
_cell_length_c    12.7036(10)
_cell_angle_alpha 90
_cell_angle_beta  90
_cell_angle_gamma 90
_cell_volume 944.52(11)
_cell_formula_units_Z	  4
_chemical_formula_weight	874.116147
_chemical_formula_sum	Ba4Mn3O10

_cell_measurement_temperature	100
_diffrn_ambient_temperature	100
_exptl_crystal_density_diffrn	6.1471(7)
_exptl_absorpt_coefficient_mu	18.766(2)
_diffrn_radiation_wavelength	0.729611300
_cell_measurement_theta_min	2
_cell_measurement_theta_max	57.5
_space_group_crystal_system	orthorhombic
_space_group_name_H-M_alt	Cmca

loop_
	_space_group_symop_id
	_space_group_symop_operation_xyz
	  1 'x, y, z '
	  2 '-x, -y+1/2, z+1/2 '
	  3 '-x, y, z '
	  4 '-x, y+1/2, -z+1/2 '
	  5 'x, -y, -z '
	  6 'x, -y+1/2, z+1/2 '
	  7 '-x, -y, -z '
	  8 'x, y+1/2, -z+1/2 '
	  9 'x+1/2, y+1/2, z '
	 10 '-x+1/2, -y, z+1/2 '
	 11 '-x+1/2, y+1/2, z '
	 12 '-x+1/2, y, -z+1/2 '
	 13 'x+1/2, -y+1/2, -z '
	 14 'x+1/2, -y, z+1/2 '
	 15 '-x+1/2, -y+1/2, -z '
	 16 'x+1/2, y, -z+1/2 '
loop_
	_atom_site_label
	_atom_site_type_symbol
	_atom_site_site_symmetry_multiplicity
	_atom_site_fract_x
	_atom_site_fract_y
	_atom_site_fract_z
	_atom_site_occupancy
	_atom_site_B_iso_or_equiv
Ba1 Ba+2   8 0 0.46285 0.1415 1 0.5763849
Ba2 Ba+2   8 0 0.2569 0.3905 1 0.7895684
Mn1 Mn+4   4 0 0 0 1 0.3158273
Mn2 Mn+4   8 0 0.1257 0.153 1 0.3553058
O1 O-2   8 0 0.0345 0.8522 1 0.6316547
O2 O-2   8 0 0.2643 0.1453 1 0.7895684
O3 O-2  16 0.2212 0.1033 0.0374 1 0.4895324
O4 O-2   8 0.25 0.1186 0.25 1 0.473741
loop_
	_geom_bond_atom_site_label_1
	_geom_bond_atom_site_label_2
	_geom_bond_distance
	_geom_bond_site_symmetry_1
	_geom_bond_site_symmetry_2
	Ba1       O2        2.60131(18) 1_555   1_555
	Ba1       O1        2.6769(2) 1_555   2_554
	Ba1       O3        2.76367(11) 1_555   9_455
	Ba1       O3        2.76367(11) 1_555  11_555
	Ba1       O1        2.83930(17) 1_555  13_456
	Ba1       O1        2.83930(17) 1_555  13_556
	Ba1       O4        2.84180(12) 1_555   4_555
	Ba1       O4        2.84180(12) 1_555   8_555
	Ba1       O3        2.90173(14) 1_555  15_555
	Ba1       O3        2.90173(14) 1_555  13_455
	Ba2       O3        2.71872(12) 1_555  12_555
	Ba2       O3        2.71872(12) 1_555  16_455
	Ba2       O1        2.77549(19) 1_555   2_554
	Ba2       O2        2.87581(17) 1_555  12_555
	Ba2       O2        2.87581(17) 1_555  12_455
	Ba2       O3        2.90042(13) 1_555   2_555
	Ba2       O3        2.90042(13) 1_555   6_555
	Ba2       O4        2.91225(12) 1_555   1_555
	Ba2       O4        2.91225(12) 1_555   3_555
	Ba2       O2        3.1164(2) 1_555   1_555
	Mn1       O3        1.90607(8) 1_555   5_555
	Mn1       O3        1.90607(8) 1_555   3_555
	Mn1       O3        1.90607(8) 1_555   7_555
	Mn1       O3        1.90607(8) 1_555   1_555
	Mn1       O1        1.93121(14) 1_555   1_554
	Mn1       O1        1.93121(14) 1_555   5_556
	Mn1       Mn2       2.54735(13) 1_555   5_555
	Mn1       Mn2       2.54735(13) 1_555   1_555
	Mn2       O2        1.81820(13) 1_555   1_555
	Mn2       O4        1.88165(9) 1_555   3_555
	Mn2       O4        1.88165(9) 1_555   1_555
	Mn2       O3        1.95423(10) 1_555   1_555
	Mn2       O3        1.95423(10) 1_555   3_555
	Mn2       O1        2.09955(15) 1_555   5_556
	Mn2       Mn1       2.54735(13) 1_555   1_555
	O1        Mn1       1.93121(14) 1_555   1_556
	O1        Mn2       2.09955(15) 1_555   5_556
	O1        O3        2.60798(11) 1_555   5_556
	O1        O3        2.60798(11) 1_555   7_556
	O1        Ba1       2.6769(2) 1_555   2_555
	O1        Ba2       2.77549(19) 1_555   2_555
	O1        O4        2.77869(12) 1_555   5_556
	O1        O4        2.77869(12) 1_555   7_556
	O1        O3        2.81492(15) 1_555   3_556
	O1        O3        2.81492(15) 1_555   1_556
	O1        Ba1       2.83930(17) 1_555  13_456
	O1        Ba1       2.83930(17) 1_555  13_556
	O2        Mn2       1.81820(13) 1_555   1_555
	O2        Ba1       2.60131(18) 1_555   1_555
	O2        O4        2.72492(11) 1_555   1_555
	O2        O4        2.72492(11) 1_555   3_555
	O2        O3        2.81123(13) 1_555   1_555
	O2        O3        2.81123(13) 1_555   3_555
	O2        Ba2       2.87581(17) 1_555  12_555
	O2        Ba2       2.87581(17) 1_555  12_455
	O2        Ba2       3.1164(2) 1_555   1_555
	O3        Mn1       1.90607(8) 1_555   1_555
	O3        Mn2       1.95423(10) 1_555   1_555
	O3        O3        2.51103(15) 1_555   3_555
	O3        O1        2.60798(11) 1_555   5_556
	O3        O4        2.7131(2) 1_555   1_555
	O3        Ba2       2.71872(12) 1_555  12_555
	O3        Ba1       2.76367(11) 1_555   9_545
	O3        O2        2.81123(13) 1_555   1_555
	O3        O1        2.81492(15) 1_555   1_554
	O3        O3        2.86829(18) 1_555   5_555
	O3        Ba2       2.90042(13) 1_555   2_554
	O3        Ba1       2.90173(14) 1_555  13_555
	O3        O3        3.16490(19) 1_555   3_655
	O4        Mn2       1.88165(9) 1_555  12_555
	O4        Mn2       1.88165(9) 1_555   1_555
	O4        O3        2.7131(2) 1_555  12_555
	O4        O3        2.7131(2) 1_555   1_555
	O4        O2        2.72492(11) 1_555   1_555
	O4        O2        2.72492(11) 1_555  12_555
	O4        O1        2.77869(12) 1_555  10_554
	O4        O1        2.77869(12) 1_555   5_556
	O4        O4        2.83796(17) 1_555   3_655
	O4        O4        2.83796(17) 1_555   3_555
	O4        Ba1       2.84180(12) 1_555   9_545
	O4        Ba1       2.84180(12) 1_555   4_545
	O4        Ba2       2.91225(12) 1_555  12_555
	O4        Ba2       2.91225(12) 1_555   1_555
	loop_
		_geom_angle_atom_site_label_1
		_geom_angle_atom_site_label_2
		_geom_angle_atom_site_label_3
		_geom_angle
		_geom_angle_site_symmetry_1
		_geom_angle_site_symmetry_2
		_geom_angle_site_symmetry_3
	O1        Ba1       O2         89.67970(18)   2_554 1_555   1_555
	O3        Ba1       O1         118.024(2)   9_455 1_555   2_554
	O3        Ba1       O2         132.413(2)   9_455 1_555   1_555
	O3        Ba1       O3         69.862(4)  11_555 1_555   9_455
	O3        Ba1       O1         118.024(2)  11_555 1_555   2_554
	O3        Ba1       O2         132.413(2)  11_555 1_555   1_555
	O1        Ba1       O3         125.287(2)  13_456 1_555  11_555
	O1        Ba1       O3         55.461(2)  13_456 1_555   9_455
	O1        Ba1       O1         88.37581(16)  13_456 1_555   2_554
	O1        Ba1       O2         90.67042(7)  13_456 1_555   1_555
	O1        Ba1       O1         176.4787(3)  13_556 1_555  13_456
	O1        Ba1       O3         55.461(2)  13_556 1_555  11_555
	O1        Ba1       O3         125.287(2)  13_556 1_555   9_455
	O1        Ba1       O1         88.37581(16)  13_556 1_555   2_554
	O1        Ba1       O2         90.67042(7)  13_556 1_555   1_555
	O4        Ba1       O1         118.466(2)   4_555 1_555  13_556
	O4        Ba1       O1         58.5645(19)   4_555 1_555  13_456
	O4        Ba1       O3         92.296(5)   4_555 1_555  11_555
	O4        Ba1       O3         57.876(4)   4_555 1_555   9_455
	O4        Ba1       O1         60.377(2)   4_555 1_555   2_554
	O4        Ba1       O2         135.138(2)   4_555 1_555   1_555
	O4        Ba1       O4         59.911(4)   8_555 1_555   4_555
	O4        Ba1       O1         58.5645(19)   8_555 1_555  13_556
	O4        Ba1       O1         118.466(2)   8_555 1_555  13_456
	O4        Ba1       O3         57.876(4)   8_555 1_555  11_555
	O4        Ba1       O3         92.296(5)   8_555 1_555   9_455
	O4        Ba1       O1         60.377(2)   8_555 1_555   2_554
	O4        Ba1       O2         135.138(2)   8_555 1_555   1_555
	O3        Ba1       O4         108.782(4)  15_555 1_555   8_555
	O3        Ba1       O4         150.0627(9)  15_555 1_555   4_555
	O3        Ba1       O1         58.711(3)  15_555 1_555  13_556
	O3        Ba1       O1         124.807(2)  15_555 1_555  13_456
	O3        Ba1       O3         60.775(4)  15_555 1_555  11_555
	O3        Ba1       O3         97.833(4)  15_555 1_555   9_455
	O3        Ba1       O1         141.908(2)  15_555 1_555   2_554
	O3        Ba1       O2         73.4988(15)  15_555 1_555   1_555
	O3        Ba1       O3         66.097(5)  13_455 1_555  15_555
	O3        Ba1       O4         150.0627(9)  13_455 1_555   8_555
	O3        Ba1       O4         108.782(4)  13_455 1_555   4_555
	O3        Ba1       O1         124.807(2)  13_455 1_555  13_556
	O3        Ba1       O1         58.711(3)  13_455 1_555  13_456
	O3        Ba1       O3         97.833(4)  13_455 1_555  11_555
	O3        Ba1       O3         60.775(4)  13_455 1_555   9_455
	O3        Ba1       O1         141.908(2)  13_455 1_555   2_554
	O3        Ba1       O2         73.4988(15)  13_455 1_555   1_555
	O3        Ba2       O3         71.191(5)  16_455 1_555  12_555
	O1        Ba2       O3         141.969(2)   2_554 1_555  16_455
	O1        Ba2       O3         141.969(2)   2_554 1_555  12_555
	O2        Ba2       O1         86.5081(3)  12_555 1_555   2_554
	O2        Ba2       O3         130.740(2)  12_555 1_555  16_455
	O2        Ba2       O3         60.253(3)  12_555 1_555  12_555
	O2        Ba2       O2         161.3894(17)  12_455 1_555  12_555
	O2        Ba2       O1         86.5081(3)  12_455 1_555   2_554
	O2        Ba2       O3         60.253(3)  12_455 1_555  16_455
	O2        Ba2       O3         130.740(2)  12_455 1_555  12_555
	O3        Ba2       O2         69.714(2)   2_555 1_555  12_455
	O3        Ba2       O2         120.5071(16)   2_555 1_555  12_555
	O3        Ba2       O1         59.415(3)   2_555 1_555   2_554
	O3        Ba2       O3         89.917(5)   2_555 1_555  16_455
	O3        Ba2       O3         120.163(4)   2_555 1_555  12_555
	O3        Ba2       O3         51.300(4)   6_555 1_555   2_555
	O3        Ba2       O2         120.5071(16)   6_555 1_555  12_455
	O3        Ba2       O2         69.714(2)   6_555 1_555  12_555
	O3        Ba2       O1         59.415(3)   6_555 1_555   2_554
	O3        Ba2       O3         120.163(4)   6_555 1_555  16_455
	O3        Ba2       O3         89.917(5)   6_555 1_555  12_555
	O4        Ba2       O3         125.182(4)   1_555 1_555   6_555
	O4        Ba2       O3         176.38695(16)   1_555 1_555   2_555
	O4        Ba2       O2         113.884(3)   1_555 1_555  12_455
	O4        Ba2       O2         56.1661(17)   1_555 1_555  12_555
	O4        Ba2       O1         120.331(3)   1_555 1_555   2_554
	O4        Ba2       O3         91.702(5)   1_555 1_555  16_455
	O4        Ba2       O3         57.486(4)   1_555 1_555  12_555
	O4        Ba2       O4         58.319(4)   3_555 1_555   1_555
	O4        Ba2       O3         176.38695(16)   3_555 1_555   6_555
	O4        Ba2       O3         125.182(4)   3_555 1_555   2_555
	O4        Ba2       O2         56.1661(17)   3_555 1_555  12_455
	O4        Ba2       O2         113.884(3)   3_555 1_555  12_555
	O4        Ba2       O1         120.331(3)   3_555 1_555   2_554
	O4        Ba2       O3         57.486(4)   3_555 1_555  16_455
	O4        Ba2       O3         91.702(5)   3_555 1_555  12_555
	O2        Ba2       O4         53.613(3)   1_555 1_555   3_555
	O2        Ba2       O4         53.613(3)   1_555 1_555   1_555
	O2        Ba2       O3         128.569(3)   1_555 1_555   6_555
	O2        Ba2       O3         128.569(3)   1_555 1_555   2_555
	O2        Ba2       O2         80.8445(9)   1_555 1_555  12_455
	O2        Ba2       O2         80.8445(9)   1_555 1_555  12_555
	O2        Ba2       O1         78.1214(8)   1_555 1_555   2_554
	O2        Ba2       O3         111.0851(15)   1_555 1_555  16_455
	O2        Ba2       O3         111.0851(15)   1_555 1_555  12_555
	O3        Mn1       O3         180.0000000(5)   3_555 1_555   5_555
	O3        Mn1       O3         97.599(5)   7_555 1_555   3_555
	O3        Mn1       O3         82.401(5)   7_555 1_555   5_555
	O3        Mn1       O3         179.9999988(9)   1_555 1_555   7_555
	O3        Mn1       O3         82.401(5)   1_555 1_555   3_555
	O3        Mn1       O3         97.599(5)   1_555 1_555   5_555
	O1        Mn1       O3         94.371(2)   1_554 1_555   1_555
	O1        Mn1       O3         85.629(2)   1_554 1_555   7_555
	O1        Mn1       O3         94.371(2)   1_554 1_555   3_555
	O1        Mn1       O3         85.629(2)   1_554 1_555   5_555
	O1        Mn1       O1         180.000    5_556 1_555   1_554
	O1        Mn1       O3         85.629(2)   5_556 1_555   1_555
	O1        Mn1       O3         94.371(2)   5_556 1_555   7_555
	O1        Mn1       O3         85.629(2)   5_556 1_555   3_555
	O1        Mn1       O3         94.371(2)   5_556 1_555   5_555
	Mn2       Mn1       O1         126.197(4)   5_555 1_555   5_556
	Mn2       Mn1       O1         53.803(4)   5_555 1_555   1_554
	Mn2       Mn1       O3         130.472(2)   5_555 1_555   1_555
	Mn2       Mn1       O3         49.528(2)   5_555 1_555   7_555
	Mn2       Mn1       O3         130.472(2)   5_555 1_555   3_555
	Mn2       Mn1       O3         49.528(2)   5_555 1_555   5_555
	Mn2       Mn1       Mn2        180.000    1_555 1_555   5_555
	Mn2       Mn1       O1         53.803(4)   1_555 1_555   5_556
	Mn2       Mn1       O1         126.197(4)   1_555 1_555   1_554
	Mn2       Mn1       O3         49.528(2)   1_555 1_555   1_555
	Mn2       Mn1       O3         130.472(2)   1_555 1_555   7_555
	Mn2       Mn1       O3         49.528(2)   1_555 1_555   3_555
	Mn2       Mn1       O3         130.472(2)   1_555 1_555   5_555
	O4        Mn2       O2         94.8523(2)   3_555 1_555   1_555
	O4        Mn2       O4         97.897(5)   1_555 1_555   3_555
	O4        Mn2       O2         94.8523(2)   1_555 1_555   1_555
	O3        Mn2       O4         90.012(5)   1_555 1_555   1_555
	O3        Mn2       O4         165.7397(8)   1_555 1_555   3_555
	O3        Mn2       O2         96.2866(10)   1_555 1_555   1_555
	O3        Mn2       O3         79.951(5)   3_555 1_555   1_555
	O3        Mn2       O4         165.7397(8)   3_555 1_555   1_555
	O3        Mn2       O4         90.012(5)   3_555 1_555   3_555
	O3        Mn2       O2         96.2866(10)   3_555 1_555   1_555
	O1        Mn2       O3         79.9960(6)   5_556 1_555   3_555
	O1        Mn2       O3         79.9960(6)   5_556 1_555   1_555
	O1        Mn2       O4         88.3497(4)   5_556 1_555   1_555
	O1        Mn2       O4         88.3497(4)   5_556 1_555   3_555
	O1        Mn2       O2         175.1130(5)   5_556 1_555   1_555
	Mn1       Mn2       O1         47.927(3)   1_555 1_555   5_556
	Mn1       Mn2       O3         47.900(3)   1_555 1_555   3_555
	Mn1       Mn2       O3         47.900(3)   1_555 1_555   1_555
	Mn1       Mn2       O4         117.887(3)   1_555 1_555   1_555
	Mn1       Mn2       O4         117.887(3)   1_555 1_555   3_555
	Mn1       Mn2       O2         127.186(3)   1_555 1_555   1_555
	Mn2       O1        Mn1        78.2697(15)   5_556 1_555   1_556
	O3        O1        Mn2        47.556(3)   5_556 1_555   5_556
	O3        O1        Mn1        46.7802(14)   5_556 1_555   1_556
	O3        O1        O3         57.555(4)   7_556 1_555   5_556
	O3        O1        Mn2        47.556(3)   7_556 1_555   5_556
	O3        O1        Mn1        46.7802(14)   7_556 1_555   1_556
	Ba1       O1        O3         123.140(2)   2_555 1_555   7_556
	Ba1       O1        O3         123.140(2)   2_555 1_555   5_556
	Ba1       O1        Mn2        88.9400(3)   2_555 1_555   5_556
	Ba1       O1        Mn1        167.2097(13)   2_555 1_555   1_556
	Ba2       O1        Ba1        99.3532(11)   2_555 1_555   2_555
	Ba2       O1        O3         125.955(3)   2_555 1_555   7_556
	Ba2       O1        O3         125.955(3)   2_555 1_555   5_556
	Ba2       O1        Mn2        171.7068(8)   2_555 1_555   5_556
	Ba2       O1        Mn1        93.437(2)   2_555 1_555   1_556
	O4        O1        Ba2        142.417(2)   5_556 1_555   2_555
	O4        O1        Ba1        62.752(2)   5_556 1_555   2_555
	O4        O1        O3         89.860(5)   5_556 1_555   7_556
	O4        O1        O3         60.388(5)   5_556 1_555   5_556
	O4        O1        Mn2        42.601(2)   5_556 1_555   5_556
	O4        O1        Mn1        106.581(3)   5_556 1_555   1_556
	O4        O1        O4         61.416(4)   7_556 1_555   5_556
	O4        O1        Ba2        142.417(2)   7_556 1_555   2_555
	O4        O1        Ba1        62.752(2)   7_556 1_555   2_555
	O4        O1        O3         60.388(5)   7_556 1_555   7_556
	O4        O1        O3         89.860(5)   7_556 1_555   5_556
	O4        O1        Mn2        42.601(2)   7_556 1_555   5_556
	O4        O1        Mn1        106.581(3)   7_556 1_555   1_556
	O3        O1        O4         113.193(3)   3_556 1_555   7_556
	O3        O1        O4         148.1419(7)   3_556 1_555   5_556
	O3        O1        Ba2        62.5017(7)   3_556 1_555   2_555
	O3        O1        Ba1        146.261(2)   3_556 1_555   2_555
	O3        O1        O3         63.731(4)   3_556 1_555   7_556
	O3        O1        O3         89.247(4)   3_556 1_555   5_556
	O3        O1        Mn2        110.2612(14)   3_556 1_555   5_556
	O3        O1        Mn1        42.467(3)   3_556 1_555   1_556
	O3        O1        O3         52.977(4)   1_556 1_555   3_556
	O3        O1        O4         148.1419(7)   1_556 1_555   7_556
	O3        O1        O4         113.193(3)   1_556 1_555   5_556
	O3        O1        Ba2        62.5017(7)   1_556 1_555   2_555
	O3        O1        Ba1        146.261(2)   1_556 1_555   2_555
	O3        O1        O3         89.247(4)   1_556 1_555   7_556
	O3        O1        O3         63.731(4)   1_556 1_555   5_556
	O3        O1        Mn2        110.2612(14)   1_556 1_555   5_556
	O3        O1        Mn1        42.467(3)   1_556 1_555   1_556
	Ba1       O1        O3         114.730(2)  13_456 1_555   1_556
	Ba1       O1        O3         61.7523(19)  13_456 1_555   3_556
	Ba1       O1        O4         60.763(2)  13_456 1_555   7_556
	Ba1       O1        O4         122.1690(19)  13_456 1_555   5_556
	Ba1       O1        Ba2        89.02719(8)  13_456 1_555   2_555
	Ba1       O1        Ba1        91.60601(16)  13_456 1_555   2_555
	Ba1       O1        O3         60.7986(19)  13_456 1_555   7_556
	Ba1       O1        O3         118.326(2)  13_456 1_555   5_556
	Ba1       O1        Mn2        90.75098(6)  13_456 1_555   5_556
	Ba1       O1        Mn1        88.59361(16)  13_456 1_555   1_556
	Ba1       O1        Ba1        176.4787(3)  13_556 1_555  13_456
	Ba1       O1        O3         61.7523(19)  13_556 1_555   1_556
	Ba1       O1        O3         114.730(2)  13_556 1_555   3_556
	Ba1       O1        O4         122.1690(19)  13_556 1_555   7_556
	Ba1       O1        O4         60.763(2)  13_556 1_555   5_556
	Ba1       O1        Ba2        89.02719(8)  13_556 1_555   2_555
	Ba1       O1        Ba1        91.60601(16)  13_556 1_555   2_555
	Ba1       O1        O3         118.326(2)  13_556 1_555   7_556
	Ba1       O1        O3         60.7986(19)  13_556 1_555   5_556
	Ba1       O1        Mn2        90.75098(6)  13_556 1_555   5_556
	Ba1       O1        Mn1        88.59361(16)  13_556 1_555   1_556
	Ba1       O2        Mn2        177.9794(2)   1_555 1_555   1_555
	O4        O2        Ba1        135.182(2)   1_555 1_555   1_555
	O4        O2        Mn2        43.476(2)   1_555 1_555   1_555
	O4        O2        O4         62.764(4)   3_555 1_555   1_555
	O4        O2        Ba1        135.182(2)   3_555 1_555   1_555
	O4        O2        Mn2        43.476(2)   3_555 1_555   1_555
	O3        O2        O4         86.854(5)   1_555 1_555   3_555
	O3        O2        O4         58.666(4)   1_555 1_555   1_555
	O3        O2        Ba1        137.819(3)   1_555 1_555   1_555
	O3        O2        Mn2        43.707(3)   1_555 1_555   1_555
	O3        O2        O3         53.052(4)   3_555 1_555   1_555
	O3        O2        O4         58.666(4)   3_555 1_555   3_555
	O3        O2        O4         86.854(5)   3_555 1_555   1_555
	O3        O2        Ba1        137.819(3)   3_555 1_555   1_555
	O3        O2        Mn2        43.707(3)   3_555 1_555   1_555
	Ba2       O2        O3         109.775(2)  12_555 1_555   3_555
	Ba2       O2        O3         57.1033(16)  12_555 1_555   1_555
	Ba2       O2        O4         124.574(2)  12_555 1_555   3_555
	Ba2       O2        O4         62.593(2)  12_555 1_555   1_555
	Ba2       O2        Ba1        91.76307(18)  12_555 1_555   1_555
	Ba2       O2        Mn2        88.5588(2)  12_555 1_555   1_555
	Ba2       O2        Ba2        161.3894(17)  12_455 1_555  12_555
	Ba2       O2        O3         57.1033(16)  12_455 1_555   3_555
	Ba2       O2        O3         109.775(2)  12_455 1_555   1_555
	Ba2       O2        O4         62.593(2)  12_455 1_555   3_555
	Ba2       O2        O4         124.574(2)  12_455 1_555   1_555
	Ba2       O2        Ba1        91.76307(18)  12_455 1_555   1_555
	Ba2       O2        Mn2        88.5588(2)  12_455 1_555   1_555
	Ba2       O2        Ba2        99.0339(9)   1_555 1_555  12_455
	Ba2       O2        Ba2        99.0339(9)   1_555 1_555  12_555
	Ba2       O2        O3         117.647(2)   1_555 1_555   3_555
	Ba2       O2        O3         117.647(2)   1_555 1_555   1_555
	Ba2       O2        O4         59.359(2)   1_555 1_555   3_555
	Ba2       O2        O4         59.359(2)   1_555 1_555   1_555
	Ba2       O2        Ba1        92.84576(7)   1_555 1_555   1_555
	Ba2       O2        Mn2        85.13360(13)   1_555 1_555   1_555
	Mn2       O3        Mn1        82.572(3)   1_555 1_555   1_555
	O3        O3        Mn2        50.024(3)   3_555 1_555   1_555
	O3        O3        Mn1        48.800(2)   3_555 1_555   1_555
	O1        O3        O3         61.2223(19)   5_556 1_555   3_555
	O1        O3        Mn2        52.448(3)   5_556 1_555   1_555
	O1        O3        Mn1        47.591(4)   5_556 1_555   1_555
	O4        O3        O1         62.923(3)   1_555 1_555   5_556
	O4        O3        O3         93.4542(3)   1_555 1_555   3_555
	O4        O3        Mn2        43.910(3)   1_555 1_555   1_555
	O4        O3        Mn1        109.8926(7)   1_555 1_555   1_555
	Ba2       O3        O4         64.8429(11)  12_555 1_555   1_555
	Ba2       O3        O1         127.681(4)  12_555 1_555   5_556
	Ba2       O3        O3         125.595(2)  12_555 1_555   3_555
	Ba2       O3        Mn2        90.554(4)  12_555 1_555   1_555
	Ba2       O3        Mn1        173.1056(3)  12_555 1_555   1_555
	Ba1       O3        Ba2        89.896(5)   9_545 1_555  12_555
	Ba1       O3        O4         62.506(2)   9_545 1_555   1_555
	Ba1       O3        O1         63.741(4)   9_545 1_555   5_556
	Ba1       O3        O3         124.931(2)   9_545 1_555   3_555
	Ba1       O3        Mn2        96.214(4)   9_545 1_555   1_555
	Ba1       O3        Mn1        91.366(5)   9_545 1_555   1_555
	O2        O3        Ba1        121.455(4)   1_555 1_555   9_545
	O2        O3        Ba2        62.644(4)   1_555 1_555  12_555
	O2        O3        O4         59.078(2)   1_555 1_555   1_555
	O2        O3        O1         92.409(5)   1_555 1_555   5_556
	O2        O3        O3         63.4738(19)   1_555 1_555   3_555
	O2        O3        Mn2        40.0063(17)   1_555 1_555   1_555
	O2        O3        Mn1        111.097(4)   1_555 1_555   1_555
	O1        O3        O2         116.648(3)   1_554 1_555   1_555
	O1        O3        Ba1        116.244(4)   1_554 1_555   9_545
	O1        O3        Ba2        141.0900(8)   1_554 1_555  12_555
	O1        O3        O4         151.9474(19)   1_554 1_555   1_555
	O1        O3        O1         90.753(4)   1_554 1_555   5_556
	O1        O3        O3         63.511(2)   1_554 1_555   3_555
	O1        O3        Mn2        112.929(5)   1_554 1_555   1_555
	O1        O3        Mn1        43.1624(11)   1_554 1_555   1_555
	O3        O3        O1         54.6217(7)   5_555 1_555   1_554
	O3        O3        O2         150.3853(17)   5_555 1_555   1_555
	O3        O3        Ba1        61.992(4)   5_555 1_555   9_545
	O3        O3        Ba2        144.085(2)   5_555 1_555  12_555
	O3        O3        O4         113.5455(14)   5_555 1_555   1_555
	O3        O3        O1         61.647(4)   5_555 1_555   5_556
	O3        O3        O3         90.000     5_555 1_555   3_555
	O3        O3        Mn2        112.9931(13)   5_555 1_555   1_555
	O3        O3        Mn1        41.200(2)   5_555 1_555   1_555
	Ba2       O3        O3         112.493(4)   2_554 1_555   5_555
	Ba2       O3        O1         58.083(4)   2_554 1_555   1_554
	Ba2       O3        O2         69.312(5)   2_554 1_555   1_555
	Ba2       O3        Ba1        167.4363(4)   2_554 1_555   9_545
	Ba2       O3        Ba2        90.083(5)   2_554 1_555  12_555
	Ba2       O3        O4         128.310(3)   2_554 1_555   1_555
	Ba2       O3        O1         125.073(4)   2_554 1_555   5_556
	Ba2       O3        O3         64.3500(18)   2_554 1_555   3_555
	Ba2       O3        Mn2        96.350(4)   2_554 1_555   1_555
	Ba2       O3        Mn1        90.156(4)   2_554 1_555   1_555
	Ba1       O3        Ba2        85.451(5)  13_555 1_555   2_554
	Ba1       O3        O3         57.2328(10)  13_555 1_555   5_555
	Ba1       O3        O1         59.537(4)  13_555 1_555   1_554
	Ba1       O3        O2         148.1536(10)  13_555 1_555   1_555
	Ba1       O3        Ba1        82.167(4)  13_555 1_555   9_545
	Ba1       O3        Ba2        99.639(3)  13_555 1_555  12_555
	Ba1       O3        O4         140.251(3)  13_555 1_555   1_555
	Ba1       O3        O1         118.492(4)  13_555 1_555   5_556
	Ba1       O3        O3         123.048(2)  13_555 1_555   3_555
	Ba1       O3        Mn2        169.6595(6)  13_555 1_555   1_555
	Ba1       O3        Mn1        87.248(3)  13_555 1_555   1_555
	O3        O3        Ba1        56.952(2)   3_655 1_555  13_555
	O3        O3        Ba2        115.6500(18)   3_655 1_555   2_554
	O3        O3        O3         90.000     3_655 1_555   5_555
	O3        O3        O1         116.489(2)   3_655 1_555   1_554
	O3        O3        O2         116.5262(19)   3_655 1_555   1_555
	O3        O3        Ba1        55.069(2)   3_655 1_555   9_545
	O3        O3        Ba2        54.405(2)   3_655 1_555  12_555
	O3        O3        O4         86.5458(3)   3_655 1_555   1_555
	O3        O3        O1         118.7777(19)   3_655 1_555   5_556
	O3        O3        O3         180.000    3_655 1_555   3_555
	O3        O3        Mn2        129.976(3)   3_655 1_555   1_555
	O3        O3        Mn1        131.200(2)   3_655 1_555   1_555
	Mn2       O4        Mn2        174.3337(5)   1_555 1_555  12_555
	O3        O4        Mn2        134.506(2)  12_555 1_555   1_555
	O3        O4        Mn2        46.078(2)  12_555 1_555  12_555
	O3        O4        O3         171.5274(9)   1_555 1_555  12_555
	O3        O4        Mn2        46.078(2)   1_555 1_555   1_555
	O3        O4        Mn2        134.506(2)   1_555 1_555  12_555
	O2        O4        O3         62.256(2)   1_555 1_555   1_555
	O2        O4        O3         124.6807(17)   1_555 1_555  12_555
	O2        O4        Mn2        41.671(2)   1_555 1_555   1_555
	O2        O4        Mn2        132.667(3)   1_555 1_555  12_555
	O2        O4        O2         91.080(5)  12_555 1_555   1_555
	O2        O4        O3         124.6807(17)  12_555 1_555   1_555
	O2        O4        O3         62.256(2)  12_555 1_555  12_555
	O2        O4        Mn2        132.667(3)  12_555 1_555   1_555
	O2        O4        Mn2        41.671(2)  12_555 1_555  12_555
	O1        O4        O2         90.661(5)  10_554 1_555  12_555
	O1        O4        O2         178.19503(3)  10_554 1_555   1_555
	O1        O4        O3         116.267(2)  10_554 1_555   1_555
	O1        O4        O3         56.6885(17)  10_554 1_555  12_555
	O1        O4        Mn2        136.615(2)  10_554 1_555   1_555
	O1        O4        Mn2        49.049(3)  10_554 1_555  12_555
	O1        O4        O1         87.603(5)   5_556 1_555  10_554
	O1        O4        O2         178.19503(3)   5_556 1_555  12_555
	O1        O4        O2         90.661(5)   5_556 1_555   1_555
	O1        O4        O3         56.6885(17)   5_556 1_555   1_555
	O1        O4        O3         116.267(2)   5_556 1_555  12_555
	O1        O4        Mn2        49.049(3)   5_556 1_555   1_555
	O1        O4        Mn2        136.615(2)   5_556 1_555  12_555
	O4        O4        O1         120.708(2)   3_655 1_555   5_556
	O4        O4        O1         59.292(2)   3_655 1_555  10_554
	O4        O4        O2         58.618(2)   3_655 1_555  12_555
	O4        O4        O2         121.382(2)   3_655 1_555   1_555
	O4        O4        O3         93.4542(3)   3_655 1_555   1_555
	O4        O4        O3         86.5458(3)   3_655 1_555  12_555
	O4        O4        Mn2        138.948(3)   3_655 1_555   1_555
	O4        O4        Mn2        41.052(3)   3_655 1_555  12_555
	O4        O4        O4         180.000    3_555 1_555   3_655
	O4        O4        O1         59.292(2)   3_555 1_555   5_556
	O4        O4        O1         120.708(2)   3_555 1_555  10_554
	O4        O4        O2         121.382(2)   3_555 1_555  12_555
	O4        O4        O2         58.618(2)   3_555 1_555   1_555
	O4        O4        O3         86.5458(3)   3_555 1_555   1_555
	O4        O4        O3         93.4542(3)   3_555 1_555  12_555
	O4        O4        Mn2        41.052(3)   3_555 1_555   1_555
	O4        O4        Mn2        138.948(3)   3_555 1_555  12_555
	Ba1       O4        O4         119.955(2)   9_545 1_555   3_555
	Ba1       O4        O4         60.045(2)   9_545 1_555   3_655
	Ba1       O4        O1         60.673(4)   9_545 1_555   5_556
	Ba1       O4        O1         56.871(4)   9_545 1_555  10_554
	Ba1       O4        O2         118.658(4)   9_545 1_555  12_555
	Ba1       O4        O2         121.744(4)   9_545 1_555   1_555
	Ba1       O4        O3         59.618(2)   9_545 1_555   1_555
	Ba1       O4        O3         113.559(3)   9_545 1_555  12_555
	Ba1       O4        Mn2        95.417(4)   9_545 1_555   1_555
	Ba1       O4        Mn2        88.657(4)   9_545 1_555  12_555
	Ba1       O4        Ba1        88.232(5)   4_545 1_555   9_545
	Ba1       O4        O4         60.045(2)   4_545 1_555   3_555
	Ba1       O4        O4         119.955(2)   4_545 1_555   3_655
	Ba1       O4        O1         56.871(4)   4_545 1_555   5_556
	Ba1       O4        O1         60.673(4)   4_545 1_555  10_554
	Ba1       O4        O2         121.744(4)   4_545 1_555  12_555
	Ba1       O4        O2         118.658(4)   4_545 1_555   1_555
	Ba1       O4        O3         113.559(3)   4_545 1_555   1_555
	Ba1       O4        O3         59.618(2)   4_545 1_555  12_555
	Ba1       O4        Mn2        88.657(4)   4_545 1_555   1_555
	Ba1       O4        Mn2        95.417(4)   4_545 1_555  12_555
	Ba2       O4        Ba1        170.8083(3)  12_555 1_555   4_545
	Ba2       O4        Ba1        84.609(5)  12_555 1_555   9_545
	Ba2       O4        O4         119.1597(19)  12_555 1_555   3_555
	Ba2       O4        O4         60.8403(19)  12_555 1_555   3_655
	Ba2       O4        O1         114.295(5)  12_555 1_555   5_556
	Ba2       O4        O1         119.112(4)  12_555 1_555  10_554
	Ba2       O4        O2         67.028(5)  12_555 1_555  12_555
	Ba2       O4        O2         61.241(4)  12_555 1_555   1_555
	Ba2       O4        O3         57.671(3)  12_555 1_555   1_555
	Ba2       O4        O3         128.806(2)  12_555 1_555  12_555
	Ba2       O4        Mn2        86.292(4)  12_555 1_555   1_555
	Ba2       O4        Mn2        90.182(4)  12_555 1_555  12_555
	Ba2       O4        Ba2        103.065(5)   1_555 1_555  12_555
	Ba2       O4        Ba1        84.609(5)   1_555 1_555   4_545
	Ba2       O4        Ba1        170.8083(3)   1_555 1_555   9_545
	Ba2       O4        O4         60.8403(19)   1_555 1_555   3_555
	Ba2       O4        O4         119.1597(19)   1_555 1_555   3_655
	Ba2       O4        O1         119.112(4)   1_555 1_555   5_556
	Ba2       O4        O1         114.295(5)   1_555 1_555  10_554
	Ba2       O4        O2         61.241(4)   1_555 1_555  12_555
	Ba2       O4        O2         67.028(5)   1_555 1_555   1_555
	Ba2       O4        O3         128.806(2)   1_555 1_555   1_555
	Ba2       O4        O3         57.671(3)   1_555 1_555  12_555
	Ba2       O4        Mn2        90.182(4)   1_555 1_555   1_555
	Ba2       O4        Mn2        86.292(4)   1_555 1_555  12_555
#######	End powder crystal structure	#######


#######	Begin powder crystal structure	#######
data_Bariumpraseodymium(IV)oxide
_pd_block_id	Bariumpraseodymium(IV)oxide
_pd_block_diffractogram_id	12R_BPM_100K_scan2
_diffrn_measurement_device_type	'SSRL beam line 2-1'

_pd_phase_name	BaPrO3

_cell_length_a    6.1986(14)
_cell_length_b    8.7062(19)
_cell_length_c    6.1687(13)
_cell_angle_alpha 90
_cell_angle_beta  90
_cell_angle_gamma 90
_cell_volume 332.90(13)
_cell_formula_units_Z	  4
_chemical_formula_weight	326.23285
_chemical_formula_sum	BaPrO3

_cell_measurement_temperature	100
_diffrn_ambient_temperature	100
_exptl_crystal_density_diffrn	6.509(2)
_exptl_absorpt_coefficient_mu	26.049(10)
_diffrn_radiation_wavelength	0.729611300
_cell_measurement_theta_min	2
_cell_measurement_theta_max	57.5
_space_group_crystal_system	orthorhombic
_space_group_name_H-M_alt	Pnma

loop_
	_space_group_symop_id
	_space_group_symop_operation_xyz
	  1 'x, y, z '
	  2 '-x, y+1/2, -z '
	  3 '-x+1/2, -y, z+1/2 '
	  4 '-x+1/2, y+1/2, z+1/2 '
	  5 'x, -y+1/2, z '
	  6 '-x, -y, -z '
	  7 'x+1/2, -y+1/2, -z+1/2 '
	  8 'x+1/2, y, -z+1/2 '
loop_
	_atom_site_label
	_atom_site_type_symbol
	_atom_site_site_symmetry_multiplicity
	_atom_site_fract_x
	_atom_site_fract_y
	_atom_site_fract_z
	_atom_site_occupancy
	_atom_site_B_iso_or_equiv
Ba1 Ba+2   4 0.0124 0.25 -0.0022 1 0.9(2)
Pr1 Pr+4   4 0 0 0.5 1 0.9(2)
O1 O-2   4 0.4927 0.25 0.0705 1 0.9395863
O2 O-2   8 0.271 0.0378 0.7273 1 0.8764209
loop_
	_geom_bond_atom_site_label_1
	_geom_bond_atom_site_label_2
	_geom_bond_distance
	_geom_bond_site_symmetry_1
	_geom_bond_site_symmetry_2
	Ba1       O1        2.6658(6) 1_555   7_455
	Ba1       O2        2.7532(4) 1_555   7_455
	Ba1       O2        2.7532(4) 1_555   8_455
	Ba1       O2        2.9609(4) 1_555   1_554
	Ba1       O2        2.9609(4) 1_555   5_554
	Ba1       O1        3.0108(6) 1_555   1_555
	Ba1       O2        3.1757(5) 1_555   3_554
	Ba1       O2        3.1757(5) 1_555   4_554
	Pr1       O2        2.2127(3) 1_555   6_556
	Pr1       O2        2.2127(3) 1_555   1_555
	Pr1       O1        2.2200(5) 1_555   3_555
	Pr1       O1        2.2200(5) 1_555   7_455
	Pr1       O2        2.2255(3) 1_555   8_456
	Pr1       O2        2.2255(3) 1_555   3_554
	O1        Pr1       2.2200(5) 1_555   4_554
	O1        Pr1       2.2200(5) 1_555   3_554
	O1        Ba1       2.6658(6) 1_555   7_555
	O1        Ba1       3.0108(6) 1_555   1_555
	O1        O2        3.1247(4) 1_555   8_555
	O1        O2        3.1247(4) 1_555   7_555
	O1        O2        3.1279(4) 1_555   5_554
	O1        O2        3.1279(4) 1_555   1_554
	O1        O2        3.1441(5) 1_555   4_554
	O1        O2        3.1441(5) 1_555   3_554
	O1        O2        3.1590(5) 1_555   6_656
	O1        O2        3.1590(5) 1_555   2_656
	O2        Pr1       2.2127(3) 1_555   1_555
	O2        Pr1       2.2255(3) 1_555   3_555
	O2        Ba1       2.7532(4) 1_555   7_555
	O2        Ba1       2.9609(4) 1_555   1_556
	O2        O2        3.1119(7) 1_555   8_456
	O2        O2        3.1119(7) 1_555   8_556
	O2        O1        3.1247(4) 1_555   7_455
	O2        O1        3.1279(4) 1_555   1_556
	O2        O1        3.1441(5) 1_555   3_555
	O2        O1        3.1590(5) 1_555   2_646
	O2        O2        3.1645(7) 1_555   3_555
	O2        O2        3.1645(7) 1_555   3_554
	O2        Ba1       3.1757(5) 1_555   3_555
	loop_
		_geom_angle_atom_site_label_1
		_geom_angle_atom_site_label_2
		_geom_angle_atom_site_label_3
		_geom_angle
		_geom_angle_site_symmetry_1
		_geom_angle_site_symmetry_2
		_geom_angle_site_symmetry_3
	O2        Ba1       O1         118.615(7)   7_455 1_555   7_455
	O2        Ba1       O2         84.291(15)   8_455 1_555   7_455
	O2        Ba1       O1         118.615(7)   8_455 1_555   7_455
	O2        Ba1       O2         65.879(14)   1_554 1_555   8_455
	O2        Ba1       O2         115.384(14)   1_554 1_555   7_455
	O2        Ba1       O1         125.998(7)   1_554 1_555   7_455
	O2        Ba1       O2         77.210(15)   5_554 1_555   1_554
	O2        Ba1       O2         115.384(14)   5_554 1_555   8_455
	O2        Ba1       O2         65.879(14)   5_554 1_555   7_455
	O2        Ba1       O1         125.998(7)   5_554 1_555   7_455
	O1        Ba1       O2         63.167(9)   1_555 1_555   5_554
	O1        Ba1       O2         63.167(9)   1_555 1_555   1_554
	O1        Ba1       O2         127.774(6)   1_555 1_555   8_455
	O1        Ba1       O2         127.774(6)   1_555 1_555   7_455
	O1        Ba1       O1         84.059(3)   1_555 1_555   7_455
	O2        Ba1       O1         61.023(6)   3_554 1_555   1_555
	O2        Ba1       O2         120.974(13)   3_554 1_555   5_554
	O2        Ba1       O2         61.969(13)   3_554 1_555   1_554
	O2        Ba1       O2         85.709(15)   3_554 1_555   8_455
	O2        Ba1       O2         169.7497(6)   3_554 1_555   7_455
	O2        Ba1       O1         64.789(7)   3_554 1_555   7_455
	O2        Ba1       O2         104.185(15)   4_554 1_555   3_554
	O2        Ba1       O1         61.023(6)   4_554 1_555   1_555
	O2        Ba1       O2         61.969(13)   4_554 1_555   5_554
	O2        Ba1       O2         120.974(13)   4_554 1_555   1_554
	O2        Ba1       O2         169.7497(6)   4_554 1_555   8_455
	O2        Ba1       O2         85.709(15)   4_554 1_555   7_455
	O2        Ba1       O1         64.789(7)   4_554 1_555   7_455
	O2        Pr1       O2         180.000    1_555 1_555   6_556
	O1        Pr1       O2         90.356(5)   3_555 1_555   1_555
	O1        Pr1       O2         89.644(5)   3_555 1_555   6_556
	O1        Pr1       O1         180.000    7_455 1_555   3_555
	O1        Pr1       O2         89.644(5)   7_455 1_555   1_555
	O1        Pr1       O2         90.356(5)   7_455 1_555   6_556
	O2        Pr1       O1         89.432(5)   8_456 1_555   7_455
	O2        Pr1       O1         90.568(5)   8_456 1_555   3_555
	O2        Pr1       O2         89.040(17)   8_456 1_555   1_555
	O2        Pr1       O2         90.960(17)   8_456 1_555   6_556
	O2        Pr1       O2         180.000000(3)   3_554 1_555   8_456
	O2        Pr1       O1         90.568(5)   3_554 1_555   7_455
	O2        Pr1       O1         89.432(5)   3_554 1_555   3_555
	O2        Pr1       O2         90.960(17)   3_554 1_555   1_555
	O2        Pr1       O2         89.040(17)   3_554 1_555   6_556
	Pr1       O1        Pr1        157.282(7)   3_554 1_555   4_554
	Ba1       O1        Pr1        101.230(3)   7_555 1_555   3_554
	Ba1       O1        Pr1        101.230(3)   7_555 1_555   4_554
	Ba1       O1        Ba1        101.1916(18)   1_555 1_555   7_555
	Ba1       O1        Pr1        89.4830(10)   1_555 1_555   3_554
	Ba1       O1        Pr1        89.4830(10)   1_555 1_555   4_554
	O2        O1        Ba1        117.281(9)   8_555 1_555   1_555
	O2        O1        Ba1        124.194(8)   8_555 1_555   7_555
	O2        O1        Pr1        45.083(5)   8_555 1_555   3_554
	O2        O1        Pr1        116.952(10)   8_555 1_555   4_554
	O2        O1        O2         72.491(15)   7_555 1_555   8_555
	O2        O1        Ba1        117.281(9)   7_555 1_555   1_555
	O2        O1        Ba1        124.194(8)   7_555 1_555   7_555
	O2        O1        Pr1        116.952(10)   7_555 1_555   3_554
	O2        O1        Pr1        45.083(5)   7_555 1_555   4_554
	O2        O1        O2         59.697(13)   5_554 1_555   7_555
	O2        O1        O2         101.177(15)   5_554 1_555   8_555
	O2        O1        Ba1        57.638(5)   5_554 1_555   1_555
	O2        O1        Ba1        134.128(7)   5_554 1_555   7_555
	O2        O1        Pr1        117.093(11)   5_554 1_555   3_554
	O2        O1        Pr1        45.356(5)   5_554 1_555   4_554
	O2        O1        O2         72.405(15)   1_554 1_555   5_554
	O2        O1        O2         101.177(15)   1_554 1_555   7_555
	O2        O1        O2         59.697(13)   1_554 1_555   8_555
	O2        O1        Ba1        57.638(5)   1_554 1_555   1_555
	O2        O1        Ba1        134.128(7)   1_554 1_555   7_555
	O2        O1        Pr1        45.356(5)   1_554 1_555   3_554
	O2        O1        Pr1        117.093(11)   1_554 1_555   4_554
	O2        O1        O2         116.776(12)   4_554 1_555   1_554
	O2        O1        O2         60.601(12)   4_554 1_555   5_554
	O2        O1        O2         89.811(15)   4_554 1_555   7_555
	O2        O1        O2         159.893(2)   4_554 1_555   8_555
	O2        O1        Ba1        62.079(8)   4_554 1_555   1_555
	O2        O1        Ba1        73.531(5)   4_554 1_555   7_555
	O2        O1        Pr1        148.449(7)   4_554 1_555   3_554
	O2        O1        Pr1        44.728(9)   4_554 1_555   4_554
	O2        O1        O2         105.674(15)   3_554 1_555   4_554
	O2        O1        O2         60.601(12)   3_554 1_555   1_554
	O2        O1        O2         116.776(12)   3_554 1_555   5_554
	O2        O1        O2         159.893(2)   3_554 1_555   7_555
	O2        O1        O2         89.811(15)   3_554 1_555   8_555
	O2        O1        Ba1        62.079(8)   3_554 1_555   1_555
	O2        O1        Ba1        73.531(5)   3_554 1_555   7_555
	O2        O1        Pr1        44.728(9)   3_554 1_555   3_554
	O2        O1        Pr1        148.449(7)   3_554 1_555   4_554
	O2        O1        O2         59.169(14)   6_656 1_555   3_554
	O2        O1        O2         138.736(10)   6_656 1_555   4_554
	O2        O1        O2         90.142(15)   6_656 1_555   1_554
	O2        O1        O2         159.9564(19)   6_656 1_555   5_554
	O2        O1        O2         116.430(13)   6_656 1_555   7_555
	O2        O1        O2         60.475(13)   6_656 1_555   8_555
	O2        O1        Ba1        121.152(7)   6_656 1_555   1_555
	O2        O1        Ba1        65.439(6)   6_656 1_555   7_555
	O2        O1        Pr1        44.786(10)   6_656 1_555   3_554
	O2        O1        Pr1        147.729(7)   6_656 1_555   4_554
	O2        O1        O2         104.965(15)   2_656 1_555   6_656
	O2        O1        O2         138.736(10)   2_656 1_555   3_554
	O2        O1        O2         59.169(14)   2_656 1_555   4_554
	O2        O1        O2         159.9564(19)   2_656 1_555   1_554
	O2        O1        O2         90.142(15)   2_656 1_555   5_554
	O2        O1        O2         60.475(13)   2_656 1_555   7_555
	O2        O1        O2         116.430(13)   2_656 1_555   8_555
	O2        O1        Ba1        121.152(7)   2_656 1_555   1_555
	O2        O1        Ba1        65.439(6)   2_656 1_555   7_555
	O2        O1        Pr1        147.729(7)   2_656 1_555   3_554
	O2        O1        Pr1        44.786(10)   2_656 1_555   4_554
	Pr1       O2        Pr1        160.252(4)   3_555 1_555   1_555
	Ba1       O2        Pr1        97.689(13)   7_555 1_555   3_555
	Ba1       O2        Pr1        101.117(13)   7_555 1_555   1_555
	Ba1       O2        Ba1        99.194(15)   1_556 1_555   7_555
	Ba1       O2        Pr1        90.665(14)   1_556 1_555   3_555
	Ba1       O2        Pr1        92.230(14)   1_556 1_555   1_555
	O2        O2        Ba1        53.850(6)   8_456 1_555   1_556
	O2        O2        Ba1        125.921(7)   8_456 1_555   7_555
	O2        O2        Pr1        124.556(10)   8_456 1_555   3_555
	O2        O2        Pr1        45.648(10)   8_456 1_555   1_555
	O2        O2        O2         169.673(3)   8_556 1_555   8_456
	O2        O2        Ba1        119.240(8)   8_556 1_555   1_556
	O2        O2        Ba1        60.271(8)   8_556 1_555   7_555
	O2        O2        Pr1        45.311(7)   8_556 1_555   3_555
	O2        O2        Pr1        144.402(7)   8_556 1_555   1_555
	O1        O2        O2         127.067(6)   7_455 1_555   8_556
	O1        O2        O2         60.203(8)   7_455 1_555   8_456
	O1        O2        Ba1        70.338(14)   7_455 1_555   1_556
	O1        O2        Ba1        66.847(14)   7_455 1_555   7_555
	O1        O2        Pr1        152.120(5)   7_455 1_555   3_555
	O1        O2        Pr1        45.273(10)   7_455 1_555   1_555
	O1        O2        O1         106.934(15)   1_556 1_555   7_455
	O1        O2        O2         60.101(5)   1_556 1_555   8_556
	O1        O2        O2         112.127(7)   1_556 1_555   8_456
	O1        O2        Ba1        59.195(13)   1_556 1_555   1_556
	O1        O2        Ba1        72.917(15)   1_556 1_555   7_555
	O1        O2        Pr1        45.212(10)   1_556 1_555   3_555
	O1        O2        Pr1        148.242(5)   1_556 1_555   1_555
	O1        O2        O1         155.138(3)   3_555 1_555   1_556
	O1        O2        O1         90.189(15)   3_555 1_555   7_455
	O1        O2        O2         123.056(7)   3_555 1_555   8_556
	O1        O2        O2         60.654(8)   3_555 1_555   8_456
	O1        O2        Ba1        112.902(14)   3_555 1_555   1_556
	O1        O2        Ba1        131.463(11)   3_555 1_555   7_555
	O1        O2        Pr1        116.505(9)   3_555 1_555   3_555
	O1        O2        Pr1        44.916(5)   3_555 1_555   1_555
	O1        O2        O1         74.361(15)   2_646 1_555   3_555
	O1        O2        O1         89.858(15)   2_646 1_555   1_556
	O1        O2        O1         163.1500(9)   2_646 1_555   7_455
	O1        O2        O2         60.177(7)   2_646 1_555   8_556
	O1        O2        O2         115.230(7)   2_646 1_555   8_456
	O1        O2        Ba1        121.561(13)   2_646 1_555   1_556
	O1        O2        Ba1        118.644(14)   2_646 1_555   7_555
	O1        O2        Pr1        44.646(5)   2_646 1_555   3_555
	O1        O2        Pr1        118.962(10)   2_646 1_555   1_555
	O2        O2        O1         59.225(4)   3_555 1_555   2_646
	O2        O2        O1         95.239(8)   3_555 1_555   3_555
	O2        O2        O1         59.954(11)   3_555 1_555   1_556
	O2        O2        O1         130.584(7)   3_555 1_555   7_455
	O2        O2        O2         89.669(3)   3_555 1_555   8_556
	O2        O2        O2         80.2325(2)   3_555 1_555   8_456
	O2        O2        Ba1        62.352(10)   3_555 1_555   1_556
	O2        O2        Ba1        132.519(4)   3_555 1_555   7_555
	O2        O2        Pr1        44.357(10)   3_555 1_555   3_555
	O2        O2        Pr1        121.616(10)   3_555 1_555   1_555
	O2        O2        O2         154.151(7)   3_554 1_555   3_555
	O2        O2        O1         104.952(9)   3_554 1_555   2_646
	O2        O2        O1         59.4451(13)   3_554 1_555   3_555
	O2        O2        O1         144.954(4)   3_554 1_555   1_556
	O2        O2        O1         60.300(10)   3_554 1_555   7_455
	O2        O2        O2         99.7675(2)   3_554 1_555   8_556
	O2        O2        O2         90.331(3)   3_554 1_555   8_456
	O2        O2        Ba1        129.384(7)   3_554 1_555   1_556
	O2        O2        Ba1        72.104(10)   3_554 1_555   7_555
	O2        O2        Pr1        139.326(8)   3_554 1_555   3_555
	O2        O2        Pr1        44.683(7)   3_554 1_555   1_555
	Ba1       O2        O2         55.679(4)   3_555 1_555   3_554
	Ba1       O2        O2         107.769(10)   3_555 1_555   3_555
	Ba1       O2        O1         49.772(12)   3_555 1_555   2_646
	Ba1       O2        O1         56.899(13)   3_555 1_555   3_555
	Ba1       O2        O1         125.591(11)   3_555 1_555   1_556
	Ba1       O2        O1         115.965(13)   3_555 1_555   7_455
	Ba1       O2        O2         67.608(7)   3_555 1_555   8_556
	Ba1       O2        O2         117.463(6)   3_555 1_555   8_456
	Ba1       O2        Ba1        166.51039(7)   3_555 1_555   1_556
	Ba1       O2        Ba1        94.291(15)   3_555 1_555   7_555
	Ba1       O2        Pr1        87.170(11)   3_555 1_555   3_555
	Ba1       O2        Pr1        85.476(11)   3_555 1_555   1_555
#######	End powder crystal structure	#######


#######	Begin powder diffraction data	#######
data_12R_BPM_100K_scan2
_pd_block_id	12R_BPM_100K_scan2
_pd_calc_method	Rietveld
_diffrn_radiation_probe	x-ray
_pd_instr_special_details
;SSRL beam line 2-1
;
_pd_meas_scan_method	step
_diffrn_radiation_wavelength	0.729611300
_diffrn_ambient_temperature	100
_refine_ls_goodness_of_fit_all	0.38287
_pd_proc_ls_prof_R_factor	0.04501
_pd_proc_ls_prof_wR_factor	0.07598
_pd_proc_ls_prof_wR_expected	0.19846
_refine_ls_shift/su_max 0.0172
_refine_ls_number_parameters 39
loop_
	_pd_phase_id
	_pd_phase_block_id
	_pd_phase_mass_%
1	Tetrabariumpraseodymium(IV)trimanganate(IV)	96.6(3)
2	Tetrabariumtrimanganate(IV)	2.4(3)
3	Bariumpraseodymium(VI)oxide	0.95(11)
loop_
	_refln_index_h
	_refln_index_k
	_refln_index_l
	_pd_refln_phase_id
	_refln_d_spacing
	_refln_F_squared_calc
	_refln_F_squared_meas
   0    0    3 1    9.508377     0.007540     0.007317
   0    0    6 1    4.754188     0.021009     0.020908
   0    0    9 1    3.169459     0.064442     0.084438
   0    0   12 1    2.377094     0.785300     0.722630
   0    0   15 1    1.901675     0.949911     0.880021
   0    0   18 1    1.584729     0.126519     0.137295
   0    0   21 1    1.358340     0.420405     0.402891
   0    0   24 1    1.188547     1.424125     1.423517
   0    0   27 1    1.056486     0.323787     0.317840
   0    0   30 1    0.950838     0.012762     0.012230
   0    0   33 1    0.864398     0.135513     0.134070
   0    0   36 1    0.792365     0.114072     0.116662
   0    0   39 1    0.731414     0.786148     0.780110
   0    0   42 1    0.679170     0.007448     0.007664
   0    0   45 1    0.633892     0.070425     0.074092
   0    0   48 1    0.594274     0.000907     0.000896
   0    0   51 1    0.559316     0.049160     0.049103
   0    0   54 1    0.528243     0.101135     0.098670
   0    0   57 1    0.500441     0.006738     0.006765
   0    0   60 1    0.475419     0.302692     0.307163
   0    0   63 1    0.452780     0.079112     0.079728
   0    0   66 1    0.432199     0.007358     0.007636
   1    0  -65 1    0.437176     0.189183     0.190325
   1    0  -62 1    0.458157     0.000873     0.000859
   1    0  -59 1    0.481244     0.034010     0.034196
   1    0  -56 1    0.506768     0.121078     0.121350
   1    0  -53 1    0.535134     1.616177     1.565895
   1    0  -50 1    0.566843     0.042563     0.042294
   1    0  -47 1    0.602517     0.018157     0.018224
   1    0  -44 1    0.642944     0.001766     0.001787
   1    0  -41 1    0.689129     0.295743     0.298193
   1    0  -38 1    0.742383     0.879805     0.861386
   1    0  -35 1    0.804440     0.000088     0.000092
   1    0  -32 1    0.877641     2.018139     1.895867
   1    0  -29 1    0.965218     1.228944     1.227104
   1    0  -26 1    1.071751     0.223021     0.216222
   1    0  -23 1    1.203921     0.012574     0.013950
   1    0  -20 1    1.371809     0.278799     0.259998
   1    0  -17 1    1.591170     1.175679     1.168765
   1    0  -14 1    1.887540     5.467366     5.199086
   1    0  -11 1    2.303242     0.019273     0.018978
   1    0   -8 1    2.905550     3.083975     3.297060
   1    0   -5 1    3.765629     0.466053     0.432543
   1    0   -2 1    4.729124     0.033612     0.034721
   1    0    1 1    4.937049     0.119685     0.113228
   1    0    4 1    4.100936     0.089409     0.086258
   1    0    7 1    3.162000     8.577748     8.984054
   1    0   10 1    2.479203     1.278684     1.167509
   1    0   13 1    2.010095     0.374281     0.368984
   1    0   16 1    1.679744     0.063326     0.075390
   1    0   19 1    1.438203     0.873433     0.784134
   1    0   22 1    1.255284     3.417576     3.265820
   1    0   25 1    1.112547     0.380626     0.446608
   1    0   28 1    0.998345     0.395604     0.363595
   1    0   31 1    0.905043     1.092713     1.095744
   1    0   34 1    0.827465     0.248482     0.240597
   1    0   37 1    0.761990     0.000238     0.000235
   1    0   40 1    0.706019     0.000225     0.000231
   1    0   43 1    0.657641     0.064538     0.067926
   1    0   46 1    0.615420     2.725513     2.677490
   1    0   49 1    0.578259     0.002907     0.002930
   1    0   52 1    0.545305     0.056896     0.056295
   1    0   55 1    0.515885     0.043824     0.043826
   1    0   58 1    0.489462     0.049370     0.050433
   1    0   61 1    0.465603     0.402174     0.399589
   1    0   64 1    0.443954     0.022585     0.022576
   2   -1    0 1    2.894084    12.991299    13.633101
   2   -1    3 1    2.768675     0.050149     0.047465
   2   -1    6 1    2.472069     0.152190     0.151456
   2   -1    9 1    2.137162     0.176129     0.183401
   2   -1   12 1    1.836902     0.260786     0.241813
   2   -1   15 1    1.589279     4.331357     4.201460
   2   -1   18 1    1.389986     0.515607     0.504004
   2   -1   21 1    1.229637     1.931610     1.876052
   2   -1   24 1    1.099442     4.273305     4.527023
   2   -1   27 1    0.992427     1.437384     1.317254
   2   -1   30 1    0.903333     0.133774     0.135827
   2   -1   33 1    0.828244     0.580722     0.556547
   2   -1   36 1    0.764239     1.555460     1.582768
   2   -1   39 1    0.709118     3.879013     3.929998
   2   -1   42 1    0.661207     0.012932     0.013024
   2   -1   45 1    0.619213     0.291313     0.293787
   2   -1   48 1    0.582128     0.063079     0.063165
   2   -1   51 1    0.549155     0.142803     0.145695
   2   -1   54 1    0.519658     0.732548     0.740057
   2   -1   57 1    0.493123     0.013016     0.013184
   2   -1   60 1    0.469131     2.438693     2.442402
   2   -1   63 1    0.447338     0.274466     0.274315
   2    0  -64 1    0.438821     0.020738     0.020639
   2    0  -61 1    0.459692     0.240350     0.237692
   2    0  -58 1    0.482609     0.052125     0.053477
   2    0  -55 1    0.507879     0.000767     0.000764
   2    0  -52 1    0.535875     0.056701     0.055027
   2    0  -49 1    0.567051     0.010894     0.010765
   2    0  -46 1    0.601961     2.549914     2.522964
   2    0  -43 1    0.641293     0.000805     0.000812
   2    0  -40 1    0.685904     0.000308     0.000315
   2    0  -37 1    0.736877     0.037251     0.038129
   2    0  -34 1    0.795585     0.169774     0.169185
   2    0  -31 1    0.863791     1.787979     1.777708
   2    0  -28 1    0.943770     0.342734     0.359409
   2    0  -25 1    1.038459     0.673195     0.686050
   2    0  -22 1    1.151621     2.502126     2.484701
   2    0  -19 1    1.287937     1.983348     1.956663
   2    0  -16 1    1.452775     0.099241     0.127724
   2    0  -13 1    1.650948     0.798268     0.801907
   2    0  -10 1    1.882814     2.100536     2.145418
   2    0   -7 1    2.134870    12.519699    13.319997
   2    0   -4 1    2.364562     0.003356     0.003256
   2    0   -1 1    2.496731     0.513016     0.486364
   2    0    2 1    2.468525     0.236292     0.229828
   2    0    5 1    2.294672     2.333032     2.165421
   2    0    8 1    2.050468     3.438120     3.143697
   2    0   11 1    1.802177     0.118980     0.115978
   2    0   14 1    1.581000     6.947831     6.630638
   2    0   17 1    1.394325     2.283465     2.149426
   2    0   20 1    1.239602     0.499153     0.492747
   2    0   23 1    1.111577     0.000348     0.000425
   2    0   26 1    1.005048     0.559885     0.540362
   2    0   29 1    0.915636     0.643235     0.648569
   2    0   32 1    0.839872     2.362750     2.335686
   2    0   35 1    0.775056     0.001344     0.001301
   2    0   38 1    0.719101     1.275459     1.254275
   2    0   41 1    0.670386     0.132934     0.133333
   2    0   44 1    0.627642     0.011606     0.011832
   2    0   47 1    0.589870     0.019963     0.019715
   2    0   50 1    0.556274     0.001177     0.001178
   2    0   53 1    0.526214     1.310341     1.310574
   2    0   56 1    0.499173     0.232032     0.232960
   2    0   59 1    0.474725     0.033098     0.033571
   2    0   62 1    0.452522     0.027421     0.027422
   2    0   65 1    0.432272     0.134146     0.139581
   3   -1  -62 1    0.447089     0.012215     0.012181
   3   -1  -59 1    0.468464     0.090021     0.088850
   3   -1  -56 1    0.491909     0.189329     0.194899
   3   -1  -53 1    0.517726     3.130103     3.072443
   3   -1  -50 1    0.546274     0.038934     0.039154
   3   -1  -47 1    0.577986     0.061090     0.061196
   3   -1  -44 1    0.613383     0.012200     0.012326
   3   -1  -41 1    0.653093     0.587180     0.584149
   3   -1  -38 1    0.697881     1.846058     1.835046
   3   -1  -35 1    0.748673     0.010587     0.010685
   3   -1  -32 1    0.806594     3.317488     3.347344
   3   -1  -29 1    0.872986     2.255829     2.203554
   3   -1  -26 1    0.949426     0.566343     0.551420
   3   -1  -23 1    1.037670     0.001575     0.001604
   3   -1  -20 1    1.139476     0.367523     0.360009
   3   -1  -17 1    1.256140     1.700887     1.640466
   3   -1  -14 1    1.387467     9.511996     9.609760
   3   -1  -11 1    1.529815     0.202789     0.198224
   3   -1   -8 1    1.673098     3.873821     3.864640
   3   -1   -5 1    1.798062     0.523613     0.514700
   3   -1   -2 1    1.878124     0.006360     0.007830
   3   -1    1 1    1.890457     0.688109     0.655429
   3   -1    4 1    1.831100     0.187271     0.174548
   3   -1    7 1    1.718013    11.230403    11.488825
   3   -1   10 1    1.578220     2.400271     2.314798
   3   -1   13 1    1.434024     1.083423     1.027716
   3   -1   16 1    1.298371     0.078274     0.075293
   3   -1   19 1    1.176678     1.255341     1.247052
   3   -1   22 1    1.070018     5.162924     4.927286
   3   -1   25 1    0.977439     1.006527     1.030821
   3   -1   28 1    0.897266     0.712074     0.683710
   3   -1   31 1    0.827710     1.738937     1.674108
   3   -1   34 1    0.767127     0.375962     0.368399
   3   -1   37 1    0.714093     0.022231     0.022420
   3   -1   40 1    0.667416     0.000539     0.000554
   3   -1   43 1    0.626106     0.160869     0.165378
   3   -1   46 1    0.589347     4.889542     4.752042
   3   -1   49 1    0.556470     0.000876     0.000881
   3   -1   52 1    0.526919     0.097950     0.097552
   3   -1   55 1    0.500235     0.113851     0.114097
   3   -1   58 1    0.476036     0.077318     0.080705
   3   -1   61 1    0.454001     0.632384     0.629602
   3   -1   64 1    0.433862     0.051444     0.051864
   3    0  -63 1    0.437019     0.126665     0.126950
   3    0  -60 1    0.457270     1.196344     1.165785
   3    0  -57 1    0.479401     0.001565     0.001599
   3    0  -54 1    0.503672     0.276563     0.279664
   3    0  -51 1    0.530390     0.062660     0.060293
   3    0  -48 1    0.559915     0.036633     0.036023
   3    0  -45 1    0.592675     0.105742     0.103569
   3    0  -42 1    0.629180     0.024917     0.024878
   3    0  -39 1    0.670032     1.727313     1.718147
   3    0  -36 1    0.715943     0.738599     0.740471
   3    0  -33 1    0.767747     0.214485     0.208238
   3    0  -30 1    0.826401     0.018059     0.018353
   3    0  -27 1    0.892962     0.587438     0.563884
   3    0  -24 1    0.968517     1.726338     1.743958
   3    0  -21 1    1.054000     0.751372     0.713798
   3    0  -18 1    1.149830     0.397862     0.410821
   3    0  -15 1    1.255210     1.624824     1.552904
   3    0  -12 1    1.366979     0.106396     0.104038
   3    0   -9 1    1.478078     0.041931     0.043303
   3    0   -6 1    1.576375     0.000609     0.000643
   3    0   -3 1    1.645683     0.044362     0.045891
   3    0    0 1    1.670900     9.036184     9.288830
   3    0    3 1    1.645683     0.011764     0.012169
   3    0    6 1    1.576375     0.228573     0.241229
   3    0    9 1    1.478078     0.108513     0.112063
   3    0   12 1    1.366979     0.114119     0.111591
   3    0   15 1    1.255210     1.753746     1.676119
   3    0   18 1    1.149830     0.092588     0.095603
   3    0   21 1    1.054000     0.949029     0.901570
   3    0   24 1    0.968517     1.765810     1.783832
   3    0   27 1    0.892962     0.617137     0.592392
   3    0   30 1    0.826401     0.125024     0.127065
   3    0   33 1    0.767747     0.311414     0.302344
   3    0   36 1    0.715943     0.712515     0.714321
   3    0   39 1    0.670032     1.741912     1.732667
   3    0   42 1    0.629180     0.000275     0.000274
   3    0   45 1    0.592675     0.171175     0.167658
   3    0   48 1    0.559915     0.031242     0.030722
   3    0   51 1    0.530390     0.062190     0.059841
   3    0   54 1    0.503672     0.420840     0.425557
   3    0   57 1    0.479401     0.015339     0.015676
   3    0   60 1    0.457270     1.168825     1.138969
   3    0   63 1    0.437019     0.124065     0.124344
   4   -2    0 1    1.447042    12.207260    12.828879
   4   -2    3 1    1.430570     0.051480     0.050784
   4   -2    6 1    1.384338     0.081015     0.101622
   4   -2    9 1    1.316339     0.190799     0.198747
   4   -2   12 1    1.236034     1.565332     1.620355
   4   -2   15 1    1.151564     3.305297     3.279012
   4   -2   18 1    1.068581     0.503175     0.514892
   4   -2   21 1    0.990366     1.858295     1.720816
   4   -2   24 1    0.918451     5.440404     5.373164
   4   -2   27 1    0.853269     1.347494     1.285158
   4   -2   30 1    0.794639     0.063165     0.062847
   4   -2   33 1    0.742080     0.647545     0.632681
   4   -2   36 1    0.694993     0.631043     0.641050
   4   -2   39 1    0.652766     3.774110     3.719072
   4   -2   42 1    0.614818     0.037658     0.037513
   4   -2   45 1    0.580625     0.369053     0.372969
   4   -2   48 1    0.549721     0.001334     0.001354
   4   -2   51 1    0.521701     0.234130     0.235205
   4   -2   54 1    0.496214     0.538391     0.552894
   4   -2   57 1    0.472956     0.039491     0.040405
   4   -2   60 1    0.451666     1.724740     1.702594
   4   -2   63 1    0.432120     0.401487     0.415589
   4   -1  -61 1    0.443225     0.695945     0.697769
   4   -1  -58 1    0.463656     0.090291     0.091703
   4   -1  -55 1    0.485928     0.064302     0.064510
   4   -1  -52 1    0.510275     0.086749     0.085900
   4   -1  -49 1    0.536971     0.002463     0.002412
   4   -1  -46 1    0.566330     4.718070     4.630269
   4   -1  -43 1    0.598711     0.087843     0.089022
   4   -1  -40 1    0.634523     0.001966     0.002065
   4   -1  -37 1    0.674224     0.002481     0.002487
   4   -1  -34 1    0.718316     0.395717     0.391285
   4   -1  -31 1    0.767322     1.828396     1.779707
   4   -1  -28 1    0.821748     0.557197     0.535262
   4   -1  -25 1    0.881997     0.678776     0.664363
   4   -1  -22 1    0.948221     4.646163     4.528914
   4   -1  -19 1    1.020074     1.397753     1.361503
   4   -1  -16 1    1.096331     0.122405     0.129519
   4   -1  -13 1    1.174387     0.553960     0.572460
   4   -1  -10 1    1.249740     1.589585     1.651833
   4   -1   -7 1    1.315803    10.068670    10.365534
   4   -1   -4 1    1.364583     0.049242     0.048974
   4   -1   -1 1    1.388624     0.287075     0.283139
   4   -1    2 1    1.383714     0.001192     0.001507
   4   -1    5 1    1.350743     0.734592     0.730425
   4   -1    8 1    1.295294     3.657380     3.479316
   4   -1   11 1    1.225289     0.044263     0.045929
   4   -1   14 1    1.148403     7.135609     7.179340
   4   -1   17 1    1.070549     1.721509     1.641529
   4   -1   20 1    0.995550     0.480186     0.439947
   4   -1   23 1    0.925490     0.002613     0.002857
   4   -1   26 1    0.861250     0.384808     0.385313
   4   -1   29 1    0.802976     1.778270     1.849310
   4   -1   32 1    0.750408     3.309779     3.251153
   4   -1   35 1    0.703098     0.001150     0.001165
   4   -1   38 1    0.660528     1.500847     1.515087
   4   -1   41 1    0.622177     0.465734     0.461402
   4   -1   44 1    0.587557     0.000541     0.000542
   4   -1   47 1    0.556227     0.038328     0.038286
   4   -1   50 1    0.527793     0.064391     0.063174
   4   -1   53 1    0.501913     2.825488     2.806073
   4   -1   56 1    0.478286     0.244464     0.252658
   4   -1   59 1    0.456652     0.071721     0.071263
   4   -1   62 1    0.436787     0.003046     0.003047
   4    0  -62 1    0.431896     0.023460     0.024153
   4    0  -59 1    0.451071     0.027558     0.027515
   4    0  -56 1    0.471885     0.189338     0.192998
   4    0  -53 1    0.494531     1.205700     1.210191
   4    0  -50 1    0.519229     0.001293     0.001282
   4    0  -47 1    0.546230     0.014393     0.014447
   4    0  -44 1    0.575811     0.005449     0.005539
   4    0  -41 1    0.608279     0.127679     0.129112
   4    0  -38 1    0.643969     1.046997     1.032700
   4    0  -35 1    0.683225     0.000430     0.000446
   4    0  -32 1    0.726387     1.786132     1.866798
   4    0  -29 1    0.773746     0.552548     0.529730
   4    0  -26 1    0.825474     0.409654     0.422369
   4    0  -23 1    0.881514     0.000145     0.000142
   4    0  -20 1    0.941407     0.300078     0.308276
   4    0  -17 1    1.004056     1.315890     1.333347
   4    0  -14 1    1.067435     4.289211     4.464926
   4    0  -11 1    1.128329     0.040496     0.039955
   4    0   -8 1    1.182281     1.797205     1.842602
   4    0   -5 1    1.223993     0.871839     0.925158
   4    0   -2 1    1.248365     0.074371     0.080585
   4    0    1 1    1.251967     0.243177     0.258650
   4    0    4 1    1.234262     0.017998     0.018874
   4    0    7 1    1.197814     6.226284     6.408988
   4    0   10 1    1.147336     1.126977     1.136377
   4    0   13 1    1.088205     0.411082     0.406963
   4    0   16 1    1.025234     0.049866     0.048177
   4    0   19 1    0.962062     1.188518     1.123166
   4    0   22 1    0.901088     1.792671     1.735519
   4    0   25 1    0.843687     0.494927     0.486330
   4    0   28 1    0.790500     0.293216     0.302790
   4    0   31 1    0.741696     1.313258     1.294658
   4    0   34 1    0.697163     0.133032     0.132815
   4    0   37 1    0.656641     0.027038     0.027884
   4    0   40 1    0.619801     0.000068     0.000068
   4    0   43 1    0.586297     0.001971     0.001985
   4    0   46 1    0.555789     2.193454     2.159872
   4    0   49 1    0.527961     0.007780     0.007614
   4    0   52 1    0.502524     0.055692     0.056129
   4    0   55 1    0.479220     0.002428     0.002488
   4    0   58 1    0.457818     0.043138     0.042676
   4    0   61 1    0.438117     0.225065     0.225226
   5   -2  -59 1    0.445690     0.043385     0.042558
   5   -2  -56 1    0.465735     0.244446     0.243450
   5   -2  -53 1    0.487465     2.674278     2.702131
   5   -2  -50 1    0.511069     0.109438     0.109091
   5   -2  -47 1    0.536753     0.013235     0.012952
   5   -2  -44 1    0.564741     0.000086     0.000086
   5   -2  -41 1    0.595273     0.431908     0.420644
   5   -2  -38 1    0.628595     1.166167     1.162773
   5   -2  -35 1    0.664947     0.005059     0.005338
   5   -2  -32 1    0.704535     3.034930     3.038874
   5   -2  -29 1    0.747492     1.587777     1.574486
   5   -2  -26 1    0.793815     0.231083     0.228719
   5   -2  -23 1    0.843264     0.030984     0.030634
   5   -2  -20 1    0.895235     0.436558     0.413528
   5   -2  -17 1    0.948590     1.471491     1.426009
   5   -2  -14 1    1.001486     5.470209     5.555641
   5   -2  -11 1    1.051258     0.000334     0.000336
   5   -2   -8 1    1.094477     3.054331     3.123683
   5   -2   -5 1    1.127317     0.636520     0.639589
   5   -2   -2 1    1.146272     0.013774     0.014294
   5   -2    1 1    1.149059     0.088450     0.090512
   5   -2    4 1    1.135325     0.042937     0.042480
   5   -2    7 1    1.106765     8.398591     8.804083
   5   -2   10 1    1.066578     1.103410     1.156373
   5   -2   13 1    1.018580     0.220880     0.222726
   5   -2   16 1    0.966388     0.097686     0.098528
   5   -2   19 1    0.912941     1.236408     1.192078
   5   -2   22 1    0.860351     4.250759     4.151134
   5   -2   25 1    0.809971     0.385022     0.390059
   5   -2   28 1    0.762565     0.527736     0.520351
   5   -2   31 1    0.718476     1.677087     1.649855
   5   -2   34 1    0.677775     0.404387     0.414063
   5   -2   37 1    0.640365     0.006600     0.006641
   5   -2   40 1    0.606058     0.000315     0.000324
   5   -2   43 1    0.574624     0.073658     0.075196
   5   -2   46 1    0.545815     4.519396     4.429362
   5   -2   49 1    0.519389     0.023762     0.023712
   5   -2   52 1    0.495115     0.099637     0.099752
   5   -2   55 1    0.472782     0.054636     0.055700
   5   -2   58 1    0.452195     0.094082     0.093987
   5   -2   61 1    0.433181     0.806722     0.829845
   5   -1  -60 1    0.436018     2.050265     2.025073
   5   -1  -57 1    0.455077     0.023438     0.023299
   5   -1  -54 1    0.475681     0.735565     0.757706
   5   -1  -51 1    0.497992     0.123393     0.125028
   5   -1  -48 1    0.522187     0.039749     0.039735
   5   -1  -45 1    0.548455     0.274698     0.281088
   5   -1  -42 1    0.576998     0.000502     0.000502
   5   -1  -39 1    0.608015     3.005975     3.000721
   5   -1  -36 1    0.641697     1.093255     1.103927
   5   -1  -33 1    0.678203     0.471225     0.482424
   5   -1  -30 1    0.717620     0.182454     0.185243
   5   -1  -27 1    0.759918     0.999216     0.978379
   5   -1  -24 1    0.804872     2.860721     2.945353
   5   -1  -21 1    0.851958     1.379531     1.305429
   5   -1  -18 1    0.900229     0.182968     0.178365
   5   -1  -15 1    0.948189     2.589375     2.526817
   5   -1  -12 1    0.993699     0.299125     0.278240
   5   -1   -9 1    1.034011     0.094565     0.093194
   5   -1   -6 1    1.066008     0.224105     0.235373
   5   -1   -3 1    1.086693     0.018245     0.018260
   5   -1    0 1    1.093861    12.376999    12.936064
   5   -1    3 1    1.086693     0.036980     0.037010
   5   -1    6 1    1.066008     0.010763     0.011304
   5   -1    9 1    1.034011     0.050389     0.049658
   5   -1   12 1    0.993699     0.285291     0.265372
   5   -1   15 1    0.948189     2.504404     2.443899
   5   -1   18 1    0.900229     0.533972     0.520538
   5   -1   21 1    0.851958     1.172033     1.109077
   5   -1   24 1    0.804872     2.794218     2.876883
   5   -1   27 1    0.759918     0.987621     0.967026
   5   -1   30 1    0.717620     0.037659     0.038234
   5   -1   33 1    0.678203     0.350125     0.358446
   5   -1   36 1    0.641697     1.140837     1.151974
   5   -1   39 1    0.608015     3.024128     3.018842
   5   -1   42 1    0.576998     0.036014     0.036038
   5   -1   45 1    0.548455     0.184272     0.188558
   5   -1   48 1    0.522187     0.049309     0.049290
   5   -1   51 1    0.497992     0.130739     0.132471
   5   -1   54 1    0.475681     0.515422     0.530937
   5   -1   57 1    0.455077     0.003580     0.003559
   5   -1   60 1    0.436018     2.108962     2.083048
   5    0  -58 1    0.441544     0.028445     0.029218
   5    0  -55 1    0.460648     0.069689     0.069302
   5    0  -52 1    0.481231     0.042906     0.043159
   5    0  -49 1    0.503427     0.003465     0.003488
   5    0  -46 1    0.527379     1.964766     1.928439
   5    0  -43 1    0.553228     0.091292     0.093379
   5    0  -40 1    0.581110     0.000065     0.000065
   5    0  -37 1    0.611142     0.021298     0.021334
   5    0  -34 1    0.643404     0.125311     0.124234
   5    0  -31 1    0.677909     0.548836     0.561073
   5    0  -28 1    0.714567     0.279331     0.280861
   5    0  -25 1    0.753126     0.433235     0.439055
   5    0  -22 1    0.793110     1.591745     1.592827
   5    0  -19 1    0.833738     0.347022     0.321624
   5    0  -16 1    0.873851     0.016240     0.015675
   5    0  -13 1    0.911870     0.352473     0.342878
   5    0  -10 1    0.945825     0.687074     0.738346
   5    0   -7 1    0.973511     3.012283     3.022993
   5    0   -4 1    0.992777     0.068732     0.063537
   5    0   -1 1    1.001921     0.273321     0.282275
   5    0    2 1    1.000072     0.013860     0.013423
   5    0    5 1    0.987410     0.147354     0.148250
   5    0    8 1    0.965117     0.985827     0.986707
   5    0   11 1    0.935092     0.061822     0.060086
   5    0   14 1    0.899544     2.944668     2.908241
   5    0   17 1    0.860626     0.478423     0.468708
   5    0   20 1    0.820187     0.087316     0.086348
   5    0   23 1    0.779665     0.008077     0.007873
   5    0   26 1    0.740085     0.235137     0.241966
   5    0   29 1    0.702120     0.855332     0.858565
   5    0   32 1    0.666161     1.095508     1.129064
   5    0   35 1    0.632400     0.009950     0.010194
   5    0   38 1    0.600887     0.777739     0.779296
   5    0   41 1    0.571582     0.256973     0.257184
   5    0   44 1    0.544392     0.014315     0.014296
   5    0   47 1    0.519191     0.032152     0.031826
   5    0   50 1    0.495841     0.008647     0.008806
   5    0   53 1    0.474198     1.371523     1.387164
   5    0   56 1    0.454123     0.060415     0.060453
   5    0   59 1    0.435482     0.045558     0.045415
   6   -3    0 1    0.964695     5.573693     5.626774
   6   -3    3 1    0.959767     0.013998     0.013422
   6   -3    6 1    0.945427     0.074281     0.079746
   6   -3    9 1    0.922892     0.042595     0.043866
   6   -3   12 1    0.893888     0.369741     0.356878
   6   -3   15 1    0.860327     2.353952     2.298809
   6   -3   18 1    0.824023     0.297878     0.306181
   6   -3   21 1    0.786521     1.085719     1.081909
   6   -3   24 1    0.749021     2.756867     2.775460
   6   -3   27 1    0.712387     0.968762     0.959275
   6   -3   30 1    0.677190     0.087793     0.091248
   6   -3   33 1    0.643770     0.354353     0.348613
   6   -3   36 1    0.612301     0.913613     0.927526
   6   -3   39 1    0.582834     2.921135     2.867694
   6   -3   42 1    0.555345     0.008857     0.008775
   6   -3   45 1    0.529760     0.201532     0.194938
   6   -3   48 1    0.505974     0.024413     0.024486
   6   -3   51 1    0.483871     0.145011     0.147368
   6   -3   54 1    0.463329     0.592454     0.598492
   6   -3   57 1    0.444226     0.009335     0.009296
   6   -2  -58 1    0.436493     0.081387     0.082089
   6   -2  -55 1    0.454922     0.007048     0.007001
   6   -2  -52 1    0.474713     0.111420     0.113006
   6   -2  -49 1    0.495979     0.007144     0.007305
   6   -2  -46 1    0.518835     3.923964     3.816549
   6   -2  -43 1    0.543389     0.005569     0.005566
   6   -2  -40 1    0.569738     0.000902     0.000908
   6   -2  -37 1    0.597956     0.032246     0.031760
   6   -2  -34 1    0.628070     0.236970     0.239258
   6   -2  -31 1    0.660043     2.087901     2.119699
   6   -2  -28 1    0.693734     0.511532     0.527561
   6   -2  -25 1    0.728851     0.716049     0.729919
   6   -2  -22 1    0.764907     2.864683     2.913577
   6   -2  -19 1    0.801156     1.709102     1.694732
   6   -2  -16 1    0.836549     0.061935     0.061709
   6   -2  -13 1    0.869720     0.484784     0.477489
   6   -2  -10 1    0.899031     1.461897     1.457661
   6   -2   -7 1    0.922707     8.556606     8.828022
   6   -2   -4 1    0.939062     0.042309     0.041907
   6   -2   -1 1    0.946789     0.316189     0.339052
   6   -2    2 1    0.945229     0.076628     0.082253
   6   -2    5 1    0.934516     1.117444     1.112903
   6   -2    8 1    0.915550     2.466767     2.486654
   6   -2   11 1    0.889799     0.025568     0.025056
   6   -2   14 1    0.859006     6.057114     6.029753
   6   -2   17 1    0.824924     1.883830     1.952348
   6   -2   20 1    0.789110     0.418056     0.427062
   6   -2   23 1    0.752825     0.001523     0.001539
   6   -2   26 1    0.717012     0.591673     0.600708
   6   -2   29 1    0.682327     0.926209     0.955516
   6   -2   32 1    0.649185     2.865025     2.939749
   6   -2   35 1    0.617822     0.000092     0.000093
   6   -2   38 1    0.588339     1.702718     1.673263
   6   -2   41 1    0.560750     0.228371     0.222397
   6   -2   44 1    0.535009     0.005704     0.005528
   6   -2   47 1    0.511033     0.017714     0.017649
   6   -2   50 1    0.488720     0.005317     0.005408
   6   -2   53 1    0.467958     2.186709     2.172978
   6   -2   56 1    0.448633     0.322358     0.318029
   6   -1  -56 1    0.443338     0.200642     0.202127
   6   -1  -53 1    0.461958     2.404891     2.406880
   6   -1  -50 1    0.481897     0.027129     0.027663
   6   -1  -47 1    0.503248     0.053968     0.054284
   6   -1  -44 1    0.526095     0.001401     0.001402
   6   -1  -41 1    0.550512     0.368045     0.368151
   6   -1  -38 1    0.576546     1.347700     1.345100
   6   -1  -35 1    0.604208     0.012643     0.012776
   6   -1  -32 1    0.633444     2.432214     2.510052
   6   -1  -29 1    0.664119     1.284408     1.340403
   6   -1  -26 1    0.695971     0.366020     0.368433
   6   -1  -23 1    0.728578     0.006735     0.006894
   6   -1  -20 1    0.761317     0.306600     0.306124
   6   -1  -17 1    0.793326     1.145028     1.138572
   6   -1  -14 1    0.823497     4.917521     5.005252
   6   -1  -11 1    0.850508     0.066172     0.065567
   6   -1   -8 1    0.872912     2.191269     2.144069
   6   -1   -5 1    0.889302     0.486563     0.481852
   6   -1   -2 1    0.898519     0.010750     0.010757
   6   -1    1 1    0.899859     0.393463     0.386233
   6   -1    4 1    0.893217     0.036318     0.034979
   6   -1    7 1    0.879108     6.186041     6.089018
   6   -1   10 1    0.858560     1.065477     1.066255
   6   -1   13 1    0.832922     0.501300     0.467530
   6   -1   16 1    0.803649     0.084100     0.087597
   6   -1   19 1    0.772118     0.932545     0.902860
   6   -1   22 1    0.739514     3.008439     3.088751
   6   -1   25 1    0.706782     0.682353     0.710592
   6   -1   28 1    0.674622     0.394984     0.399534
   6   -1   31 1    0.643520     1.341874     1.324744
   6   -1   34 1    0.613783     0.274686     0.275705
   6   -1   37 1    0.585587     0.022931     0.022642
   6   -1   40 1    0.559009     0.002845     0.002860
   6   -1   43 1    0.534057     0.076565     0.074518
   6   -1   46 1    0.510693     3.871599     3.811961
   6   -1   49 1    0.488853     0.001668     0.001698
   6   -1   52 1    0.468453     0.062324     0.061556
   6   -1   55 1    0.449404     0.061519     0.060755
   6   -1   58 1    0.431612     0.073680     0.075544
   6    0  -54 1    0.446481     0.233133     0.232263
   6    0  -51 1    0.464775     0.081131     0.080681
   6    0  -48 1    0.484258     0.000651     0.000661
   6    0  -45 1    0.504986     0.155995     0.158912
   6    0  -42 1    0.527000     0.010096     0.010020
   6    0  -39 1    0.550316     1.344070     1.341039
   6    0  -36 1    0.574915     0.279814     0.285126
   6    0  -33 1    0.600726     0.252020     0.252215
   6    0  -30 1    0.627605     0.028295     0.028850
   6    0  -27 1    0.655313     0.409245     0.409584
   6    0  -24 1    0.683489     1.513578     1.558660
   6    0  -21 1    0.711623     0.626735     0.622673
   6    0  -18 1    0.739039     0.133912     0.140090
   6    0  -15 1    0.764891     0.918096     0.933798
   6    0  -12 1    0.788187     0.324089     0.332647
   6    0   -9 1    0.807856     0.056140     0.057191
   6    0   -6 1    0.822842     0.037376     0.037415
   6    0   -3 1    0.832244     0.019741     0.018526
   6    0    0 1    0.835450     5.331143     5.489717
   6    0    3 1    0.832244     0.028842     0.027067
   6    0    6 1    0.822842     0.018978     0.018997
   6    0    9 1    0.807856     0.042205     0.042995
   6    0   12 1    0.788187     0.325704     0.334305
   6    0   15 1    0.764891     0.872075     0.886990
   6    0   18 1    0.739039     0.172848     0.180822
   6    0   21 1    0.711623     0.579685     0.575929
   6    0   24 1    0.683489     1.519738     1.565003
   6    0   27 1    0.655313     0.385502     0.385821
   6    0   30 1    0.627605     0.015997     0.016311
   6    0   33 1    0.600726     0.224524     0.224698
   6    0   36 1    0.574915     0.276384     0.281631
   6    0   39 1    0.550316     1.311288     1.308331
   6    0   42 1    0.527000     0.018345     0.018206
   6    0   45 1    0.504986     0.136472     0.139024
   6    0   48 1    0.484258     0.000503     0.000511
   6    0   51 1    0.464775     0.075229     0.074812
   6    0   54 1    0.446481     0.206745     0.205973
   7   -3  -56 1    0.433287     0.129302     0.132779
   7   -3  -53 1    0.450619     2.406504     2.379093
   7   -3  -50 1    0.469067     0.017287     0.017226
   7   -3  -47 1    0.488688     0.056532     0.057490
   7   -3  -44 1    0.509527     0.016796     0.016936
   7   -3  -41 1    0.531612     0.409092     0.388440
   7   -3  -38 1    0.554943     1.329804     1.325011
   7   -3  -35 1    0.579478     0.018099     0.018424
   7   -3  -32 1    0.605118     1.945319     1.979486
   7   -3  -29 1    0.631688     1.332933     1.381455
   7   -3  -26 1    0.658908     0.372066     0.385754
   7   -3  -23 1    0.686375     0.013000     0.013200
   7   -3  -20 1    0.713539     0.169577     0.171965
   7   -3  -17 1    0.739689     0.849559     0.869746
   7   -3  -14 1    0.763962     4.507962     4.582816
   7   -3  -11 1    0.785379     0.080104     0.080491
   7   -3   -8 1    0.802918     1.622906     1.691378
   7   -3   -5 1    0.815618     0.297895     0.297958
   7   -3   -2 1    0.822711     0.018023     0.017954
   7   -3    1 1    0.823739     0.422607     0.432048
   7   -3    4 1    0.818635     0.082082     0.081752
   7   -3    7 1    0.807732     4.908215     5.024232
   7   -3   10 1    0.791706     0.994668     1.029676
   7   -3   13 1    0.771469     0.515292     0.504897
   7   -3   16 1    0.748035     0.036445     0.036541
   7   -3   19 1    0.722408     0.638522     0.642250
   7   -3   22 1    0.695496     2.628462     2.641507
   7   -3   25 1    0.668060     0.701595     0.722731
   7   -3   28 1    0.640706     0.437747     0.441922
   7   -3   31 1    0.613883     1.011105     1.015268
   7   -3   34 1    0.587909     0.230178     0.227004
   7   -3   37 1    0.562991     0.036494     0.035977
   7   -3   40 1    0.539252     0.000176     0.000174
   7   -3   43 1    0.516750     0.131425     0.133958
   7   -3   46 1    0.495497     3.580916     3.581074
   7   -3   49 1    0.475475     0.005472     0.005566
   7   -3   52 1    0.456641     0.072261     0.071816
   7   -3   55 1    0.438944     0.105068     0.104567
   7   -2  -54 1    0.441261     0.375621     0.381024
   7   -2  -51 1    0.458895     0.100356     0.099387
   7   -2  -48 1    0.477618     0.063363     0.064670
   7   -2  -45 1    0.497470     0.130984     0.134104
   7   -2  -42 1    0.518474     0.058204     0.056882
   7   -2  -39 1    0.540629     2.386330     2.352894
   7   -2  -36 1    0.563896     1.026313     1.029867
   7   -2  -33 1    0.588188     0.255188     0.250306
   7   -2  -30 1    0.613348     0.007367     0.007448
   7   -2  -27 1    0.639133     0.695206     0.686850
   7   -2  -24 1    0.665190     1.861599     1.956595
   7   -2  -21 1    0.691039     0.831277     0.830862
   7   -2  -18 1    0.716061     0.513602     0.515718
   7   -2  -15 1    0.739499     1.656566     1.701481
   7   -2  -12 1    0.760488     0.157317     0.156081
   7   -2   -9 1    0.778109     0.030295     0.029244
   7   -2   -6 1    0.791473     0.001113     0.001157
   7   -2   -3 1    0.799829     0.042213     0.042632
   7   -2    0 1    0.802674     7.618395     8.009555
   7   -2    3 1    0.799829     0.019835     0.020032
   7   -2    6 1    0.791473     0.249102     0.258922
   7   -2    9 1    0.778109     0.077102     0.074428
   7   -2   12 1    0.760488     0.173652     0.172287
   7   -2   15 1    0.739499     1.725441     1.772224
   7   -2   18 1    0.716061     0.071534     0.071829
   7   -2   21 1    0.691039     1.087247     1.086705
   7   -2   24 1    0.665190     1.956475     2.056314
   7   -2   27 1    0.639133     0.692573     0.684248
   7   -2   30 1    0.613348     0.210829     0.213170
   7   -2   33 1    0.588188     0.427577     0.419398
   7   -2   36 1    0.563896     0.943198     0.946464
   7   -2   39 1    0.540629     2.330969     2.298309
   7   -2   42 1    0.518474     0.005095     0.004979
   7   -2   45 1    0.497470     0.268086     0.274471
   7   -2   48 1    0.477618     0.043323     0.044216
   7   -2   51 1    0.458895     0.085047     0.084226
   7   -2   54 1    0.441261     0.722904     0.733302
   7   -1  -52 1    0.445681     0.064247     0.063034
   7   -1  -49 1    0.463138     0.007414     0.007456
   7   -1  -46 1    0.481582     3.537160     3.548476
   7   -1  -43 1    0.501023     0.042057     0.042599
   7   -1  -40 1    0.521452     0.002083     0.002103
   7   -1  -37 1    0.542824     0.000007     0.000007
   7   -1  -34 1    0.565053     0.261600     0.261861
   7   -1  -31 1    0.587997     1.266168     1.244991
   7   -1  -28 1    0.611439     0.315427     0.317838
   7   -1  -25 1    0.635076     0.341194     0.355006
   7   -1  -22 1    0.658505     2.607445     2.707001
   7   -1  -19 1    0.681209     0.854462     0.863508
   7   -1  -16 1    0.702570     0.087572     0.087689
   7   -1  -13 1    0.721877     0.190739     0.192318
   7   -1  -10 1    0.738376     0.726126     0.771500
   7   -1   -7 1    0.751324     5.072356     5.181918
   7   -1   -4 1    0.760075     0.013697     0.013452
   7   -1   -1 1    0.764155     0.139295     0.141690
   7   -1    2 1    0.763334     0.000343     0.000346
   7   -1    5 1    0.757658     0.430075     0.435600
   7   -1    8 1    0.747445     1.909727     1.893600
   7   -1   11 1    0.733235     0.002020     0.002034
   7   -1   14 1    0.715716     3.567437     3.573935
   7   -1   17 1    0.695641     0.970858     0.974621
   7   -1   20 1    0.673758     0.327662     0.326768
   7   -1   23 1    0.650748     0.005107     0.005232
   7   -1   26 1    0.627198     0.208616     0.211891
   7   -1   29 1    0.603586     1.059325     1.062547
   7   -1   32 1    0.580281     2.290333     2.303832
   7   -1   35 1    0.557556     0.000090     0.000092
   7   -1   38 1    0.535599     0.981521     0.952072
   7   -1   41 1    0.514534     0.317212     0.317673
   7   -1   44 1    0.494432     0.000750     0.000754
   7   -1   47 1    0.475323     0.018975     0.019207
   7   -1   50 1    0.457210     0.061422     0.059752
   7   -1   53 1    0.440076     2.175073     2.164190
   7    0  -50 1    0.446209     0.054178     0.053830
   7    0  -47 1    0.462998     0.002116     0.002120
   7    0  -44 1    0.480603     0.000050     0.000051
   7    0  -41 1    0.499003     0.163899     0.164139
   7    0  -38 1    0.518147     0.376090     0.371539
   7    0  -35 1    0.537947     0.004723     0.004660
   7    0  -32 1    0.558271     1.041907     1.052397
   7    0  -29 1    0.578930     0.525131     0.535992
   7    0  -26 1    0.599666     0.058452     0.059125
   7    0  -23 1    0.620148     0.017953     0.017825
   7    0  -20 1    0.639965     0.138214     0.138574
   7    0  -17 1    0.658628     0.406091     0.420756
   7    0  -14 1    0.675589     1.452240     1.487586
   7    0  -11 1    0.690265     0.004933     0.005008
   7    0   -8 1    0.702081     0.827109     0.830751
   7    0   -5 1    0.710525     0.167557     0.170230
   7    0   -2 1    0.715199     0.002413     0.002424
   7    0    1 1    0.715874     0.020981     0.021022
   7    0    4 1    0.712517     0.009996     0.009931
   7    0    7 1    0.705293     2.195491     2.269829
   7    0   10 1    0.694548     0.275312     0.283903
   7    0   13 1    0.680764     0.034521     0.034834
   7    0   16 1    0.664499     0.030953     0.032439
   7    0   19 1    0.646340     0.358382     0.362559
   7    0   22 1    0.626851     1.273702     1.292746
   7    0   25 1    0.606541     0.087813     0.090350
   7    0   28 1    0.585848     0.165654     0.164536
   7    0   31 1    0.565131     0.557145     0.557936
   7    0   34 1    0.544672     0.137444     0.136873
   7    0   37 1    0.524679     0.008136     0.008063
   7    0   40 1    0.505305     0.000066     0.000067
   7    0   43 1    0.486650     0.024733     0.025220
   7    0   46 1    0.468776     1.711735     1.674770
   7    0   49 1    0.451714     0.018300     0.018090
   7    0   52 1    0.435473     0.040616     0.040519
   8   -4    0 1    0.723521     4.105075     4.336675
   8   -4    3 1    0.721435     0.044158     0.044851
   8   -4    6 1    0.715285     0.045177     0.045375
   8   -4    9 1    0.705375     0.081886     0.084586
   8   -4   12 1    0.692169     0.473675     0.489572
   8   -4   15 1    0.676231     1.426744     1.476233
   8   -4   18 1    0.658169     0.250680     0.262468
   8   -4   21 1    0.638582     1.014116     1.007944
   8   -4   24 1    0.618017     2.453784     2.482390
   8   -4   27 1    0.596953     0.652056     0.631140
   8   -4   30 1    0.575782     0.036962     0.037589
   8   -4   33 1    0.554816     0.423861     0.422956
   8   -4   36 1    0.534290     0.527896     0.514838
   8   -4   39 1    0.514374     2.302618     2.295308
   8   -4   42 1    0.495183     0.024247     0.024229
   8   -4   45 1    0.476787     0.263093     0.272746
   8   -4   48 1    0.459225     0.002644     0.002620
   8   -4   51 1    0.442510     0.131052     0.133475
   8   -3  -52 1    0.435473     0.045676     0.045566
   8   -3  -49 1    0.451714     0.000130     0.000128
   8   -3  -46 1    0.468776     3.352846     3.280440
   8   -3  -43 1    0.486650     0.031125     0.031738
   8   -3  -40 1    0.505305     0.006032     0.006125
   8   -3  -37 1    0.524679     0.010794     0.010697
   8   -3  -34 1    0.544672     0.231650     0.230689
   8   -3  -31 1    0.565131     1.245353     1.247120
   8   -3  -28 1    0.585848     0.257171     0.255434
   8   -3  -25 1    0.606541     0.459839     0.473125
   8   -3  -22 1    0.626851     2.317094     2.351738
   8   -3  -19 1    0.646340     0.848748     0.858639
   8   -3  -16 1    0.664499     0.097909     0.102610
   8   -3  -13 1    0.680764     0.297939     0.300637
   8   -3  -10 1    0.694548     0.724793     0.747409
   8   -3   -7 1    0.705293     4.757958     4.919059
   8   -3   -4 1    0.712517     0.007201     0.007154
   8   -3   -1 1    0.715874     0.237330     0.237800
   8   -3    2 1    0.715199     0.005477     0.005503
   8   -3    5 1    0.710525     0.446062     0.453178
   8   -3    8 1    0.702081     1.784310     1.792166
   8   -3   11 1    0.690265     0.026988     0.027397
   8   -3   14 1    0.675589     3.481033     3.565759
   8   -3   17 1    0.658628     0.967483     1.002422
   8   -3   20 1    0.639965     0.322225     0.323063
   8   -3   23 1    0.620148     0.001356     0.001347
   8   -3   26 1    0.599666     0.259631     0.262618
   8   -3   29 1    0.578930     0.911533     0.930385
   8   -3   32 1    0.558271     2.189323     2.211365
   8   -3   35 1    0.537947     0.007123     0.007028
   8   -3   38 1    0.518147     1.064536     1.051653
   8   -3   41 1    0.499003     0.267434     0.267827
   8   -3   44 1    0.480603     0.001749     0.001784
   8   -3   47 1    0.462998     0.039013     0.039088
   8   -3   50 1    0.446209     0.030660     0.030464
   8   -2  -50 1    0.440999     0.003476     0.003487
   8   -2  -47 1    0.457184     0.013479     0.013108
   8   -2  -44 1    0.474111     0.000240     0.000243
   8   -2  -41 1    0.491747     0.229034     0.233673
   8   -2  -38 1    0.510037     1.344859     1.338603
   8   -2  -35 1    0.528888     0.000137     0.000133
   8   -2  -32 1    0.548165     1.972820     2.020961
   8   -2  -29 1    0.567683     0.786086     0.771282
   8   -2  -26 1    0.587193     0.439256     0.442425
   8   -2  -23 1    0.606383     0.001052     0.001080
   8   -2  -20 1    0.624870     0.225603     0.226930
   8   -2  -17 1    0.642208     1.068103     1.092500
   8   -2  -14 1    0.657901     3.990672     4.198603
   8   -2  -11 1    0.671431     0.014672     0.014540
   8   -2   -8 1    0.682291     1.423011     1.467414
   8   -2   -5 1    0.690033     0.542786     0.554423
   8   -2   -2 1    0.694312     0.059239     0.061395
   8   -2    1 1    0.694930     0.217378     0.221243
   8   -2    4 1    0.691857     0.045977     0.047224
   8   -2    7 1    0.685238     4.916040     5.114243
   8   -2   10 1    0.675372     0.963178     0.987153
   8   -2   13 1    0.662677     0.309027     0.306595
   8   -2   16 1    0.647647     0.027372     0.028167
   8   -2   19 1    0.630801     0.966128     0.978339
   8   -2   22 1    0.612644     1.887857     1.915179
   8   -2   25 1    0.593643     0.506907     0.500668
   8   -2   28 1    0.574201     0.402009     0.407087
   8   -2   31 1    0.554656     1.353649     1.356275
   8   -2   34 1    0.535274     0.150403     0.145865
   8   -2   37 1    0.516264     0.028174     0.028431
   8   -2   40 1    0.497775     0.002581     0.002626
   8   -2   43 1    0.479913     0.015897     0.016335
   8   -2   46 1    0.462745     3.072834     3.052902
   8   -2   49 1    0.446311     0.006139     0.006111
   8   -1  -48 1    0.442806     0.010182     0.010237
   8   -1  -45 1    0.458487     0.164658     0.162118
   8   -1  -42 1    0.474772     0.001482     0.001503
   8   -1  -39 1    0.491607     2.147663     2.175632
   8   -1  -36 1    0.508906     0.600023     0.606671
   8   -1  -33 1    0.526548     0.268564     0.269454
   8   -1  -30 1    0.544368     0.087645     0.087574
   8   -1  -27 1    0.562154     0.647335     0.624274
   8   -1  -24 1    0.579639     1.897612     1.925196
   8   -1  -21 1    0.596503     0.689373     0.666199
   8   -1  -18 1    0.612374     0.132180     0.134107
   8   -1  -15 1    0.626841     1.413586     1.434893
   8   -1  -12 1    0.639473     0.264822     0.263392
   8   -1   -9 1    0.649843     0.021652     0.022313
   8   -1   -6 1    0.657567     0.080620     0.084781
   8   -1   -3 1    0.662336     0.008725     0.008655
   8   -1    0 1    0.663948     6.374067     6.657448
   8   -1    3 1    0.662336     0.007527     0.007467
   8   -1    6 1    0.657567     0.019852     0.020876
   8   -1    9 1    0.649843     0.019767     0.020371
   8   -1   12 1    0.639473     0.254569     0.253195
   8   -1   15 1    0.626841     1.455553     1.477494
   8   -1   18 1    0.612374     0.245249     0.248824
   8   -1   21 1    0.596503     0.657218     0.635125
   8   -1   24 1    0.579639     1.848570     1.875442
   8   -1   27 1    0.562154     0.686415     0.661962
   8   -1   30 1    0.544368     0.033554     0.033527
   8   -1   33 1    0.526548     0.237970     0.238759
   8   -1   36 1    0.508906     0.635650     0.642692
   8   -1   39 1    0.491607     2.224739     2.253713
   8   -1   42 1    0.474772     0.016135     0.016369
   8   -1   45 1    0.458487     0.135785     0.133690
   8   -1   48 1    0.442806     0.015635     0.015720
   8    0  -46 1    0.440757     1.480658     1.479249
   8    0  -43 1    0.455515     0.005068     0.005060
   8    0  -40 1    0.470704     0.002208     0.002266
   8    0  -37 1    0.486244     0.003459     0.003496
   8    0  -34 1    0.502028     0.090026     0.089815
   8    0  -31 1    0.517913     0.624567     0.615885
   8    0  -28 1    0.533718     0.184173     0.178573
   8    0  -25 1    0.549222     0.166681     0.170070
   8    0  -22 1    0.564165     0.912415     0.919121
   8    0  -19 1    0.578247     0.442457     0.445769
   8    0  -16 1    0.591140     0.009944     0.009721
   8    0  -13 1    0.602503     0.090861     0.091207
   8    0  -10 1    0.611997     0.336549     0.342659
   8    0   -7 1    0.619309     2.132013     2.149633
   8    0   -4 1    0.624183     0.020359     0.020356
   8    0   -1 1    0.626436     0.057206     0.058581
   8    0    2 1    0.625984     0.008897     0.009145
   8    0    5 1    0.622842     0.252077     0.252918
   8    0    8 1    0.617131     0.596387     0.602272
   8    0   11 1    0.609060     0.000592     0.000598
   8    0   14 1    0.598907     1.536700     1.562363
   8    0   17 1    0.586996     0.491714     0.495900
   8    0   20 1    0.573668     0.098209     0.098454
   8    0   23 1    0.559264     0.005163     0.005161
   8    0   26 1    0.544103     0.143232     0.144058
   8    0   29 1    0.528471     0.317176     0.309354
   8    0   32 1    0.512617     0.881011     0.884414
   8    0   35 1    0.496748     0.001100     0.001139
   8    0   38 1    0.481031     0.522027     0.527674
   8    0   41 1    0.465597     0.088837     0.088257
   8    0   44 1    0.450544     0.000220     0.000217
   8    0   47 1    0.435944     0.002484     0.002441
   9   -4  -47 1    0.440975     0.006290     0.006307
   9   -4  -44 1    0.456105     0.000247     0.000247
   9   -4  -41 1    0.471742     0.299198     0.304427
   9   -4  -38 1    0.487817     0.728796     0.743235
   9   -4  -35 1    0.504231     0.003985     0.004047
   9   -4  -32 1    0.520853     1.862348     1.877578
   9   -4  -29 1    0.537508     0.924878     0.906863
   9   -4  -26 1    0.553981     0.125367     0.128270
   9   -4  -23 1    0.570008     0.022480     0.022554
   9   -4  -20 1    0.585282     0.246023     0.242101
   9   -4  -17 1    0.599455     0.688370     0.697329
   9   -4  -14 1    0.612158     2.569122     2.612452
   9   -4  -11 1    0.623013     0.002766     0.002776
   9   -4   -8 1    0.631659     1.405326     1.457995
   9   -4   -5 1    0.637787     0.279895     0.282570
   9   -4   -2 1    0.641162     0.000755     0.000763
   9   -4    1 1    0.641648     0.050452     0.050892
   9   -4    4 1    0.639227     0.013723     0.013576
   9   -4    7 1    0.633995     3.669420     3.866186
   9   -4   10 1    0.626157     0.508087     0.522237
   9   -4   13 1    0.616000     0.079996     0.079450
   9   -4   16 1    0.603872     0.057656     0.058022
   9   -4   19 1    0.590146     0.617668     0.606339
   9   -4   22 1    0.575199     2.114326     2.152716
   9   -4   25 1    0.559387     0.179866     0.179448
   9   -4   28 1    0.543032     0.274664     0.272049
   9   -4   31 1    0.526410     0.986940     0.989046
   9   -4   34 1    0.509756     0.220908     0.221056
   9   -4   37 1    0.493256     0.006955     0.007048
   9   -4   40 1    0.477056     0.000342     0.000355
   9   -4   43 1    0.461264     0.042781     0.042967
   9   -4   46 1    0.445959     3.051455     3.000179
   9   -3  -48 1    0.432790     0.021369     0.022257
   9   -3  -45 1    0.447396     0.185551     0.185666
   9   -3  -42 1    0.462489     0.000808     0.000804
   9   -3  -39 1    0.478008     1.884587     1.915744
   9   -3  -36 1    0.493864     0.665015     0.675142
   9   -3  -33 1    0.509938     0.293726     0.292744
   9   -3  -30 1    0.526073     0.121193     0.121326
   9   -3  -27 1    0.542073     0.527027     0.514589
   9   -3  -24 1    0.557699     1.579692     1.611386
   9   -3  -21 1    0.572671     0.702139     0.698786
   9   -3  -18 1    0.586671     0.077480     0.078277
   9   -3  -15 1    0.599354     1.198780     1.215941
   9   -3  -12 1    0.610367     0.164264     0.163864
   9   -3   -9 1    0.619365     0.032924     0.033176
   9   -3   -6 1    0.626041     0.121821     0.125238
   9   -3   -3 1    0.630152     0.015847     0.015805
   9   -3    0 1    0.631541     5.394618     5.617246
   9   -3    3 1    0.630152     0.014535     0.014496
   9   -3    6 1    0.626041     0.003748     0.003853
   9   -3    9 1    0.619365     0.025682     0.025879
   9   -3   12 1    0.610367     0.149199     0.148836
   9   -3   15 1    0.599354     1.259145     1.277171
   9   -3   18 1    0.586671     0.299986     0.303074
   9   -3   21 1    0.572671     0.625996     0.623007
   9   -3   24 1    0.557699     1.494980     1.524974
   9   -3   27 1    0.542073     0.588520     0.574630
   9   -3   30 1    0.526073     0.013478     0.013493
   9   -3   33 1    0.509938     0.224753     0.224001
   9   -3   36 1    0.493864     0.737803     0.749038
   9   -3   39 1    0.478008     2.015166     2.048482
   9   -3   42 1    0.462489     0.030653     0.030521
   9   -3   45 1    0.447396     0.122418     0.122494
   9   -3   48 1    0.432790     0.037173     0.038719
   9   -2  -46 1    0.435733     2.810404     2.755521
   9   -2  -43 1    0.449975     0.131494     0.129744
   9   -2  -40 1    0.464599     0.000298     0.000296
   9   -2  -37 1    0.479523     0.038685     0.039511
   9   -2  -34 1    0.494641     0.167487     0.168162
   9   -2  -31 1    0.509814     0.639172     0.638588
   9   -2  -28 1    0.524867     0.334256     0.332378
   9   -2  -25 1    0.539591     0.517014     0.514559
   9   -2  -22 1    0.553741     1.784674     1.826060
   9   -2  -19 1    0.567039     0.358894     0.354780
   9   -2  -16 1    0.579182     0.013231     0.013504
   9   -2  -13 1    0.589857     0.369204     0.364672
   9   -2  -10 1    0.598756     0.617597     0.626547
   9   -2   -7 1    0.605598     2.878476     2.966859
   9   -2   -4 1    0.610153     0.073415     0.073366
   9   -2   -1 1    0.612258     0.295082     0.299714
   9   -2    2 1    0.611835     0.011082     0.011274
   9   -2    5 1    0.608901     0.152149     0.154365
   9   -2    8 1    0.603561     0.903816     0.906307
   9   -2   11 1    0.596005     0.066158     0.064450
   9   -2   14 1    0.586481     2.884654     2.912807
   9   -2   17 1    0.575282     0.506511     0.515828
   9   -2   20 1    0.562719     0.078278     0.076332
   9   -2   23 1    0.549105     0.012737     0.012995
   9   -2   26 1    0.534734     0.263278     0.256017
   9   -2   29 1    0.519875     0.988773     1.004134
   9   -2   32 1    0.504760     1.281744     1.302341
   9   -2   35 1    0.489588     0.020956     0.021428
   9   -2   38 1    0.474521     1.015176     1.028038
   9   -2   41 1    0.459686     0.328361     0.324710
   9   -2   44 1    0.445182     0.026797     0.026621
   9   -1  -44 1    0.435008     0.002606     0.002663
   9   -1  -41 1    0.448510     0.231943     0.228572
   9   -1  -38 1    0.462257     0.921401     0.922534
   9   -1  -35 1    0.476151     0.013788     0.014374
   9   -1  -32 1    0.490073     1.482185     1.529120
   9   -1  -29 1    0.503870     0.752932     0.764285
   9   -1  -26 1    0.517364     0.224927     0.222946
   9   -1  -23 1    0.530345     0.005509     0.005302
   9   -1  -20 1    0.542580     0.150591     0.147594
   9   -1  -17 1    0.553815     0.651105     0.666279
   9   -1  -14 1    0.563785     2.610508     2.617726
   9   -1  -11 1    0.572230     0.043986     0.044062
   9   -1   -8 1    0.578908     1.056157     1.078017
   9   -1   -5 1    0.583614     0.261531     0.259626
   9   -1   -2 1    0.586196     0.005589     0.005614
   9   -1    1 1    0.586568     0.227744     0.230084
   9   -1    4 1    0.584717     0.026174     0.025831
   9   -1    7 1    0.580705     3.166491     3.202146
   9   -1   10 1    0.574663     0.534548     0.545676
   9   -1   13 1    0.566782     0.296692     0.295118
   9   -1   16 1    0.557292     0.035786     0.036745
   9   -1   19 1    0.546449     0.524479     0.531390
   9   -1   22 1    0.534519     1.753546     1.709496
   9   -1   25 1    0.521759     0.430974     0.432633
   9   -1   28 1    0.508411     0.251503     0.251977
   9   -1   31 1    0.494694     0.833967     0.837816
   9   -1   34 1    0.480796     0.183733     0.186344
   9   -1   37 1    0.466877     0.025054     0.024774
   9   -1   40 1    0.453069     0.000836     0.000847
   9   -1   43 1    0.439476     0.053559     0.053624
   9    0  -39 1    0.443117     0.844741     0.844242
   9    0  -36 1    0.455660     0.364530     0.364983
   9    0  -33 1    0.468192     0.086855     0.086521
   9    0  -30 1    0.480587     0.001319     0.001345
   9    0  -27 1    0.492693     0.233970     0.237116
   9    0  -24 1    0.504337     0.557114     0.565313
   9    0  -21 1    0.515328     0.244858     0.245202
   9    0  -18 1    0.525458     0.160424     0.161906
   9    0  -15 1    0.534513     0.490142     0.477850
   9    0  -12 1    0.542280     0.038779     0.037882
   9    0   -9 1    0.548561     0.010001     0.010229
   9    0   -6 1    0.553183     0.001142     0.001167
   9    0   -3 1    0.556014     0.008163     0.008098
   9    0    0 1    0.556967     2.034497     2.083904
   9    0    3 1    0.556014     0.006672     0.006619
   9    0    6 1    0.553183     0.076982     0.078708
   9    0    9 1    0.548561     0.018207     0.018622
   9    0   12 1    0.542280     0.045793     0.044734
   9    0   15 1    0.534513     0.471204     0.459387
   9    0   18 1    0.525458     0.015092     0.015232
   9    0   21 1    0.515328     0.307358     0.307790
   9    0   24 1    0.504337     0.604500     0.613397
   9    0   27 1    0.492693     0.206479     0.209255
   9    0   30 1    0.480587     0.075682     0.077213
   9    0   33 1    0.468192     0.140367     0.139828
   9    0   36 1    0.455660     0.317982     0.318377
   9    0   39 1    0.443117     0.778035     0.777576
  10   -5    0 1    0.578817     2.685882     2.741364
  10   -5    3 1    0.577747     0.002785     0.002786
  10   -5    6 1    0.574574     0.034484     0.035199
  10   -5    9 1    0.569399     0.012002     0.012131
  10   -5   12 1    0.562385     0.275337     0.266058
  10   -5   15 1    0.553735     1.214481     1.242637
  10   -5   18 1    0.543686     0.147710     0.148664
  10   -5   21 1    0.532488     0.520167     0.498015
  10   -5   24 1    0.520388     1.720072     1.730610
  10   -5   27 1    0.507624     0.606396     0.601213
  10   -5   30 1    0.494414     0.046854     0.047116
  10   -5   33 1    0.480948     0.206629     0.209096
  10   -5   36 1    0.467393     0.449434     0.450517
  10   -5   39 1    0.453885     1.968759     1.951978
  10   -5   42 1    0.440536     0.005848     0.005857
  10   -4  -43 1    0.434495     0.015089     0.015197
  10   -4  -40 1    0.447617     0.004298     0.004312
  10   -4  -37 1    0.460918     0.009050     0.009019
  10   -4  -34 1    0.474295     0.145420     0.146998
  10   -4  -31 1    0.487621     1.049505     1.064699
  10   -4  -28 1    0.500743     0.332238     0.334957
  10   -4  -25 1    0.513481     0.310357     0.313484
  10   -4  -22 1    0.525629     1.558457     1.573224
  10   -4  -19 1    0.536961     0.715325     0.700423
  10   -4  -16 1    0.547238     0.014783     0.015336
  10   -4  -13 1    0.556216     0.175019     0.174777
  10   -4  -10 1    0.563659     0.617553     0.619117
  10   -4   -7 1    0.569356     3.534526     3.573453
  10   -4   -4 1    0.573136     0.039598     0.039598
  10   -4   -1 1    0.574879     0.107335     0.109403
  10   -4    2 1    0.574529     0.020621     0.021043
  10   -4    5 1    0.572098     0.387075     0.388618
  10   -4    8 1    0.567662     0.995640     0.977013
  10   -4   11 1    0.561362     0.002799     0.002735
  10   -4   14 1    0.553383     2.737761     2.802280
  10   -4   17 1    0.543945     0.796664     0.803221
  10   -4   20 1    0.533289     0.157703     0.152270
  10   -4   23 1    0.521659     0.007184     0.007222
  10   -4   26 1    0.509290     0.272056     0.275729
  10   -4   29 1    0.496402     0.612411     0.631215
  10   -4   32 1    0.483194     1.532236     1.565148
  10   -4   35 1    0.469835     0.000919     0.000931
  10   -4   38 1    0.456471     0.974545     0.970158
  10   -4   41 1    0.443219     0.182705     0.183144
  10   -3  -41 1    0.438111     0.187144     0.187235
  10   -3  -38 1    0.450896     0.885994     0.883859
  10   -3  -35 1    0.463763     0.013982     0.014188
  10   -3  -32 1    0.476597     1.628187     1.685840
  10   -3  -29 1    0.489258     0.628823     0.641303
  10   -3  -26 1    0.501583     0.218603     0.218420
  10   -3  -23 1    0.513385     0.004826     0.004876
  10   -3  -20 1    0.524459     0.221332     0.219145
  10   -3  -17 1    0.534585     0.718154     0.699691
  10   -3  -14 1    0.543535     2.471976     2.479753
  10   -3  -11 1    0.551091     0.040296     0.040254
  10   -3   -8 1    0.557048     1.177473     1.207795
  10   -3   -5 1    0.561237     0.327586     0.320294
  10   -3   -2 1    0.563532     0.006429     0.006442
  10   -3    1 1    0.563863     0.204852     0.205503
  10   -3    4 1    0.562217     0.005227     0.005042
  10   -3    7 1    0.558648     3.260722     3.302598
  10   -3   10 1    0.553263     0.510976     0.522789
  10   -3   13 1    0.546219     0.272464     0.273368
  10   -3   16 1    0.537710     0.065135     0.064051
  10   -3   19 1    0.527951     0.627410     0.614092
  10   -3   22 1    0.517168     1.642033     1.647356
  10   -3   25 1    0.505585     0.397770     0.401546
  10   -3   28 1    0.493412     0.184177     0.186664
  10   -3   31 1    0.480844     0.952926     0.965641
  10   -3   34 1    0.468051     0.173361     0.172443
  10   -3   37 1    0.455182     0.022671     0.022550
  10   -3   40 1    0.442358     0.005082     0.005202
  10   -2  -39 1    0.438012     1.664614     1.659034
  10   -2  -36 1    0.450115     0.462592     0.456671
  10   -2  -33 1    0.462183     0.355489     0.356030
  10   -2  -30 1    0.474095     0.045809     0.046426
  10   -2  -27 1    0.485705     0.445160     0.444530
  10   -2  -24 1    0.496849     1.509165     1.562254
  10   -2  -21 1    0.507348     0.736485     0.730505
  10   -2  -18 1    0.517006     0.114168     0.115518
  10   -2  -15 1    0.525623     0.913993     0.922690
  10   -2  -12 1    0.533004     0.222908     0.214754
  10   -2   -9 1    0.538965     0.078567     0.077766
  10   -2   -6 1    0.543347     0.051633     0.051547
  10   -2   -3 1    0.546028     0.022400     0.022244
  10   -2    0 1    0.546930     4.756364     4.930276
  10   -2    3 1    0.546028     0.044777     0.044464
  10   -2    6 1    0.543347     0.010424     0.010407
  10   -2    9 1    0.538965     0.044832     0.044375
  10   -2   12 1    0.533004     0.225348     0.217106
  10   -2   15 1    0.525623     0.815276     0.823034
  10   -2   18 1    0.517006     0.209108     0.211581
  10   -2   21 1    0.507348     0.620125     0.615091
  10   -2   24 1    0.496849     1.521217     1.574730
  10   -2   27 1    0.485705     0.389171     0.388620
  10   -2   30 1    0.474095     0.011818     0.011978
  10   -2   33 1    0.462183     0.276770     0.277191
  10   -2   36 1    0.450115     0.453436     0.447632
  10   -2   39 1    0.438012     1.578940     1.573647
  10   -1  -37 1    0.434206     0.005328     0.005356
  10   -1  -34 1    0.445335     0.140956     0.139447
  10   -1  -31 1    0.456311     0.867951     0.864590
  10   -1  -28 1    0.467009     0.161517     0.160460
  10   -1  -25 1    0.477291     0.265847     0.274993
  10   -1  -22 1    0.487000     1.436240     1.465051
  10   -1  -19 1    0.495972     0.554396     0.566776
  10   -1  -16 1    0.504036     0.064264     0.065299
  10   -1  -13 1    0.511024     0.166244     0.165611
  10   -1  -10 1    0.516778     0.462823     0.471576
  10   -1   -7 1    0.521159     2.834760     2.876102
  10   -1   -4 1    0.524053     0.002214     0.002206
  10   -1   -1 1    0.525385     0.112242     0.113159
  10   -1    2 1    0.525117     0.005003     0.005009
  10   -1    5 1    0.523259     0.267587     0.266715
  10   -1    8 1    0.519859     1.095044     1.111945
  10   -1   11 1    0.515007     0.012351     0.012436
  10   -1   14 1    0.508825     2.152864     2.173613
  10   -1   17 1    0.501459     0.598218     0.601466
  10   -1   20 1    0.493073     0.224925     0.227783
  10   -1   23 1    0.483837     0.000231     0.000235
  10   -1   26 1    0.473919     0.176108     0.179492
  10   -1   29 1    0.463482     0.612653     0.621143
  10   -1   32 1    0.452676     1.544709     1.550997
  10   -1   35 1    0.441637     0.003233     0.003325
  10    0  -32 1    0.436926     0.581518     0.581898
  10    0  -29 1    0.446619     0.305710     0.304710
  10    0  -26 1    0.455935     0.141883     0.142192
  10    0  -23 1    0.464745     0.000424     0.000421
  10    0  -20 1    0.472912     0.049130     0.050217
  10    0  -17 1    0.480296     0.255123     0.262492
  10    0  -14 1    0.486756     1.186572     1.211544
  10    0  -11 1    0.492159     0.006561     0.006769
  10    0   -8 1    0.496389     0.358175     0.369077
  10    0   -5 1    0.499346     0.107268     0.107998
  10    0   -2 1    0.500961     0.019004     0.019232
  10    0    1 1    0.501193     0.060475     0.061282
  10    0    4 1    0.500036     0.020425     0.020449
  10    0    7 1    0.497520     1.241834     1.270391
  10    0   10 1    0.493705     0.294708     0.298927
  10    0   13 1    0.488680     0.098207     0.099866
  10    0   16 1    0.482558     0.003985     0.004090
  10    0   19 1    0.475468     0.226371     0.230182
  10    0   22 1    0.467546     0.559148     0.559926
  10    0   25 1    0.458934     0.157269     0.155816
  10    0   28 1    0.449772     0.139071     0.137238
  10    0   31 1    0.440191     0.362260     0.361658
  11   -5  -35 1    0.441637     0.012450     0.012802
  11   -5  -32 1    0.452676     1.117174     1.121722
  11   -5  -29 1    0.463482     0.708370     0.718186
  11   -5  -26 1    0.473919     0.183803     0.187334
  11   -5  -23 1    0.483837     0.004651     0.004729
  11   -5  -20 1    0.493073     0.078856     0.079857
  11   -5  -17 1    0.501459     0.471734     0.474295
  11   -5  -14 1    0.508825     2.141954     2.162598
  11   -5  -11 1    0.515007     0.041465     0.041749
  11   -5   -8 1    0.519859     0.737871     0.749259
  11   -5   -5 1    0.523259     0.162176     0.161648
  11   -5   -2 1    0.525117     0.003052     0.003056
  11   -5    1 1    0.525385     0.189833     0.191383
  11   -5    4 1    0.524053     0.044973     0.044811
  11   -5    7 1    0.521159     2.390406     2.425267
  11   -5   10 1    0.516778     0.431021     0.439173
  11   -5   13 1    0.511024     0.259430     0.258443
  11   -5   16 1    0.504036     0.013213     0.013426
  11   -5   19 1    0.495972     0.350913     0.358749
  11   -5   22 1    0.487000     1.502237     1.532372
  11   -5   25 1    0.477291     0.370142     0.382875
  11   -5   28 1    0.467009     0.257111     0.255428
  11   -5   31 1    0.456311     0.601765     0.599435
  11   -5   34 1    0.445335     0.160929     0.159206
  11   -5   37 1    0.434206     0.023301     0.023422
  11   -4  -36 1    0.434621     0.647609     0.656172
  11   -4  -33 1    0.445456     0.174697     0.172330
  11   -4  -30 1    0.456091     0.005168     0.005166
  11   -4  -27 1    0.466399     0.443304     0.436294
  11   -4  -24 1    0.476241     1.029286     1.071057
  11   -4  -21 1    0.485462     0.461893     0.461031
  11   -4  -18 1    0.493903     0.252438     0.256327
  11   -4  -15 1    0.501400     0.903066     0.910374
  11   -4  -12 1    0.507794     0.075495     0.075060
  11   -4   -9 1    0.512940     0.023269     0.023457
  11   -4   -6 1    0.516714     0.000923     0.000941
  11   -4   -3 1    0.519018     0.010046     0.009858
  11   -4    0 1    0.519793     3.658558     3.711631
  11   -4    3 1    0.519018     0.014699     0.014424
  11   -4    6 1    0.516714     0.110786     0.112949
  11   -4    9 1    0.512940     0.026434     0.026649
  11   -4   12 1    0.507794     0.089307     0.088793
  11   -4   15 1    0.501400     0.816928     0.823538
  11   -4   18 1    0.493903     0.038106     0.038693
  11   -4   21 1    0.485462     0.520529     0.519557
  11   -4   24 1    0.476241     1.120748     1.166231
  11   -4   27 1    0.466399     0.364232     0.358472
  11   -4   30 1    0.456091     0.114346     0.114306
  11   -4   33 1    0.445456     0.237725     0.234504
  11   -4   36 1    0.434621     0.559157     0.566550
  11   -3  -34 1    0.435150     0.128448     0.130698
  11   -3  -31 1    0.445373     0.736024     0.727463
  11   -3  -28 1    0.455304     0.178611     0.177782
  11   -3  -25 1    0.464816     0.182108     0.181090
  11   -3  -22 1    0.473769     1.366413     1.399547
  11   -3  -19 1    0.482017     0.443128     0.453589
  11   -3  -16 1    0.489410     0.046037     0.047008
  11   -3  -13 1    0.495800     0.100810     0.102485
  11   -3  -10 1    0.501049     0.423366     0.428943
  11   -3   -7 1    0.505039     2.469937     2.516434
  11   -3   -4 1    0.507671     0.005644     0.005599
  11   -3   -1 1    0.508882     0.060208     0.060849
  11   -3    2 1    0.508639     0.002141     0.002154
  11   -3    5 1    0.506949     0.191072     0.191130
  11   -3    8 1    0.503855     0.969172     0.983591
  11   -3   11 1    0.499434     0.001196     0.001204
  11   -3   14 1    0.493790     1.949155     1.977991
  11   -3   17 1    0.487050     0.476975     0.485998
  11   -3   20 1    0.479355     0.184821     0.188973
  11   -3   23 1    0.470856     0.005881     0.006034
  11   -3   26 1    0.461700     0.137866     0.138594
  11   -3   29 1    0.452034     0.671834     0.670671
  11   -3   32 1    0.441992     1.399328     1.435831
  11   -3   35 1    0.431698     0.000077     0.000079
  11   -2  -32 1    0.432030     1.340800     1.384382
  11   -2  -29 1    0.441394     0.671234     0.685726
  11   -2  -26 1    0.450380     0.080428     0.079382
  11   -2  -23 1    0.458866     0.021267     0.021054
  11   -2  -20 1    0.466722     0.178417     0.175717
  11   -2  -17 1    0.473815     0.423453     0.433108
  11   -2  -14 1    0.480014     1.647725     1.696029
  11   -2  -11 1    0.485194     0.002444     0.002448
  11   -2   -8 1    0.489244     0.924299     0.942555
  11   -2   -5 1    0.492075     0.161031     0.166308
  11   -2   -2 1    0.493620     0.000706     0.000715
  11   -2    1 1    0.493842     0.021792     0.022122
  11   -2    4 1    0.492736     0.004984     0.005048
  11   -2    7 1    0.490327     2.267948     2.358699
  11   -2   10 1    0.486674     0.332579     0.339255
  11   -2   13 1    0.481859     0.045246     0.046061
  11   -2   16 1    0.475987     0.043372     0.045263
  11   -2   19 1    0.469178     0.395321     0.397357
  11   -2   22 1    0.461561     1.402584     1.412682
  11   -2   25 1    0.453271     0.103345     0.104258
  11   -2   28 1    0.444437     0.173675     0.173032
  11   -2   31 1    0.435186     0.676357     0.687165
  11   -1  -27 1    0.433822     0.354732     0.357923
  11   -1  -24 1    0.441708     1.158925     1.191457
  11   -1  -21 1    0.449035     0.391385     0.387267
  11   -1  -18 1    0.455690     0.076833     0.076968
  11   -1  -15 1    0.461558     0.733844     0.739143
  11   -1  -12 1    0.466531     0.141623     0.139236
  11   -1   -9 1    0.470513     0.011717     0.012004
  11   -1   -6 1    0.473420     0.041239     0.042469
  11   -1   -3 1    0.475190     0.010688     0.010813
  11   -1    0 1    0.475784     3.508251     3.636772
  11   -1    3 1    0.475190     0.002391     0.002419
  11   -1    6 1    0.473420     0.009865     0.010159
  11   -1    9 1    0.470513     0.022903     0.023464
  11   -1   12 1    0.466531     0.129700     0.127513
  11   -1   15 1    0.461558     0.850591     0.856735
  11   -1   18 1    0.455690     0.139849     0.140094
  11   -1   21 1    0.449035     0.424480     0.420014
  11   -1   24 1    0.441708     1.095826     1.126588
  11   -1   27 1    0.433822     0.440756     0.444720
  11    0  -19 1    0.436055     0.119126     0.118052
  11    0  -16 1    0.441505     0.004526     0.004645
  11    0  -13 1    0.446179     0.120601     0.119722
  11    0  -10 1    0.449994     0.166765     0.164552
  11    0   -7 1    0.452877     0.872371     0.881878
  11    0   -4 1    0.454772     0.019435     0.019317
  11    0   -1 1    0.455642     0.087443     0.087523
  11    0    2 1    0.455468     0.001119     0.001116
  11    0    5 1    0.454253     0.051975     0.052141
  11    0    8 1    0.452023     0.269337     0.268834
  11    0   11 1    0.448823     0.025408     0.025136
  11    0   14 1    0.444713     0.834516     0.833513
  11    0   17 1    0.439770     0.169165     0.168827
  11    0   20 1    0.434082     0.025367     0.025528
  12   -6    0 1    0.482347     1.844604     1.894620
  12   -6    3 1    0.481728     0.025719     0.025995
  12   -6    6 1    0.479884     0.020921     0.021484
  12   -6    9 1    0.476857     0.049634     0.051489
  12   -6   12 1    0.472714     0.156072     0.158971
  12   -6   15 1    0.467542     0.685685     0.686682
  12   -6   18 1    0.461446     0.124817     0.125716
  12   -6   21 1    0.454540     0.543136     0.542204
  12   -6   24 1    0.446944     1.190358     1.187072
  12   -6   27 1    0.438780     0.335737     0.334254
  12   -5  -28 1    0.434313     0.126312     0.126863
  12   -5  -25 1    0.442545     0.291684     0.296643
  12   -5  -22 1    0.450251     1.239835     1.224225
  12   -5  -19 1    0.457313     0.543821     0.530996
  12   -5  -16 1    0.463612     0.063658     0.064649
  12   -5  -13 1    0.469032     0.197822     0.196584
  12   -5  -10 1    0.473469     0.406040     0.418073
  12   -5   -7 1    0.476831     2.568821     2.664185
  12   -5   -4 1    0.479045     0.000826     0.000850
  12   -5   -1 1    0.480062     0.135744     0.139803
  12   -5    2 1    0.479858     0.006685     0.006862
  12   -5    5 1    0.478438     0.281003     0.292007
  12   -5    8 1    0.475835     0.966023     1.003944
  12   -5   11 1    0.472106     0.027533     0.028133
  12   -5   14 1    0.467330     1.908799     1.912530
  12   -5   17 1    0.461604     0.588800     0.592820
  12   -5   20 1    0.455038     0.210510     0.209211
  12   -5   23 1    0.447748     0.001876     0.001879
  12   -5   26 1    0.439854     0.177651     0.176914
  12   -5   29 1    0.431471     0.466716     0.477788
  12   -4  -26 1    0.434860     0.228337     0.233451
  12   -4  -23 1    0.442484     0.002187     0.002229
  12   -4  -20 1    0.449516     0.091645     0.090499
  12   -4  -17 1    0.455842     0.476139     0.477489
  12   -4  -14 1    0.461354     2.055292     2.067937
  12   -4  -11 1    0.465947     0.007792     0.007767
  12   -4   -8 1    0.469531     0.650943     0.662563
  12   -4   -5 1    0.472032     0.201874     0.206173
  12   -4   -2 1    0.473395     0.023644     0.024350
  12   -4    1 1    0.473590     0.091774     0.094376
  12   -4    4 1    0.472614     0.035495     0.036132
  12   -4    7 1    0.470488     2.263905     2.318336
  12   -4   10 1    0.467258     0.492081     0.492506
  12   -4   13 1    0.462991     0.156824     0.157093
  12   -4   16 1    0.457775     0.007421     0.007348
  12   -4   19 1    0.451708     0.421030     0.416133
  12   -4   22 1    0.444899     1.068133     1.067102
  12   -4   25 1    0.437460     0.257807     0.259371
  12   -3  -24 1    0.431765     1.252748     1.287031
  12   -3  -21 1    0.438601     0.358710     0.358420
  12   -3  -18 1    0.444796     0.088582     0.088513
  12   -3  -15 1    0.450248     0.786400     0.776502
  12   -3  -12 1    0.454861     0.196900     0.195607
  12   -3   -9 1    0.458549     0.008546     0.008419
  12   -3   -6 1    0.461238     0.028552     0.028658
  12   -3   -3 1    0.462875     0.003380     0.003371
  12   -3    0 1    0.463424     3.650163     3.696037
  12   -3    3 1    0.462875     0.001191     0.001188
  12   -3    6 1    0.461238     0.015387     0.015444
  12   -3    9 1    0.458549     0.012828     0.012638
  12   -3   12 1    0.454861     0.190358     0.189108
  12   -3   15 1    0.450248     0.842065     0.831467
  12   -3   18 1    0.444796     0.115218     0.115129
  12   -3   21 1    0.438601     0.374548     0.374245
  12   -3   24 1    0.431765     1.222428     1.255881
  12   -2  -16 1    0.436456     0.007203     0.007273
  12   -2  -13 1    0.440970     0.076369     0.076556
  12   -2  -10 1    0.444651     0.331032     0.330457
  12   -2   -7 1    0.447432     2.218788     2.221840
  12   -2   -4 1    0.449260     0.028449     0.028105
  12   -2   -1 1    0.450098     0.036125     0.035660
  12   -2    2 1    0.449930     0.002091     0.002063
  12   -2    5 1    0.448759     0.235602     0.232890
  12   -2    8 1    0.446609     0.617430     0.615390
  12   -2   11 1    0.443521     0.000044     0.000044
  12   -2   14 1    0.439554     1.603746     1.605983
  12   -2   17 1    0.434780     0.511195     0.521719
  12   -1   -8 1    0.431462     0.668999     0.684806
  12   -1   -5 1    0.433400     0.208969     0.214132
  12   -1   -2 1    0.434454     0.002207     0.002220
  12   -1    1 1    0.434606     0.113618     0.115026
  12   -1    4 1    0.433851     0.007984     0.008050
  12   -1    7 1    0.432205     2.025770     2.102845
  13   -6  -14 1    0.434570     1.485071     1.500694
  13   -6  -11 1    0.438403     0.000001     0.000001
  13   -6   -8 1    0.441384     0.745206     0.760927
  13   -6   -5 1    0.443459     0.121117     0.122416
  13   -6   -2 1    0.444589     0.000811     0.000809
  13   -6    1 1    0.444751     0.030509     0.030480
  13   -6    4 1    0.443942     0.004740     0.004740
  13   -6    7 1    0.442179     1.821423     1.869389
  13   -6   10 1    0.439494     0.326512     0.326942
  13   -6   13 1    0.435938     0.059097     0.058052
  13   -6   16 1    0.431576     0.034415     0.035271
  13   -5  -12 1    0.433928     0.082550     0.083149
  13   -5   -9 1    0.437126     0.011864     0.011922
  13   -5   -6 1    0.439454     0.045219     0.045267
  13   -5   -3 1    0.440869     0.016734     0.016736
  13   -5    0 1    0.441344     2.806118     2.859247
  13   -5    3 1    0.440869     0.002830     0.002830
  13   -5    6 1    0.439454     0.004871     0.004876
  13   -5    9 1    0.437126     0.028279     0.028417
  13   -5   12 1    0.433928     0.070283     0.070792
  13   -4   -7 1    0.432205     1.644972     1.707558
  13   -4   -4 1    0.433851     0.034681     0.034971
  13   -4   -1 1    0.434606     0.140147     0.141884
  13   -4    2 1    0.434454     0.000719     0.000723
  13   -4    5 1    0.433400     0.108160     0.110832
  13   -4    8 1    0.431462     0.497515     0.509270
   0    0    2 2    6.351794     0.000199     0.000195
   0    0    4 2    3.175897     0.065461     0.112530
   0    0    6 2    2.117265     0.007179     0.006648
   0    0    8 2    1.587948     0.034577     0.035144
   0    0   10 2    1.270359     0.003388     0.003394
   0    0   12 2    1.058632     0.000777     0.000803
   0    0   14 2    0.907399     0.000871     0.000893
   0    0   16 2    0.793974     0.000497     0.000489
   0    0   18 2    0.705755     0.000023     0.000024
   0    0   20 2    0.635179     0.005062     0.005270
   0    0   22 2    0.577436     0.000000     0.000000
   0    0   24 2    0.529316     0.001782     0.001729
   0    0   26 2    0.488600     0.000609     0.000617
   0    0   28 2    0.453700     0.002906     0.002847
   0    2    0 2    6.549646     0.000833     0.000812
   0    2    1 2    5.821466     0.000391     0.000383
   0    2    2 2    4.559739     0.000494     0.000513
   0    2    3 2    3.556045     0.001153     0.001178
   0    2    4 2    2.857664     0.005072     0.004329
   0    2    5 2    2.368738     0.007200     0.007120
   0    2    6 2    2.014616     0.044425     0.044472
   0    2    7 2    1.748903     0.003517     0.004029
   0    2    8 2    1.543239     0.000203     0.000189
   0    2    9 2    1.379831     0.000055     0.000056
   0    2   10 2    1.247117     0.031378     0.034529
   0    2   11 2    1.137327     0.000938     0.000927
   0    2   12 2    1.045069     0.000854     0.000835
   0    2   13 2    0.966501     0.001990     0.002024
   0    2   14 2    0.898814     0.035322     0.035841
   0    2   15 2    0.839913     0.000017     0.000017
   0    2   16 2    0.788204     0.000038     0.000039
   0    2   17 2    0.742453     0.001286     0.001254
   0    2   18 2    0.701693     0.012501     0.012706
   0    2   19 2    0.665153     0.000005     0.000005
   0    2   20 2    0.632213     0.000433     0.000442
   0    2   21 2    0.602369     0.000365     0.000372
   0    2   22 2    0.575205     0.007577     0.007722
   0    2   23 2    0.550376     0.001317     0.001302
   0    2   24 2    0.527596     0.000040     0.000039
   0    2   25 2    0.506621     0.000057     0.000058
   0    2   26 2    0.487246     0.000480     0.000482
   0    2   27 2    0.469294     0.000703     0.000723
   0    2   28 2    0.452615     0.000257     0.000256
   0    2   29 2    0.437078     0.000001     0.000001
   0    4    0 2    3.274823     0.027283     0.027826
   0    4    1 2    3.171150     0.009729     0.014595
   0    4    2 2    2.910733     0.002830     0.003222
   0    4    3 2    2.590523     0.000914     0.000879
   0    4    4 2    2.279869     0.054620     0.054481
   0    4    5 2    2.007411     0.022871     0.023045
   0    4    6 2    1.778023     0.000482     0.000472
   0    4    7 2    1.587354     0.000047     0.000051
   0    4    8 2    1.428832     0.030094     0.029673
   0    4    9 2    1.296231     0.009599     0.008823
   0    4   10 2    1.184369     0.013174     0.013087
   0    4   11 2    1.089132     0.003346     0.003196
   0    4   12 2    1.007308     0.002971     0.002883
   0    4   13 2    0.936399     0.006264     0.005980
   0    4   14 2    0.874452     0.000026     0.000024
   0    4   15 2    0.819931     0.004491     0.004462
   0    4   16 2    0.771620     0.001696     0.001657
   0    4   17 2    0.728543     0.002110     0.002164
   0    4   18 2    0.689915     0.001563     0.001620
   0    4   19 2    0.655096     0.002524     0.002498
   0    4   20 2    0.623559     0.000760     0.000760
   0    4   21 2    0.594869     0.000113     0.000110
   0    4   22 2    0.568663     0.000246     0.000240
   0    4   23 2    0.544638     0.002034     0.002012
   0    4   24 2    0.522535     0.001666     0.001658
   0    4   25 2    0.502135     0.000009     0.000009
   0    4   26 2    0.483250     0.000004     0.000004
   0    4   27 2    0.465721     0.000613     0.000612
   0    4   28 2    0.449407     0.002601     0.002565
   0    4   29 2    0.434188     0.000122     0.000123
   0    6    0 2    2.183215     0.010556     0.012135
   0    6    1 2    2.151672     0.072042     0.067941
   0    6    2 2    2.064659     0.000429     0.000419
   0    6    3 2    1.940489     0.018385     0.017551
   0    6    4 2    1.799118     0.018320     0.017425
   0    6    5 2    1.655862     0.041957     0.042675
   0    6    6 2    1.519913     0.013298     0.013017
   0    6    7 2    1.395595     0.000086     0.000080
   0    6    8 2    1.284188     0.002097     0.002175
   0    6    9 2    1.185348     0.035100     0.035846
   0    6   10 2    1.098005     0.004391     0.004975
   0    6   11 2    1.020845     0.003794     0.003586
   0    6   12 2    0.952555     0.003787     0.003672
   0    6   13 2    0.891929     0.004812     0.004683
   0    6   14 2    0.837909     0.014456     0.014442
   0    6   15 2    0.789579     0.005281     0.005414
   0    6   16 2    0.746163     0.000385     0.000386
   0    6   17 2    0.707002     0.000098     0.000103
   0    6   18 2    0.671539     0.002284     0.002244
   0    6   19 2    0.639302     0.006895     0.006777
   0    6   20 2    0.609892     0.000008     0.000008
   0    6   21 2    0.582968     0.000682     0.000668
   0    6   22 2    0.558240     0.002562     0.002571
   0    6   23 2    0.535460     0.001526     0.001484
   0    6   24 2    0.514413     0.000635     0.000627
   0    6   25 2    0.494915     0.001404     0.001422
   0    6   26 2    0.476805     0.000185     0.000192
   0    6   27 2    0.459944     0.000612     0.000608
   0    6   28 2    0.444209     0.000205     0.000203
   0    8    0 2    1.637412     0.025841     0.024494
   0    8    1 2    1.623977     0.008644     0.008317
   0    8    2 2    1.585575     0.001664     0.001941
   0    8    3 2    1.527211     0.001127     0.001120
   0    8    4 2    1.455366     0.006893     0.008609
   0    8    5 2    1.376346     0.007987     0.007385
   0    8    6 2    1.295261     0.000366     0.000346
   0    8    7 2    1.215714     0.002507     0.002598
   0    8    8 2    1.139935     0.008980     0.008757
   0    8    9 2    1.069108     0.016538     0.016506
   0    8   10 2    1.003705     0.004629     0.004897
   0    8   11 2    0.943750     0.003758     0.003946
   0    8   12 2    0.889011     0.000212     0.000213
   0    8   13 2    0.839125     0.006909     0.006905
   0    8   14 2    0.793677     0.004483     0.004379
   0    8   15 2    0.752243     0.004532     0.004536
   0    8   16 2    0.714416     0.000103     0.000103
   0    8   17 2    0.679821     0.002266     0.002303
   0    8   18 2    0.648115     0.005866     0.006118
   0    8   19 2    0.618994     0.005337     0.005380
   0    8   20 2    0.592184     0.002434     0.002378
   0    8   21 2    0.567446     0.000826     0.000809
   0    8   22 2    0.544566     0.002341     0.002315
   0    8   23 2    0.523357     0.001588     0.001584
   0    8   24 2    0.503654     0.000054     0.000054
   0    8   25 2    0.485311     0.000000     0.000000
   0    8   26 2    0.468199     0.002238     0.002255
   0    8   27 2    0.452205     0.000794     0.000795
   0    8   28 2    0.437226     0.000531     0.000539
   0   10    0 2    1.309929     0.013965     0.012950
   0   10    1 2    1.303020     0.004322     0.004202
   0   10    2 2    1.282931     0.001871     0.001875
   0   10    3 2    1.251420     0.007766     0.008216
   0   10    4 2    1.210966     0.054734     0.063917
   0   10    5 2    1.164293     0.006245     0.006421
   0   10    6 2    1.113966     0.000493     0.000540
   0   10    7 2    1.062143     0.003868     0.003815
   0   10    8 2    1.010484     0.010305     0.009906
   0   10    9 2    0.960165     0.001795     0.001727
   0   10   10 2    0.911948     0.000028     0.000027
   0   10   11 2    0.866278     0.001850     0.001779
   0   10   12 2    0.823365     0.003046     0.003115
   0   10   13 2    0.783263     0.002017     0.001985
   0   10   14 2    0.745917     0.000025     0.000025
   0   10   15 2    0.711209     0.000001     0.000001
   0   10   16 2    0.678987     0.000247     0.000257
   0   10   17 2    0.649081     0.000436     0.000442
   0   10   18 2    0.621316     0.000008     0.000008
   0   10   19 2    0.595521     0.000226     0.000221
   0   10   20 2    0.571533     0.000597     0.000595
   0   10   21 2    0.549199     0.000111     0.000113
   0   10   22 2    0.528377     0.000312     0.000303
   0   10   23 2    0.508938     0.001614     0.001639
   0   10   24 2    0.490764     0.004011     0.004218
   0   10   25 2    0.473748     0.000080     0.000082
   0   10   26 2    0.457791     0.000066     0.000066
   0   10   27 2    0.442806     0.001209     0.001212
   0   12    0 2    1.091608     0.001088     0.000944
   0   12    1 2    1.087600     0.000196     0.000199
   0   12    2 2    1.075836     0.008000     0.008086
   0   12    3 2    1.057050     0.001441     0.001424
   0   12    4 2    1.032329     0.003836     0.003724
   0   12    5 2    1.002955     0.001507     0.001677
   0   12    6 2    0.970244     0.013109     0.012380
   0   12    7 2    0.935425     0.001160     0.001102
   0   12    8 2    0.899559     0.000000     0.000000
   0   12    9 2    0.863508     0.000342     0.000339
   0   12   10 2    0.827931     0.036343     0.034641
   0   12   11 2    0.793306     0.002651     0.002604
   0   12   12 2    0.759956     0.000059     0.000057
   0   12   13 2    0.728084     0.001568     0.001618
   0   12   14 2    0.697798     0.015176     0.014788
   0   12   15 2    0.669137     0.002100     0.002198
   0   12   16 2    0.642094     0.001680     0.001735
   0   12   17 2    0.616627     0.001191     0.001173
   0   12   18 2    0.592674     0.011886     0.011583
   0   12   19 2    0.570160     0.000287     0.000287
   0   12   20 2    0.549003     0.000563     0.000574
   0   12   21 2    0.529118     0.000206     0.000201
   0   12   22 2    0.510422     0.000918     0.000894
   0   12   23 2    0.492835     0.000463     0.000466
   0   12   24 2    0.476277     0.000743     0.000775
   0   12   25 2    0.460677     0.000131     0.000130
   0   12   26 2    0.445965     0.000436     0.000424
   0   12   27 2    0.432077     0.000017     0.000017
   0   14    0 2    0.935664     0.016854     0.016056
   0   14    1 2    0.933136     0.004635     0.004614
   0   14    2 2    0.925674     0.000334     0.000376
   0   14    3 2    0.913626     0.001912     0.001814
   0   14    4 2    0.897523     0.028699     0.027682
   0   14    5 2    0.878017     0.002049     0.001933
   0   14    6 2    0.855820     0.000001     0.000001
   0   14    7 2    0.831638     0.001641     0.001528
   0   14    8 2    0.806131     0.008055     0.008040
   0   14    9 2    0.779879     0.000245     0.000240
   0   14   10 2    0.753372     0.002596     0.002631
   0   14   11 2    0.727003     0.000014     0.000015
   0   14   12 2    0.701078     0.004332     0.004314
   0   14   13 2    0.675821     0.000521     0.000531
   0   14   14 2    0.651391     0.000011     0.000012
   0   14   15 2    0.627893     0.000017     0.000017
   0   14   16 2    0.605388     0.000557     0.000579
   0   14   17 2    0.583903     0.001032     0.001015
   0   14   18 2    0.563444     0.001176     0.001189
   0   14   19 2    0.543994     0.000002     0.000002
   0   14   20 2    0.525526     0.000771     0.000787
   0   14   21 2    0.508006     0.002123     0.002122
   0   14   22 2    0.491393     0.000000     0.000000
   0   14   23 2    0.475641     0.000067     0.000068
   0   14   24 2    0.460705     0.002501     0.002483
   0   14   25 2    0.446541     0.000722     0.000719
   0   14   26 2    0.433104     0.000046     0.000047
   0   16    0 2    0.818706     0.000573     0.000570
   0   16    1 2    0.817011     0.005244     0.005210
   0   16    2 2    0.811989     0.000478     0.000490
   0   16    3 2    0.803820     0.004485     0.004771
   0   16    4 2    0.792787     0.000030     0.000030
   0   16    5 2    0.779248     0.006651     0.006420
   0   16    6 2    0.763606     0.001302     0.001334
   0   16    7 2    0.746280     0.002724     0.002740
   0   16    8 2    0.727683     0.000407     0.000421
   0   16    9 2    0.708199     0.001087     0.001182
   0   16   10 2    0.688173     0.006621     0.006682
   0   16   11 2    0.667901     0.000291     0.000299
   0   16   12 2    0.647631     0.001298     0.001339
   0   16   13 2    0.627564     0.000408     0.000420
   0   16   14 2    0.607857     0.003682     0.003555
   0   16   15 2    0.588629     0.000086     0.000086
   0   16   16 2    0.569967     0.000017     0.000017
   0   16   17 2    0.551930     0.000008     0.000008
   0   16   18 2    0.534554     0.006412     0.006272
   0   16   19 2    0.517860     0.000071     0.000070
   0   16   20 2    0.501853     0.000462     0.000447
   0   16   21 2    0.486529     0.000463     0.000473
   0   16   22 2    0.471875     0.002487     0.002533
   0   16   23 2    0.457875     0.000657     0.000649
   0   16   24 2    0.444506     0.000120     0.000119
   0   16   25 2    0.431744     0.000484     0.000498
   0   18    0 2    0.727738     0.002157     0.002228
   0   18    1 2    0.726547     0.002178     0.002283
   0   18    2 2    0.723009     0.000323     0.000338
   0   18    3 2    0.717224     0.000224     0.000229
   0   18    4 2    0.709354     0.010813     0.011093
   0   18    5 2    0.699605     0.006177     0.006202
   0   18    6 2    0.688220     0.000147     0.000148
   0   18    7 2    0.675454     0.001563     0.001606
   0   18    8 2    0.661573     0.001475     0.001461
   0   18    9 2    0.646830     0.005493     0.005554
   0   18   10 2    0.631464     0.000024     0.000025
   0   18   11 2    0.615693     0.006999     0.006991
   0   18   12 2    0.599706     0.001002     0.001012
   0   18   13 2    0.583667     0.002958     0.002931
   0   18   14 2    0.567713     0.000034     0.000034
   0   18   15 2    0.551954     0.005495     0.005446
   0   18   16 2    0.536479     0.000211     0.000206
   0   18   17 2    0.521357     0.001370     0.001398
   0   18   18 2    0.506638     0.000006     0.000006
   0   18   19 2    0.492357     0.002714     0.002788
   0   18   20 2    0.478540     0.000077     0.000082
   0   18   21 2    0.465198     0.000003     0.000002
   0   18   22 2    0.452340     0.000159     0.000158
   0   18   23 2    0.439963     0.000854     0.000838
   0   20    0 2    0.654965     0.000309     0.000308
   0   20    1 2    0.654096     0.007856     0.007864
   0   20    2 2    0.651510     0.001854     0.001929
   0   20    3 2    0.647268     0.004824     0.004947
   0   20    4 2    0.641466     0.000041     0.000041
   0   20    5 2    0.634230     0.005141     0.005459
   0   20    6 2    0.625710     0.000727     0.000751
   0   20    7 2    0.616071     0.001826     0.001809
   0   20    8 2    0.605483     0.000553     0.000577
   0   20    9 2    0.594120     0.004151     0.004118
   0   20   10 2    0.582147     0.003859     0.003887
   0   20   11 2    0.569720     0.000117     0.000118
   0   20   12 2    0.556983     0.000414     0.000429
   0   20   13 2    0.544063     0.000752     0.000764
   0   20   14 2    0.531072     0.001240     0.001187
   0   20   15 2    0.518105     0.000086     0.000086
   0   20   16 2    0.505242     0.000511     0.000523
   0   20   17 2    0.492550     0.000029     0.000030
   0   20   18 2    0.480082     0.000971     0.001009
   0   20   19 2    0.467880     0.001030     0.001014
   0   20   20 2    0.455974     0.000021     0.000021
   0   20   21 2    0.444388     0.000169     0.000168
   0   20   22 2    0.433139     0.000077     0.000080
   0   22    0 2    0.595422     0.000022     0.000021
   0   22    1 2    0.594769     0.000024     0.000023
   0   22    2 2    0.592823     0.000010     0.000010
   0   22    3 2    0.589622     0.000077     0.000077
   0   22    4 2    0.585226     0.000090     0.000088
   0   22    5 2    0.579716     0.000092     0.000093
   0   22    6 2    0.573188     0.002080     0.002084
   0   22    7 2    0.565750     0.001228     0.001240
   0   22    8 2    0.557518     0.000038     0.000040
   0   22    9 2    0.548609     0.001428     0.001464
   0   22   10 2    0.539140     0.000628     0.000621
   0   22   11 2    0.529224     0.000435     0.000423
   0   22   12 2    0.518968     0.000148     0.000144
   0   22   13 2    0.508469     0.002261     0.002266
   0   22   14 2    0.497816     0.002763     0.002807
   0   22   15 2    0.487089     0.000827     0.000846
   0   22   16 2    0.476355     0.000015     0.000016
   0   22   17 2    0.465673     0.001612     0.001603
   0   22   18 2    0.455095     0.000336     0.000334
   0   22   19 2    0.444660     0.001120     0.001120
   0   22   20 2    0.434403     0.000091     0.000090
   0   24    0 2    0.545804     0.003783     0.003610
   0   24    1 2    0.545301     0.002537     0.002519
   0   24    2 2    0.543800     0.000089     0.000091
   0   24    3 2    0.541326     0.002679     0.002698
   0   24    4 2    0.537918     0.003692     0.003649
   0   24    5 2    0.533630     0.002408     0.002331
   0   24    6 2    0.528525     0.001304     0.001270
   0   24    7 2    0.522677     0.000808     0.000803
   0   24    8 2    0.516165     0.003019     0.003029
   0   24    9 2    0.509070     0.000805     0.000822
   0   24   10 2    0.501478     0.000411     0.000414
   0   24   11 2    0.493468     0.000287     0.000290
   0   24   12 2    0.485122     0.000132     0.000132
   0   24   13 2    0.476514     0.000185     0.000191
   0   24   14 2    0.467712     0.001518     0.001513
   0   24   15 2    0.458782     0.000023     0.000023
   0   24   16 2    0.449779     0.000010     0.000010
   0   24   17 2    0.440755     0.000075     0.000075
   0   24   18 2    0.431754     0.000004     0.000004
   0   26    0 2    0.503819     0.000790     0.000806
   0   26    1 2    0.503423     0.000012     0.000012
   0   26    2 2    0.502241     0.000053     0.000054
   0   26    3 2    0.500290     0.000593     0.000593
   0   26    4 2    0.497597     0.000212     0.000217
   0   26    5 2    0.494196     0.000515     0.000525
   0   26    6 2    0.490133     0.001494     0.001551
   0   26    7 2    0.485459     0.000826     0.000819
   0   26    8 2    0.480227     0.000971     0.001009
   0   26    9 2    0.474498     0.000386     0.000391
   0   26   10 2    0.468332     0.001240     0.001246
   0   26   11 2    0.461788     0.002283     0.002290
   0   26   12 2    0.454927     0.000043     0.000043
   0   26   13 2    0.447805     0.000287     0.000288
   0   26   14 2    0.440477     0.002744     0.002765
   0   26   15 2    0.432994     0.001375     0.001424
   0   28    0 2    0.467832     0.000897     0.000885
   0   28    1 2    0.467515     0.000139     0.000141
   0   28    2 2    0.466568     0.000235     0.000229
   0   28    3 2    0.465003     0.000207     0.000206
   0   28    4 2    0.462837     0.000336     0.000333
   0   28    5 2    0.460097     0.000000     0.000000
   0   28    6 2    0.456813     0.000137     0.000136
   0   28    7 2    0.453021     0.001001     0.001027
   0   28    8 2    0.448761     0.001054     0.001043
   0   28    9 2    0.444076     0.000116     0.000115
   0   28   10 2    0.439009     0.000003     0.000003
   0   28   11 2    0.433605     0.000431     0.000439
   0   30    0 2    0.436643     0.000578     0.000577
   0   30    1 2    0.436385     0.002079     0.002143
   0   30    2 2    0.435615     0.000050     0.000048
   0   30    3 2    0.434340     0.000985     0.000980
   0   30    4 2    0.432574     0.000153     0.000163
   1    1    1 2    4.818807     0.000551     0.000560
   1    1    2 2    4.027344     0.009641     0.009834
   1    1    3 2    3.285552     0.034940     0.034888
   1    1    4 2    2.711508     0.032372     0.030568
   1    1    5 2    2.283480     0.012945     0.013386
   1    1    6 2    1.961378     0.010588     0.009963
   1    1    7 2    1.713733     0.007426     0.006503
   1    1    8 2    1.518914     0.062806     0.059741
   1    1    9 2    1.362360     0.000618     0.000614
   1    1   10 2    1.234174     0.006265     0.006627
   1    1   11 2    1.127484     0.024704     0.024454
   1    1   12 2    1.037417     0.047067     0.048193
   1    1   13 2    0.960439     0.000039     0.000038
   1    1   14 2    0.893932     0.002781     0.002697
   1    1   15 2    0.835925     0.005988     0.006043
   1    1   16 2    0.784905     0.022625     0.022571
   1    1   17 2    0.739694     0.006463     0.006513
   1    1   18 2    0.699363     0.000569     0.000571
   1    1   19 2    0.663167     0.006742     0.006687
   1    1   20 2    0.630507     0.007124     0.007070
   1    1   21 2    0.600893     0.002691     0.002691
   1    1   22 2    0.573919     0.000017     0.000017
   1    1   23 2    0.549250     0.000081     0.000083
   1    1   24 2    0.526603     0.000901     0.000914
   1    1   25 2    0.505742     0.006655     0.006697
   1    1   26 2    0.486463     0.000401     0.000408
   1    1   27 2    0.468595     0.000093     0.000089
   1    1   28 2    0.451988     0.000001     0.000001
   1    1   29 2    0.436513     0.001380     0.001398
   1    3    1 2    3.339144     0.016707     0.017261
   1    3    2 2    3.039015     0.204053     0.207698
   1    3    3 2    2.679712     0.080553     0.078295
   1    3    4 2    2.339960     0.000231     0.000218
   1    3    5 2    2.048066     0.013344     0.012685
   1    3    6 2    1.806087     0.087078     0.088540
   1    3    7 2    1.607228     0.023410     0.022166
   1    3    8 2    1.443275     0.000009     0.000007
   1    3    9 2    1.306985     0.004694     0.004451
   1    3   10 2    1.192556     0.019519     0.018573
   1    3   11 2    1.095488     0.024060     0.023845
   1    3   12 2    1.012330     0.000482     0.000470
   1    3   13 2    0.940429     0.001906     0.001956
   1    3   14 2    0.877731     0.000147     0.000136
   1    3   15 2    0.822633     0.000441     0.000439
   1    3   16 2    0.773870     0.001062     0.001010
   1    3   17 2    0.730437     0.009942     0.009835
   1    3   18 2    0.691523     0.003326     0.003373
   1    3   19 2    0.656471     0.000273     0.000281
   1    3   20 2    0.624744     0.001016     0.001016
   1    3   21 2    0.595898     0.001734     0.001692
   1    3   22 2    0.569562     0.005425     0.005494
   1    3   23 2    0.545427     0.001814     0.001767
   1    3   24 2    0.523232     0.000985     0.000979
   1    3   25 2    0.502753     0.002370     0.002386
   1    3   26 2    0.483802     0.004487     0.004557
   1    3   27 2    0.466215     0.000335     0.000330
   1    3   28 2    0.449850     0.000456     0.000448
   1    3   29 2    0.434587     0.000014     0.000014
   1    5    1 2    2.338059     0.000413     0.000390
   1    5    2 2    2.227612     0.006635     0.006928
   1    5    3 2    2.073886     0.027876     0.026848
   1    5    4 2    1.903883     0.015014     0.014695
   1    5    5 2    1.736446     0.000262     0.000307
   1    5    6 2    1.581515     0.001549     0.001463
   1    5    7 2    1.442828     0.006705     0.004926
   1    5    8 2    1.320701     0.037809     0.050740
   1    5    9 2    1.213881     0.014414     0.015369
   1    5   10 2    1.120568     0.000001     0.000001
   1    5   11 2    1.038901     0.014308     0.014705
   1    5   12 2    0.967174     0.046944     0.049126
   1    5   13 2    0.903897     0.003437     0.003551
   1    5   14 2    0.847807     0.000406     0.000387
   1    5   15 2    0.797845     0.000180     0.000180
   1    5   16 2    0.753128     0.037365     0.037707
   1    5   17 2    0.712918     0.008652     0.008757
   1    5   18 2    0.676602     0.000372     0.000392
   1    5   19 2    0.643666     0.000764     0.000737
   1    5   20 2    0.613677     0.021226     0.021133
   1    5   21 2    0.586271     0.000556     0.000565
   1    5   22 2    0.561139     0.000041     0.000040
   1    5   23 2    0.538016     0.000525     0.000520
   1    5   24 2    0.516679     0.008552     0.008856
   1    5   25 2    0.496931     0.000694     0.000725
   1    5   26 2    0.478607     0.000067     0.000071
   1    5   27 2    0.461561     0.000000     0.000000
   1    5   28 2    0.445665     0.001805     0.001758
   1    7    1 2    1.760086     0.002696     0.002649
   1    7    2 2    1.711495     0.095045     0.083212
   1    7    3 2    1.638748     0.000209     0.000198
   1    7    4 2    1.550907     0.001728     0.001603
   1    7    5 2    1.456304     0.009410     0.010594
   1    7    6 2    1.361235     0.067543     0.064862
   1    7    7 2    1.269764     0.010514     0.010474
   1    7    8 2    1.184134     0.003566     0.003526
   1    7    9 2    1.105313     0.002716     0.002649
   1    7   10 2    1.033483     0.025282     0.024718
   1    7   11 2    0.968376     0.000176     0.000178
   1    7   12 2    0.909504     0.001010     0.000980
   1    7   13 2    0.856293     0.010898     0.010647
   1    7   14 2    0.808157     0.004455     0.004429
   1    7   15 2    0.764536     0.001675     0.001717
   1    7   16 2    0.724921     0.000019     0.000020
   1    7   17 2    0.688854     0.000861     0.000853
   1    7   18 2    0.655929     0.000022     0.000023
   1    7   19 2    0.625790     0.000356     0.000369
   1    7   20 2    0.598126     0.000132     0.000130
   1    7   21 2    0.572667     0.001278     0.001261
   1    7   22 2    0.549176     0.002978     0.003044
   1    7   23 2    0.527445     0.000070     0.000068
   1    7   24 2    0.507295     0.000487     0.000480
   1    7   25 2    0.488566     0.000346     0.000351
   1    7   26 2    0.471120     0.005308     0.005457
   1    7   27 2    0.454834     0.000266     0.000263
   1    7   28 2    0.439601     0.000274     0.000276
   1    9    1 2    1.401258     0.033415     0.032147
   1    9    2 2    1.376364     0.001772     0.001638
   1    9    3 2    1.337668     0.011711     0.012118
   1    9    4 2    1.288596     0.026065     0.024713
   1    9    5 2    1.232780     0.001693     0.001717
   1    9    6 2    1.173497     0.000350     0.000361
   1    9    7 2    1.113367     0.022374     0.025012
   1    9    8 2    1.054287     0.057275     0.053483
   1    9    9 2    0.997505     0.002210     0.001998
   1    9   10 2    0.943756     0.000242     0.000254
   1    9   11 2    0.893402     0.001111     0.001079
   1    9   12 2    0.846549     0.055870     0.052678
   1    9   13 2    0.803141     0.001691     0.001723
   1    9   14 2    0.763024     0.001022     0.001022
   1    9   15 2    0.725991     0.000592     0.000623
   1    9   16 2    0.691814     0.032076     0.033163
   1    9   17 2    0.660259     0.000232     0.000230
   1    9   18 2    0.631099     0.001074     0.001119
   1    9   19 2    0.604119     0.001932     0.001951
   1    9   20 2    0.579120     0.011270     0.011551
   1    9   21 2    0.555920     0.002113     0.002071
   1    9   22 2    0.534354     0.000648     0.000635
   1    9   23 2    0.514273     0.000440     0.000431
   1    9   24 2    0.495543     0.002199     0.002174
   1    9   25 2    0.478042     0.000013     0.000013
   1    9   26 2    0.461662     0.000127     0.000129
   1    9   27 2    0.446306     0.002037     0.002040
   1    9   28 2    0.431888     0.000053     0.000054
   1   11    1 2    1.160596     0.001749     0.001912
   1   11    2 2    1.146333     0.067634     0.070630
   1   11    3 2    1.123686     0.000041     0.000043
   1   11    4 2    1.094123     0.000000     0.000000
   1   11    5 2    1.059334     0.003504     0.003607
   1   11    6 2    1.021005     0.033737     0.031815
   1   11    7 2    0.980660     0.011920     0.011987
   1   11    8 2    0.939566     0.000004     0.000004
   1   11    9 2    0.898708     0.000417     0.000424
   1   11   10 2    0.858803     0.008079     0.008056
   1   11   11 2    0.820339     0.005812     0.005770
   1   11   12 2    0.783621     0.000139     0.000137
   1   11   13 2    0.748814     0.006205     0.006284
   1   11   14 2    0.715983     0.000030     0.000030
   1   11   15 2    0.685121     0.012910     0.013761
   1   11   16 2    0.656177     0.000488     0.000499
   1   11   17 2    0.629068     0.002023     0.002019
   1   11   18 2    0.603696     0.001948     0.001955
   1   11   19 2    0.579952     0.003153     0.003157
   1   11   20 2    0.557728     0.000609     0.000624
   1   11   21 2    0.536916     0.005749     0.005639
   1   11   22 2    0.517412     0.003131     0.003061
   1   11   23 2    0.499117     0.003224     0.003217
   1   11   24 2    0.481941     0.000659     0.000680
   1   11   25 2    0.465796     0.001331     0.001336
   1   11   26 2    0.450604     0.002514     0.002462
   1   11   27 2    0.436292     0.000005     0.000005
   1   13    1 2    0.989113     0.021026     0.020720
   1   13    2 2    0.980240     0.019606     0.019842
   1   13    3 2    0.965967     0.006616     0.006576
   1   13    4 2    0.946993     0.000392     0.000430
   1   13    5 2    0.924164     0.006192     0.006471
   1   13    6 2    0.898384     0.010123     0.010309
   1   13    7 2    0.870531     0.013541     0.013253
   1   13    8 2    0.841402     0.002170     0.002185
   1   13    9 2    0.811680     0.009457     0.009820
   1   13   10 2    0.781921     0.001290     0.001258
   1   13   11 2    0.752557     0.001803     0.001816
   1   13   12 2    0.723909     0.003406     0.003539
   1   13   13 2    0.696201     0.000022     0.000022
   1   13   14 2    0.669581     0.000094     0.000093
   1   13   15 2    0.644136     0.003851     0.003798
   1   13   16 2    0.619906     0.004011     0.003945
   1   13   17 2    0.596897     0.000019     0.000018
   1   13   18 2    0.575092     0.000941     0.000958
   1   13   19 2    0.554455     0.000003     0.000003
   1   13   20 2    0.534940     0.003735     0.003603
   1   13   21 2    0.516494     0.003295     0.003387
   1   13   22 2    0.499062     0.001198     0.001192
   1   13   23 2    0.482586     0.000100     0.000103
   1   13   24 2    0.467008     0.001997     0.001983
   1   13   25 2    0.452273     0.001740     0.001738
   1   13   26 2    0.438328     0.000470     0.000479
   1   15    1 2    0.861144     0.004190     0.004170
   1   15    2 2    0.855269     0.000279     0.000272
   1   15    3 2    0.845740     0.007330     0.006999
   1   15    4 2    0.832917     0.005462     0.005051
   1   15    5 2    0.817258     0.003812     0.003794
   1   15    6 2    0.799267     0.000580     0.000587
   1   15    7 2    0.779462     0.024650     0.023903
   1   15    8 2    0.758344     0.013848     0.013871
   1   15    9 2    0.736367     0.005375     0.005443
   1   15   10 2    0.713931     0.000767     0.000776
   1   15   11 2    0.691372     0.008739     0.008734
   1   15   12 2    0.668961     0.013673     0.014392
   1   15   13 2    0.646913     0.018919     0.019193
   1   15   14 2    0.625390     0.000740     0.000754
   1   15   15 2    0.604507     0.009309     0.009466
   1   15   16 2    0.584346     0.007805     0.007688
   1   15   17 2    0.564955     0.006927     0.006902
   1   15   18 2    0.546361     0.000391     0.000393
   1   15   19 2    0.528573     0.000387     0.000377
   1   15   20 2    0.511584     0.002629     0.002613
   1   15   21 2    0.495380     0.006691     0.006529
   1   15   22 2    0.479938     0.000041     0.000042
   1   15   23 2    0.465230     0.000323     0.000321
   1   15   24 2    0.451225     0.000329     0.000329
   1   15   25 2    0.437893     0.000495     0.000485
   1   17    1 2    0.762167     0.017859     0.017367
   1   17    2 2    0.758085     0.014839     0.014815
   1   17    3 2    0.751425     0.008490     0.008772
   1   17    4 2    0.742389     0.000467     0.000454
   1   17    5 2    0.731236     0.003166     0.003091
   1   17    6 2    0.718264     0.010183     0.009970
   1   17    7 2    0.703789     0.011793     0.011988
   1   17    8 2    0.688127     0.000538     0.000544
   1   17    9 2    0.671581     0.002974     0.002921
   1   17   10 2    0.654431     0.005753     0.005795
   1   17   11 2    0.636923     0.000609     0.000618
   1   17   12 2    0.619273     0.000337     0.000344
   1   17   13 2    0.601659     0.000367     0.000357
   1   17   14 2    0.584227     0.001477     0.001453
   1   17   15 2    0.567095     0.000307     0.000301
   1   17   16 2    0.550350     0.000009     0.000009
   1   17   17 2    0.534060     0.000034     0.000033
   1   17   18 2    0.518271     0.000003     0.000003
   1   17   19 2    0.503014     0.001717     0.001728
   1   17   20 2    0.488306     0.000193     0.000196
   1   17   21 2    0.474156     0.001517     0.001520
   1   17   22 2    0.460561     0.000539     0.000535
   1   17   23 2    0.447517     0.000600     0.000607
   1   17   24 2    0.435010     0.000278     0.000288
   1   19    1 2    0.683415     0.000675     0.000697
   1   19    2 2    0.680467     0.000018     0.000018
   1   19    3 2    0.675638     0.003063     0.003123
   1   19    4 2    0.669047     0.001531     0.001609
   1   19    5 2    0.660849     0.004768     0.004862
   1   19    6 2    0.651228     0.000089     0.000092
   1   19    7 2    0.640381     0.000201     0.000202
   1   19    8 2    0.628514     0.005070     0.004999
   1   19    9 2    0.615832     0.000463     0.000464
   1   19   10 2    0.602527     0.000285     0.000288
   1   19   11 2    0.588780     0.000109     0.000108
   1   19   12 2    0.574753     0.007605     0.007806
   1   19   13 2    0.560588     0.001782     0.001724
   1   19   14 2    0.546408     0.000299     0.000300
   1   19   15 2    0.532315     0.003619     0.003446
   1   19   16 2    0.518394     0.007723     0.007570
   1   19   17 2    0.504712     0.000065     0.000066
   1   19   18 2    0.491322     0.000095     0.000095
   1   19   19 2    0.478266     0.001423     0.001485
   1   19   20 2    0.465571     0.005647     0.005577
   1   19   21 2    0.453258     0.001007     0.001025
   1   19   22 2    0.441339     0.000004     0.000004
   1   21    1 2    0.619305     0.001452     0.001482
   1   21    2 2    0.617109     0.021812     0.022148
   1   21    3 2    0.613501     0.001095     0.001100
   1   21    4 2    0.608553     0.001087     0.001128
   1   21    5 2    0.602365     0.001074     0.001094
   1   21    6 2    0.595051     0.012678     0.012255
   1   21    7 2    0.586742     0.000292     0.000297
   1   21    8 2    0.577574     0.002222     0.002218
   1   21    9 2    0.567686     0.007228     0.007070
   1   21   10 2    0.557213     0.002646     0.002746
   1   21   11 2    0.546287     0.002775     0.002794
   1   21   12 2    0.535027     0.002338     0.002250
   1   21   13 2    0.523545     0.002735     0.002741
   1   21   14 2    0.511938     0.000003     0.000003
   1   21   15 2    0.500293     0.000236     0.000236
   1   21   16 2    0.488683     0.001121     0.001138
   1   21   17 2    0.477171     0.003686     0.003851
   1   21   18 2    0.465809     0.001228     0.001233
   1   21   19 2    0.454638     0.000860     0.000854
   1   21   20 2    0.443691     0.000140     0.000142
   1   21   21 2    0.432995     0.000110     0.000114
   1   23    1 2    0.566126     0.001375     0.001312
   1   23    2 2    0.564447     0.001263     0.001285
   1   23    3 2    0.561681     0.002625     0.002551
   1   23    4 2    0.557877     0.002147     0.002180
   1   23    5 2    0.553098     0.005978     0.006154
   1   23    6 2    0.547420     0.000631     0.000658
   1   23    7 2    0.540930     0.000027     0.000028
   1   23    8 2    0.533721     0.005249     0.005089
   1   23    9 2    0.525889     0.001750     0.001764
   1   23   10 2    0.517531     0.000019     0.000018
   1   23   11 2    0.508741     0.000720     0.000728
   1   23   12 2    0.499610     0.006218     0.006252
   1   23   13 2    0.490222     0.003029     0.003166
   1   23   14 2    0.480655     0.000116     0.000118
   1   23   15 2    0.470978     0.000080     0.000082
   1   23   16 2    0.461253     0.004080     0.004114
   1   23   17 2    0.451536     0.000001     0.000001
   1   23   18 2    0.441872     0.000303     0.000311
   1   23   19 2    0.432302     0.000155     0.000164
   1   25    1 2    0.521314     0.000546     0.000558
   1   25    2 2    0.520002     0.000899     0.000923
   1   25    3 2    0.517837     0.000665     0.000651
   1   25    4 2    0.514852     0.000197     0.000201
   1   25    5 2    0.511088     0.000150     0.000150
   1   25    6 2    0.506598     0.000847     0.000851
   1   25    7 2    0.501441     0.000399     0.000404
   1   25    8 2    0.495682     0.000322     0.000326
   1   25    9 2    0.489389     0.002578     0.002631
   1   25   10 2    0.482632     0.000828     0.000853
   1   25   11 2    0.475480     0.004259     0.004281
   1   25   12 2    0.468000     0.000200     0.000197
   1   25   13 2    0.460257     0.000672     0.000669
   1   25   14 2    0.452311     0.000465     0.000464
   1   25   15 2    0.444220     0.001744     0.001729
   1   25   16 2    0.436032     0.000008     0.000008
   1   27    1 2    0.483047     0.003790     0.003860
   1   27    2 2    0.482002     0.001343     0.001386
   1   27    3 2    0.480277     0.009444     0.009804
   1   27    4 2    0.477892     0.000060     0.000060
   1   27    5 2    0.474878     0.004010     0.004074
   1   27    6 2    0.471270     0.000708     0.000724
   1   27    7 2    0.467110     0.003117     0.003119
   1   27    8 2    0.462444     0.000045     0.000045
   1   27    9 2    0.457321     0.000020     0.000019
   1   27   10 2    0.451793     0.000034     0.000033
   1   27   11 2    0.445910     0.002612     0.002524
   1   27   12 2    0.439723     0.000018     0.000018
   1   27   13 2    0.433282     0.000002     0.000002
   1   29    1 2    0.449994     0.000051     0.000050
   1   29    2 2    0.449149     0.000082     0.000081
   1   29    3 2    0.447752     0.002186     0.002204
   1   29    4 2    0.445818     0.000000     0.000000
   1   29    5 2    0.443367     0.000106     0.000108
   1   29    6 2    0.440426     0.000004     0.000004
   1   29    7 2    0.437025     0.001277     0.001276
   1   29    8 2    0.433197     0.000012     0.000012
   2    0    0 2    2.837963     0.109140     0.103744
   2    0    2 2    2.591096     0.000417     0.000402
   2    0    4 2    2.116168     0.165413     0.152201
   2    0    6 2    1.697023     0.016740     0.017796
   2    0    8 2    1.385767     0.052750     0.060996
   2    0   10 2    1.159493     0.000715     0.000763
   2    0   12 2    0.991871     0.000544     0.000487
   2    0   14 2    0.864295     0.006621     0.006591
   2    0   16 2    0.764614     0.000539     0.000552
   2    0   18 2    0.684894     0.000183     0.000194
   2    0   20 2    0.619844     0.007744     0.007630
   2    0   22 2    0.565842     0.000001     0.000001
   2    0   24 2    0.520343     0.005879     0.005905
   2    0   26 2    0.481515     0.000795     0.000778
   2    0   28 2    0.448011     0.003311     0.003287
   2    2    0 2    2.604020     0.000015     0.000015
   2    2    1 2    2.550978     0.006589     0.006177
   2    2    2 2    2.409403     0.002869     0.002724
   2    2    3 2    2.218167     0.002928     0.002888
   2    2    4 2    2.013672     0.004055     0.003962
   2    2    5 2    1.818526     0.001899     0.001814
   2    2    6 2    1.642776     0.072413     0.071954
   2    2    7 2    1.488891     0.001644     0.001546
   2    2    8 2    1.355754     0.000492     0.000495
   2    2    9 2    1.240930     0.005682     0.005669
   2    2   10 2    1.141740     0.049185     0.050827
   2    2   11 2    1.055706     0.001596     0.001557
   2    2   12 2    0.980689     0.002327     0.002339
   2    2   13 2    0.914900     0.001214     0.001223
   2    2   14 2    0.856867     0.069703     0.068152
   2    2   15 2    0.805382     0.000665     0.000681
   2    2   16 2    0.759457     0.000204     0.000198
   2    2   17 2    0.718280     0.001801     0.001761
   2    2   18 2    0.681180     0.021438     0.021451
   2    2   19 2    0.647604     0.001381     0.001424
   2    2   20 2    0.617087     0.000773     0.000784
   2    2   21 2    0.589242     0.001333     0.001255
   2    2   22 2    0.563742     0.013741     0.013790
   2    2   23 2    0.540310     0.000519     0.000506
   2    2   24 2    0.518709     0.000011     0.000011
   2    2   25 2    0.498737     0.000178     0.000177
   2    2   26 2    0.480219     0.001140     0.001185
   2    2   27 2    0.463006     0.001971     0.001983
   2    2   28 2    0.446966     0.000313     0.000313
   2    2   29 2    0.431985     0.000232     0.000240
   2    4    0 2    2.144688     0.101234     0.094110
   2    4    1 2    2.114762     0.021265     0.019440
   2    4    2 2    2.031982     0.010013     0.009632
   2    4    3 2    1.913285     0.004351     0.004226
   2    4    4 2    1.777373     0.034489     0.033712
   2    4    5 2    1.638862     0.019864     0.018775
   2    4    6 2    1.506734     0.003693     0.003508
   2    4    7 2    1.385372     0.001631     0.001995
   2    4    8 2    1.276209     0.058898     0.061144
   2    4    9 2    1.179065     0.025713     0.027500
   2    4   10 2    1.093006     0.008654     0.008729
   2    4   11 2    1.016823     0.004598     0.004594
   2    4   12 2    0.949285     0.007350     0.007149
   2    4   13 2    0.889243     0.010229     0.010245
   2    4   14 2    0.835681     0.003108     0.003243
   2    4   15 2    0.787714     0.006536     0.006766
   2    4   16 2    0.744588     0.002521     0.002456
   2    4   17 2    0.705662     0.002809     0.002870
   2    4   18 2    0.670390     0.000767     0.000777
   2    4   19 2    0.638311     0.007061     0.007054
   2    4   20 2    0.609031     0.002500     0.002526
   2    4   21 2    0.582216     0.000596     0.000598
   2    4   22 2    0.557580     0.000363     0.000375
   2    4   23 2    0.534877     0.002667     0.002580
   2    4   24 2    0.513896     0.001002     0.001008
   2    4   25 2    0.494455     0.000042     0.000042
   2    4   26 2    0.476393     0.000008     0.000008
   2    4   27 2    0.459574     0.001220     0.001200
   2    4   28 2    0.443876     0.008252     0.008240
   2    6    0 2    1.730420     0.004701     0.005755
   2    6    1 2    1.714586     0.074571     0.065803
   2    6    2 2    1.669572     0.000536     0.000522
   2    6    3 2    1.601835     0.031524     0.030885
   2    6    4 2    1.519507     0.047741     0.046106
   2    6    5 2    1.430214     0.122393     0.120819
   2    6    6 2    1.339856     0.022559     0.024444
   2    6    7 2    1.252359     0.000579     0.000636
   2    6    8 2    1.169980     0.004324     0.004334
   2    6    9 2    1.093775     0.036243     0.039969
   2    6   10 2    1.024033     0.014155     0.013658
   2    6   11 2    0.960589     0.005733     0.005559
   2    6   12 2    0.903044     0.003473     0.003530
   2    6   13 2    0.850895     0.013173     0.013157
   2    6   14 2    0.803614     0.017373     0.018072
   2    6   15 2    0.760687     0.015292     0.015283
   2    6   16 2    0.721637     0.000147     0.000149
   2    6   17 2    0.686034     0.000187     0.000190
   2    6   18 2    0.653493     0.005936     0.005974
   2    6   19 2    0.623673     0.006925     0.006920
   2    6   20 2    0.596278     0.000000     0.000000
   2    6   21 2    0.571044     0.001567     0.001560
   2    6   22 2    0.547744     0.005399     0.005589
   2    6   23 2    0.526176     0.005602     0.005567
   2    6   24 2    0.506165     0.002330     0.002320
   2    6   25 2    0.487557     0.003134     0.003149
   2    6   26 2    0.470215     0.000069     0.000070
   2    6   27 2    0.454020     0.000693     0.000690
   2    6   28 2    0.438866     0.000049     0.000048
   2    8    0 2    1.418275     0.024270     0.024275
   2    8    1 2    1.409518     0.008698     0.009335
   2    8    2 2    1.384189     0.003481     0.004691
   2    8    3 2    1.344848     0.000233     0.000253
   2    8    4 2    1.295010     0.025007     0.023966
   2    8    5 2    1.238393     0.032207     0.031557
   2    8    6 2    1.178336     0.000012     0.000013
   2    8    7 2    1.117497     0.000721     0.000776
   2    8    8 2    1.057791     0.011514     0.011661
   2    8    9 2    1.000471     0.016539     0.016298
   2    8   10 2    0.946268     0.015970     0.017589
   2    8   11 2    0.895532     0.008909     0.008366
   2    8   12 2    0.848360     0.000317     0.000303
   2    8   13 2    0.804687     0.014543     0.015036
   2    8   14 2    0.764349     0.003396     0.003476
   2    8   15 2    0.727132     0.011357     0.011907
   2    8   16 2    0.692801     0.000302     0.000316
   2    8   17 2    0.661117     0.006179     0.006259
   2    8   18 2    0.631848     0.015067     0.015453
   2    8   19 2    0.604776     0.005507     0.005551
   2    8   20 2    0.579698     0.003158     0.003206
   2    8   21 2    0.556432     0.000560     0.000560
   2    8   22 2    0.534809     0.003587     0.003481
   2    8   23 2    0.514679     0.005123     0.005196
   2    8   24 2    0.495905     0.000683     0.000703
   2    8   25 2    0.478367     0.000008     0.000008
   2    8   26 2    0.461955     0.004354     0.004329
   2    8   27 2    0.446571     0.001374     0.001370
   2    8   28 2    0.432128     0.000315     0.000327
   2   10    0 2    1.189347     0.041941     0.042078
   2   10    1 2    1.184168     0.013757     0.013612
   2   10    2 2    1.169029     0.000320     0.000319
   2   10    3 2    1.145039     0.009403     0.009931
   2   10    4 2    1.113806     0.071121     0.078125
   2   10    5 2    1.077167     0.004956     0.004904
   2   10    6 2    1.036943     0.000996     0.001021
   2   10    7 2    0.994757     0.009079     0.008308
   2   10    8 2    0.951942     0.017230     0.016594
   2   10    9 2    0.909520     0.007022     0.006813
   2   10   10 2    0.868223     0.001790     0.001724
   2   10   11 2    0.828537     0.001956     0.001865
   2   10   12 2    0.790758     0.009891     0.010282
   2   10   13 2    0.755034     0.001988     0.002089
   2   10   14 2    0.721414     0.001785     0.001822
   2   10   15 2    0.689876     0.000238     0.000247
   2   10   16 2    0.660350     0.001448     0.001441
   2   10   17 2    0.632743     0.001396     0.001433
   2   10   18 2    0.606941     0.000440     0.000461
   2   10   19 2    0.582827     0.001340     0.001288
   2   10   20 2    0.560284     0.001404     0.001362
   2   10   21 2    0.539195     0.000078     0.000078
   2   10   22 2    0.519451     0.000381     0.000381
   2   10   23 2    0.500947     0.001844     0.001873
   2   10   24 2    0.483587     0.004779     0.004883
   2   10   25 2    0.467282     0.000026     0.000027
   2   10   26 2    0.451948     0.000001     0.000001
   2   10   27 2    0.437512     0.003035     0.003065
   2   12    0 2    1.018837     0.000957     0.000976
   2   12    1 2    1.015576     0.000019     0.000019
   2   12    2 2    1.005978     0.008925     0.008378
   2   12    3 2    0.990569     0.000993     0.000904
   2   12    4 2    0.970139     0.010404     0.009891
   2   12    5 2    0.945639     0.000008     0.000009
   2   12    6 2    0.918073     0.029831     0.029755
   2   12    7 2    0.888409     0.005714     0.005665
   2   12    8 2    0.857512     0.000307     0.000309
   2   12    9 2    0.826113     0.004215     0.004373
   2   12   10 2    0.794799     0.058835     0.058504
   2   12   11 2    0.764018     0.003582     0.003651
   2   12   12 2    0.734092     0.000041     0.000042
   2   12   13 2    0.705245     0.001914     0.002022
   2   12   14 2    0.677615     0.031807     0.032554
   2   12   15 2    0.651279     0.002066     0.002127
   2   12   16 2    0.626265     0.004868     0.005047
   2   12   17 2    0.602568     0.001179     0.001190
   2   12   18 2    0.580158     0.019235     0.019163
   2   12   19 2    0.558990     0.002517     0.002535
   2   12   20 2    0.539010     0.000521     0.000515
   2   12   21 2    0.520155     0.001173     0.001192
   2   12   22 2    0.502362     0.002551     0.002588
   2   12   23 2    0.485567     0.000127     0.000126
   2   12   24 2    0.469709     0.002024     0.002051
   2   12   25 2    0.454725     0.000172     0.000170
   2   12   26 2    0.440558     0.000420     0.000420
   2   14    0 2    0.888614     0.019388     0.019365
   2   14    1 2    0.886448     0.005837     0.005779
   2   14    2 2    0.880043     0.002207     0.002132
   2   14    3 2    0.869671     0.007027     0.006963
   2   14    4 2    0.855747     0.067153     0.065022
   2   14    5 2    0.838791     0.004310     0.004374
   2   14    6 2    0.819374     0.000011     0.000011
   2   14    7 2    0.798077     0.000746     0.000745
   2   14    8 2    0.775453     0.014660     0.014240
   2   14    9 2    0.752002     0.000262     0.000261
   2   14   10 2    0.728152     0.001608     0.001659
   2   14   11 2    0.704263     0.000512     0.000498
   2   14   12 2    0.680618     0.005137     0.005163
   2   14   13 2    0.657437     0.000383     0.000405
   2   14   14 2    0.634882     0.000780     0.000821
   2   14   15 2    0.613067     0.000012     0.000012
   2   14   16 2    0.592067     0.000422     0.000412
   2   14   17 2    0.571924     0.003591     0.003642
   2   14   18 2    0.552657     0.000999     0.001010
   2   14   19 2    0.534267     0.000016     0.000015
   2   14   20 2    0.516741     0.001054     0.001091
   2   14   21 2    0.500058     0.002372     0.002365
   2   14   22 2    0.484188     0.000004     0.000004
   2   14   23 2    0.469098     0.000064     0.000064
   2   14   24 2    0.454752     0.007320     0.007242
   2   14   25 2    0.441114     0.002102     0.002107
   2   16    0 2    0.786627     0.001292     0.001272
   2   16    1 2    0.785123     0.013159     0.013214
   2   16    2 2    0.780663     0.003730     0.003678
   2   16    3 2    0.773396     0.009500     0.009061
   2   16    4 2    0.763554     0.000028     0.000028
   2   16    5 2    0.751436     0.005689     0.005872
   2   16    6 2    0.737380     0.001033     0.001068
   2   16    7 2    0.721743     0.002996     0.003018
   2   16    8 2    0.704880     0.000090     0.000093
   2   16    9 2    0.687128     0.005528     0.005605
   2   16   10 2    0.668791     0.012230     0.012873
   2   16   11 2    0.650139     0.000685     0.000700
   2   16   12 2    0.631399     0.000593     0.000636
   2   16   13 2    0.612761     0.000323     0.000329
   2   16   14 2    0.594376     0.007365     0.007290
   2   16   15 2    0.576362     0.000003     0.000003
   2   16   16 2    0.558809     0.000210     0.000214
   2   16   17 2    0.541779     0.000105     0.000102
   2   16   18 2    0.525317     0.012740     0.012922
   2   16   19 2    0.509448     0.001117     0.001137
   2   16   20 2    0.494185     0.000474     0.000483
   2   16   21 2    0.479533     0.000433     0.000439
   2   16   22 2    0.465485     0.003253     0.003205
   2   16   23 2    0.452029     0.000404     0.000406
   2   16   24 2    0.439152     0.000249     0.000248
   2   18    0 2    0.704931     0.006960     0.007244
   2   18    1 2    0.703848     0.003310     0.003348
   2   18    2 2    0.700629     0.000326     0.000321
   2   18    3 2    0.695361     0.000045     0.000045
   2   18    4 2    0.688182     0.014408     0.014536
   2   18    5 2    0.679270     0.009599     0.009878
   2   18    6 2    0.668834     0.000541     0.000569
   2   18    7 2    0.657099     0.007323     0.007642
   2   18    8 2    0.644298     0.003132     0.003114
   2   18    9 2    0.630656     0.011732     0.011672
   2   18   10 2    0.616390     0.000747     0.000732
   2   18   11 2    0.601695     0.008925     0.008644
   2   18   12 2    0.586748     0.002441     0.002482
   2   18   13 2    0.571701     0.006691     0.006730
   2   18   14 2    0.556684     0.000870     0.000885
   2   18   15 2    0.541802     0.010791     0.010496
   2   18   16 2    0.527143     0.000558     0.000546
   2   18   17 2    0.512776     0.000975     0.000982
   2   18   18 2    0.498752     0.000258     0.000257
   2   18   19 2    0.485111     0.006097     0.006094
   2   18   20 2    0.471878     0.000317     0.000323
   2   18   21 2    0.459072     0.000374     0.000372
   2   18   22 2    0.446701     0.000338     0.000338
   2   18   23 2    0.434769     0.001387     0.001434
   2   20    0 2    0.638189     0.000175     0.000176
   2   20    1 2    0.637385     0.011665     0.011783
   2   20    2 2    0.634992     0.000770     0.000807
   2   20    3 2    0.631063     0.009472     0.009807
   2   20    4 2    0.625682     0.000023     0.000024
   2   20    5 2    0.618962     0.013646     0.013727
   2   20    6 2    0.611035     0.002453     0.002445
   2   20    7 2    0.602048     0.003437     0.003387
   2   20    8 2    0.592156     0.002261     0.002209
   2   20    9 2    0.581514     0.005047     0.005103
   2   20   10 2    0.570272     0.008407     0.008405
   2   20   11 2    0.558576     0.000330     0.000338
   2   20   12 2    0.546556     0.000004     0.000004
   2   20   13 2    0.534332     0.002153     0.002110
   2   20   14 2    0.522010     0.001374     0.001377
   2   20   15 2    0.509681     0.000544     0.000545
   2   20   16 2    0.497421     0.002748     0.002818
   2   20   17 2    0.485296     0.000039     0.000039
   2   20   18 2    0.473357     0.001921     0.001992
   2   20   19 2    0.461648     0.000985     0.000998
   2   20   20 2    0.450200     0.000000     0.000000
   2   20   21 2    0.439038     0.000320     0.000318
   2   22    0 2    0.582735     0.000253     0.000242
   2   22    1 2    0.582123     0.000018     0.000018
   2   22    2 2    0.580298     0.000004     0.000004
   2   22    3 2    0.577294     0.001189     0.001194
   2   22    4 2    0.573166     0.000587     0.000588
   2   22    5 2    0.567987     0.000685     0.000668
   2   22    6 2    0.561843     0.002900     0.002790
   2   22    7 2    0.554833     0.000338     0.000334
   2   22    8 2    0.547062     0.000279     0.000294
   2   22    9 2    0.538637     0.001653     0.001637
   2   22   10 2    0.529667     0.001982     0.001915
   2   22   11 2    0.520256     0.002059     0.002077
   2   22   12 2    0.510502     0.000490     0.000473
   2   22   13 2    0.500499     0.003657     0.003667
   2   22   14 2    0.490330     0.003857     0.004052
   2   22   15 2    0.480069     0.001585     0.001645
   2   22   16 2    0.469783     0.000111     0.000112
   2   22   17 2    0.459528     0.005330     0.005240
   2   22   18 2    0.449354     0.001054     0.001039
   2   22   19 2    0.439300     0.001327     0.001326
   2   24    0 2    0.535981     0.008997     0.008728
   2   24    1 2    0.535505     0.005977     0.005805
   2   24    2 2    0.534083     0.000147     0.000143
   2   24    3 2    0.531739     0.003592     0.003392
   2   24    4 2    0.528508     0.005973     0.005816
   2   24    5 2    0.524439     0.003705     0.003644
   2   24    6 2    0.519591     0.003512     0.003559
   2   24    7 2    0.514032     0.002484     0.002481
   2   24    8 2    0.507834     0.004070     0.004045
   2   24    9 2    0.501073     0.002036     0.002080
   2   24   10 2    0.493827     0.001260     0.001280
   2   24   11 2    0.486174     0.000195     0.000196
   2   24   12 2    0.478186     0.000036     0.000037
   2   24   13 2    0.469935     0.000133     0.000134
   2   24   14 2    0.461487     0.001816     0.001844
   2   24   15 2    0.452902     0.000000     0.000000
   2   24   16 2    0.444235     0.000461     0.000457
   2   24   17 2    0.435534     0.000015     0.000015
   2   26    0 2    0.496063     0.001441     0.001480
   2   26    1 2    0.495685     0.000017     0.000017
   2   26    2 2    0.494557     0.000029     0.000029
   2   26    3 2    0.492693     0.000296     0.000298
   2   26    4 2    0.490120     0.000580     0.000601
   2   26    5 2    0.486869     0.000433     0.000446
   2   26    6 2    0.482983     0.003904     0.003981
   2   26    7 2    0.478508     0.003632     0.003832
   2   26    8 2    0.473496     0.001091     0.001131
   2   26    9 2    0.468002     0.001303     0.001286
   2   26   10 2    0.462082     0.002042     0.002043
   2   26   11 2    0.455794     0.002861     0.002892
   2   26   12 2    0.449192     0.000017     0.000017
   2   26   13 2    0.442332     0.000679     0.000703
   2   26   14 2    0.435266     0.005347     0.005453
   2   28    0 2    0.461602     0.001196     0.001214
   2   28    1 2    0.461298     0.000112     0.000113
   2   28    2 2    0.460388     0.000035     0.000035
   2   28    3 2    0.458884     0.001162     0.001153
   2   28    4 2    0.456802     0.000823     0.000818
   2   28    5 2    0.454167     0.000007     0.000007
   2   28    6 2    0.451008     0.000110     0.000111
   2   28    7 2    0.447358     0.000679     0.000679
   2   28    8 2    0.443254     0.002692     0.002693
   2   28    9 2    0.438737     0.000194     0.000193
   2   28   10 2    0.433848     0.000052     0.000052
   2   30    0 2    0.431565     0.000893     0.000917
   3    1    1 2    1.852527     0.002670     0.002599
   3    1    2 2    1.796120     0.008108     0.008268
   3    1    3 2    1.712571     0.017652     0.015374
   3    1    4 2    1.613039     0.024671     0.023587
   3    1    5 2    1.507379     0.007120     0.006782
   3    1    6 2    1.402668     0.005057     0.004966
   3    1    7 2    1.303193     0.005934     0.005774
   3    1    8 2    1.211105     0.039910     0.046330
   3    1    9 2    1.127153     0.000947     0.000957
   3    1   10 2    1.051268     0.005911     0.005956
   3    1   11 2    0.982961     0.023016     0.022402
   3    1   12 2    0.921556     0.038095     0.035557
   3    1   13 2    0.866328     0.000032     0.000030
   3    1   14 2    0.816576     0.002367     0.002348
   3    1   15 2    0.771653     0.003785     0.003693
   3    1   16 2    0.730980     0.019744     0.019296
   3    1   17 2    0.694046     0.006333     0.006604
   3    1   18 2    0.660406     0.000298     0.000297
   3    1   19 2    0.629675     0.006199     0.006154
   3    1   20 2    0.601516     0.005214     0.005157
   3    1   21 2    0.575640     0.002449     0.002511
   3    1   22 2    0.551796     0.000002     0.000002
   3    1   23 2    0.529765     0.000152     0.000147
   3    1   24 2    0.509357     0.000902     0.000922
   3    1   25 2    0.490408     0.005261     0.005536
   3    1   26 2    0.472771     0.000365     0.000370
   3    1   27 2    0.456319     0.000023     0.000023
   3    1   28 2    0.440941     0.000001     0.000001
   3    3    1 2    1.720027     0.008861     0.009316
   3    3    2 2    1.674595     0.125985     0.124778
   3    3    3 2    1.606269     0.060268     0.056800
   3    3    4 2    1.523291     0.000268     0.000269
   3    3    5 2    1.433368     0.009993     0.009597
   3    3    6 2    1.342448     0.075733     0.084411
   3    3    7 2    1.254475     0.018205     0.017148
   3    3    8 2    1.171704     0.000330     0.000328
   3    3    9 2    1.095184     0.003138     0.003063
   3    3   10 2    1.025189     0.012547     0.012070
   3    3   11 2    0.961542     0.017857     0.017143
   3    3   12 2    0.903836     0.000180     0.000186
   3    3   13 2    0.851558     0.002010     0.001901
   3    3   14 2    0.804172     0.000078     0.000084
   3    3   15 2    0.761160     0.000535     0.000538
   3    3   16 2    0.722041     0.000502     0.000500
   3    3   17 2    0.686381     0.008118     0.008212
   3    3   18 2    0.653793     0.002069     0.002079
   3    3   19 2    0.623934     0.000214     0.000213
   3    3   20 2    0.596506     0.001383     0.001322
   3    3   21 2    0.571244     0.001449     0.001441
   3    3   22 2    0.547921     0.005701     0.005864
   3    3   23 2    0.526333     0.001795     0.001796
   3    3   24 2    0.506305     0.000649     0.000649
   3    3   25 2    0.487681     0.002332     0.002378
   3    3   26 2    0.470326     0.003837     0.003922
   3    3   27 2    0.454120     0.000228     0.000231
   3    3   28 2    0.438956     0.000354     0.000350
   3    5    1 2    1.522766     0.000158     0.000159
   3    5    2 2    1.490970     0.003969     0.003766
   3    5    3 2    1.442134     0.025455     0.019366
   3    5    4 2    1.381181     0.010155     0.011264
   3    5    5 2    1.313097     0.000528     0.000455
   3    5    6 2    1.242133     0.001154     0.001193
   3    5    7 2    1.171465     0.005280     0.005244
   3    5    8 2    1.103216     0.029859     0.030002
   3    5    9 2    1.038642     0.009133     0.009400
   3    5   10 2    0.978368     0.000007     0.000008
   3    5   11 2    0.922596     0.008823     0.009396
   3    5   12 2    0.871261     0.037550     0.037360
   3    5   13 2    0.824150     0.004333     0.004506
   3    5   14 2    0.780970     0.000358     0.000351
   3    5   15 2    0.741397     0.000502     0.000500
   3    5   16 2    0.705106     0.030874     0.032658
   3    5   17 2    0.671784     0.006345     0.006242
   3    5   18 2    0.641141     0.000299     0.000303
   3    5   19 2    0.612909     0.000544     0.000556
   3    5   20 2    0.586850     0.018549     0.018813
   3    5   21 2    0.562747     0.000399     0.000387
   3    5   22 2    0.540409     0.000044     0.000042
   3    5   23 2    0.519664     0.000728     0.000744
   3    5   24 2    0.500360     0.007499     0.007510
   3    5   25 2    0.482362     0.000955     0.000986
   3    5   26 2    0.465550     0.000068     0.000067
   3    5   27 2    0.449816     0.000032     0.000031
   3    5   28 2    0.435066     0.001613     0.001663
   3    7    1 2    1.323231     0.002101     0.002531
   3    7    2 2    1.302208     0.077841     0.075764
   3    7    3 2    1.269291     0.000055     0.000054
   3    7    4 2    1.227138     0.002468     0.002669
   3    7    5 2    1.178644     0.007121     0.007428
   3    7    6 2    1.126515     0.043986     0.045460
   3    7    7 2    1.073005     0.007686     0.007484
   3    7    8 2    1.019823     0.001079     0.001058
   3    7    9 2    0.968166     0.002224     0.002262
   3    7   10 2    0.918795     0.023286     0.022822
   3    7   11 2    0.872140     0.000186     0.000188
   3    7   12 2    0.828394     0.000965     0.000923
   3    7   13 2    0.787588     0.008594     0.008844
   3    7   14 2    0.749649     0.003916     0.003901
   3    7   15 2    0.714442     0.001281     0.001283
   3    7   16 2    0.681799     0.000080     0.000082
   3    7   17 2    0.651536     0.000784     0.000817
   3    7   18 2    0.623468     0.000136     0.000136
   3    7   19 2    0.597415     0.000331     0.000322
   3    7   20 2    0.573207     0.000396     0.000397
   3    7   21 2    0.550683     0.001166     0.001175
   3    7   22 2    0.529699     0.001943     0.001877
   3    7   23 2    0.510119     0.000070     0.000070
   3    7   24 2    0.491823     0.000309     0.000319
   3    7   25 2    0.474700     0.000359     0.000364
   3    7   26 2    0.458650     0.004833     0.004756
   3    7   27 2    0.443583     0.000286     0.000292
   3    9    1 2    1.148886     0.019859     0.020196
   3    9    2 2    1.135045     0.001746     0.001721
   3    9    3 2    1.113048     0.012004     0.013707
   3    9    4 2    1.084296     0.018105     0.017914
   3    9    5 2    1.050407     0.001845     0.001862
   3    9    6 2    1.013005     0.000109     0.000106
   3    9    7 2    0.973565     0.018059     0.018448
   3    9    8 2    0.933320     0.048092     0.048128
   3    9    9 2    0.893237     0.002340     0.002255
   3    9   10 2    0.854026     0.000082     0.000080
   3    9   11 2    0.816172     0.000427     0.000425
   3    9   12 2    0.779987     0.045213     0.044360
   3    9   13 2    0.745641     0.002407     0.002370
   3    9   14 2    0.713207     0.000822     0.000843
   3    9   15 2    0.682689     0.001004     0.001050
   3    9   16 2    0.654039     0.026364     0.026391
   3    9   17 2    0.627183     0.000079     0.000080
   3    9   18 2    0.602029     0.001189     0.001167
   3    9   19 2    0.578474     0.001877     0.001917
   3    9   20 2    0.556413     0.010407     0.010394
   3    9   21 2    0.535743     0.001778     0.001716
   3    9   22 2    0.516362     0.000475     0.000483
   3    9   23 2    0.498174     0.000552     0.000558
   3    9   24 2    0.481092     0.001761     0.001783
   3    9   25 2    0.465029     0.000063     0.000063
   3    9   26 2    0.449910     0.000132     0.000130
   3    9   27 2    0.435662     0.001455     0.001405
   3   11    1 2    1.004671     0.000726     0.000699
   3   11    2 2    0.995376     0.050473     0.045845
   3   11    3 2    0.980442     0.000236     0.000238
   3   11    4 2    0.960619     0.000116     0.000112
   3   11    5 2    0.936816     0.002318     0.002211
   3   11    6 2    0.909994     0.030694     0.029800
   3   11    7 2    0.881081     0.009851     0.009743
   3   11    8 2    0.850917     0.000048     0.000048
   3   11    9 2    0.820211     0.000180     0.000179
   3   11   10 2    0.789539     0.005543     0.005682
   3   11   11 2    0.759342     0.003912     0.003832
   3   11   12 2    0.729942     0.000045     0.000045
   3   11   13 2    0.701562     0.006223     0.006312
   3   11   14 2    0.674347     0.000012     0.000012
   3   11   15 2    0.648375     0.012385     0.013058
   3   11   16 2    0.623682     0.000237     0.000237
   3   11   17 2    0.600266     0.001374     0.001396
   3   11   18 2    0.578103     0.001286     0.001282
   3   11   19 2    0.557151     0.002602     0.002702
   3   11   20 2    0.537360     0.000809     0.000789
   3   11   21 2    0.518672     0.004953     0.004691
   3   11   22 2    0.501026     0.003287     0.003352
   3   11   23 2    0.484361     0.002622     0.002669
   3   11   24 2    0.468616     0.000457     0.000436
   3   11   25 2    0.453733     0.001438     0.001406
   3   11   26 2    0.439656     0.002163     0.002176
   3   13    1 2    0.887197     0.019100     0.018774
   3   13    2 2    0.880776     0.016908     0.016679
   3   13    3 2    0.870379     0.004643     0.004550
   3   13    4 2    0.856422     0.000717     0.000701
   3   13    5 2    0.839426     0.004580     0.004487
   3   13    6 2    0.819966     0.006318     0.006277
   3   13    7 2    0.798624     0.011164     0.011227
   3   13    8 2    0.775955     0.001012     0.000987
   3   13    9 2    0.752459     0.007240     0.007282
   3   13   10 2    0.728567     0.001518     0.001556
   3   13   11 2    0.704638     0.001932     0.001911
   3   13   12 2    0.680957     0.003056     0.003057
   3   13   13 2    0.657742     0.000086     0.000092
   3   13   14 2    0.635157     0.000070     0.000072
   3   13   15 2    0.613315     0.002904     0.002953
   3   13   16 2    0.592290     0.003887     0.003802
   3   13   17 2    0.572125     0.000003     0.000003
   3   13   18 2    0.552838     0.001221     0.001245
   3   13   19 2    0.534431     0.000008     0.000008
   3   13   20 2    0.516890     0.002609     0.002687
   3   13   21 2    0.500192     0.003057     0.003054
   3   13   22 2    0.484310     0.000772     0.000785
   3   13   23 2    0.469209     0.000155     0.000157
   3   13   24 2    0.454853     0.002038     0.002016
   3   13   25 2    0.441206     0.001342     0.001353
   3   15    1 2    0.791358     0.005082     0.005371
   3   15    2 2    0.786791     0.000248     0.000245
   3   15    3 2    0.779353     0.004829     0.004671
   3   15    4 2    0.769285     0.004910     0.004835
   3   15    5 2    0.756896     0.003623     0.003733
   3   15    6 2    0.742537     0.000310     0.000304
   3   15    7 2    0.726577     0.020656     0.021672
   3   15    8 2    0.709382     0.010928     0.011249
   3   15    9 2    0.691295     0.005177     0.005138
   3   15   10 2    0.672632     0.000748     0.000743
   3   15   11 2    0.653665     0.008851     0.008903
   3   15   12 2    0.634628     0.011872     0.012568
   3   15   13 2    0.615711     0.014272     0.014274
   3   15   14 2    0.597067     0.000671     0.000647
   3   15   15 2    0.578815     0.006816     0.007011
   3   15   16 2    0.561044     0.006992     0.006827
   3   15   17 2    0.543815     0.006825     0.006957
   3   15   18 2    0.527172     0.000289     0.000283
   3   15   19 2    0.511139     0.000369     0.000370
   3   15   20 2    0.495729     0.002089     0.002128
   3   15   21 2    0.480943     0.006208     0.006270
   3   15   22 2    0.466774     0.000066     0.000065
   3   15   23 2    0.453210     0.000408     0.000416
   3   15   24 2    0.440234     0.000314     0.000315
   3   17    1 2    0.712508     0.014939     0.014676
   3   17    2 2    0.709170     0.011196     0.011177
   3   17    3 2    0.703708     0.007186     0.007348
   3   17    4 2    0.696270     0.000125     0.000127
   3   17    5 2    0.687044     0.002592     0.002629
   3   17    6 2    0.676252     0.010475     0.010895
   3   17    7 2    0.664129     0.010209     0.010647
   3   17    8 2    0.650921     0.000944     0.000970
   3   17    9 2    0.636863     0.002512     0.002550
   3   17   10 2    0.622181     0.004039     0.003960
   3   17   11 2    0.607079     0.000515     0.000542
   3   17   12 2    0.591737     0.000200     0.000196
   3   17   13 2    0.576313     0.000380     0.000379
   3   17   14 2    0.560939     0.001225     0.001191
   3   17   15 2    0.545723     0.000299     0.000283
   3   17   16 2    0.530752     0.000004     0.000004
   3   17   17 2    0.516096     0.000032     0.000032
   3   17   18 2    0.501806     0.000065     0.000063
   3   17   19 2    0.487919     0.001546     0.001590
   3   17   20 2    0.474461     0.000055     0.000055
   3   17   21 2    0.461449     0.001386     0.001407
   3   17   22 2    0.448891     0.000711     0.000707
   3   17   23 2    0.436787     0.000532     0.000529
   3   19    1 2    0.646928     0.001063     0.001079
   3   19    2 2    0.644426     0.000011     0.000011
   3   19    3 2    0.640320     0.001993     0.002004
   3   19    4 2    0.634701     0.001411     0.001493
   3   19    5 2    0.627689     0.003624     0.003733
   3   19    6 2    0.619427     0.000126     0.000129
   3   19    7 2    0.610071     0.000190     0.000191
   3   19    8 2    0.599785     0.004040     0.004090
   3   19    9 2    0.588733     0.000207     0.000207
   3   19   10 2    0.577076     0.000219     0.000219
   3   19   11 2    0.564965     0.000006     0.000006
   3   19   12 2    0.552537     0.006643     0.006667
   3   19   13 2    0.539917     0.002157     0.002170
   3   19   14 2    0.527214     0.000267     0.000260
   3   19   15 2    0.514521     0.003990     0.003986
   3   19   16 2    0.501917     0.006925     0.006748
   3   19   17 2    0.489468     0.000007     0.000008
   3   19   18 2    0.477227     0.000115     0.000120
   3   19   19 2    0.465235     0.001148     0.001142
   3   19   20 2    0.453525     0.004838     0.004815
   3   19   21 2    0.442121     0.000834     0.000862
   3   21    1 2    0.591766     0.000964     0.000941
   3   21    2 2    0.589849     0.019904     0.019936
   3   21    3 2    0.586695     0.000825     0.000840
   3   21    4 2    0.582364     0.000638     0.000633
   3   21    5 2    0.576934     0.000975     0.000974
   3   21    6 2    0.570498     0.009590     0.009575
   3   21    7 2    0.563164     0.000248     0.000247
   3   21    8 2    0.555042     0.002661     0.002647
   3   21    9 2    0.546249     0.006669     0.006719
   3   21   10 2    0.536900     0.002777     0.002724
   3   21   11 2    0.527105     0.002793     0.002743
   3   21   12 2    0.516969     0.001956     0.002004
   3   21   13 2    0.506589     0.002062     0.002073
   3   21   14 2    0.496051     0.000001     0.000002
   3   21   15 2    0.485435     0.000119     0.000118
   3   21   16 2    0.474807     0.000835     0.000848
   3   21   17 2    0.464228     0.003538     0.003538
   3   21   18 2    0.453745     0.001436     0.001402
   3   21   19 2    0.443401     0.000792     0.000809
   3   21   20 2    0.433228     0.000257     0.000264
   3   23    1 2    0.544859     0.000805     0.000805
   3   23    2 2    0.543362     0.001336     0.001336
   3   23    3 2    0.540893     0.002692     0.002741
   3   23    4 2    0.537494     0.001541     0.001505
   3   23    5 2    0.533215     0.005545     0.005347
   3   23    6 2    0.528123     0.000360     0.000350
   3   23    7 2    0.522288     0.000021     0.000021
   3   23    8 2    0.515790     0.005337     0.005310
   3   23    9 2    0.508711     0.001714     0.001731
   3   23   10 2    0.501134     0.000059     0.000060
   3   23   11 2    0.493141     0.000466     0.000472
   3   23   12 2    0.484811     0.005321     0.005369
   3   23   13 2    0.476219     0.002269     0.002375
   3   23   14 2    0.467433     0.000094     0.000095
   3   23   15 2    0.458519     0.000019     0.000019
   3   23   16 2    0.449531     0.003361     0.003319
   3   23   17 2    0.440522     0.000009     0.000010
   3   23   18 2    0.431534     0.000402     0.000412
   3   25    1 2    0.504566     0.000779     0.000789
   3   25    2 2    0.503376     0.000678     0.000679
   3   25    3 2    0.501412     0.000847     0.000860
   3   25    4 2    0.498700     0.000113     0.000113
   3   25    5 2    0.495277     0.000072     0.000070
   3   25    6 2    0.491188     0.000916     0.000941
   3   25    7 2    0.486483     0.000353     0.000360
   3   25    8 2    0.481219     0.000406     0.000408
   3   25    9 2    0.475455     0.001997     0.002003
   3   25   10 2    0.469252     0.000622     0.000636
   3   25   11 2    0.462670     0.003280     0.003205
   3   25   12 2    0.455770     0.000156     0.000158
   3   25   13 2    0.448609     0.000818     0.000803
   3   25   14 2    0.441242     0.000407     0.000412
   3   25   15 2    0.433720     0.001889     0.001902
   3   27    1 2    0.469633     0.003506     0.003575
   3   27    2 2    0.468673     0.001395     0.001326
   3   27    3 2    0.467086     0.008296     0.008288
   3   27    4 2    0.464892     0.000008     0.000008
   3   27    5 2    0.462115     0.003490     0.003499
   3   27    6 2    0.458788     0.000377     0.000373
   3   27    7 2    0.454947     0.002783     0.002755
   3   27    8 2    0.450633     0.000146     0.000143
   3   27    9 2    0.445889     0.000007     0.000007
   3   27   10 2    0.440761     0.000084     0.000083
   3   27   11 2    0.435293     0.002499     0.002544
   3   29    1 2    0.439089     0.000002     0.000002
   3   29    2 2    0.438305     0.000074     0.000076
   3   29    3 2    0.437006     0.001664     0.001660
   3   29    4 2    0.435207     0.000000     0.000000
   3   29    5 2    0.432927     0.000126     0.000131
   4    0    0 2    1.418981     0.087138     0.086546
   4    0    2 2    1.384846     0.000017     0.000022
   4    0    4 2    1.295548     0.061169     0.056956
   4    0    6 2    1.178741     0.006555     0.006878
   4    0    8 2    1.058084     0.038000     0.038855
   4    0   10 2    0.946477     0.003373     0.003747
   4    0   12 2    0.848512     0.000787     0.000751
   4    0   14 2    0.764459     0.001564     0.001603
   4    0   16 2    0.692884     0.000600     0.000629
   4    0   18 2    0.631910     0.000034     0.000035
   4    0   20 2    0.579747     0.007818     0.007918
   4    0   22 2    0.534847     0.000000     0.000000
   4    0   24 2    0.495935     0.002859     0.002943
   4    0   26 2    0.461979     0.000909     0.000904
   4    0   28 2    0.432148     0.004467     0.004642
   4    2    0 2    1.386808     0.000531     0.000539
   4    2    1 2    1.378618     0.000017     0.000017
   4    2    2 2    1.354891     0.000679     0.000682
   4    2    3 2    1.317930     0.001383     0.001606
   4    2    4 2    1.270923     0.003360     0.003382
   4    2    5 2    1.217279     0.002912     0.003048
   4    2    6 2    1.160103     0.045511     0.049113
   4    2    7 2    1.101909     0.002587     0.002691
   4    2    8 2    1.044542     0.000330     0.000323
   4    2    9 2    0.989239     0.000021     0.000020
   4    2   10 2    0.936747     0.038101     0.036321
   4    2   11 2    0.887449     0.001316     0.001292
   4    2   12 2    0.841480     0.001115     0.001126
   4    2   13 2    0.798808     0.002602     0.002625
   4    2   14 2    0.759305     0.048061     0.047203
   4    2   15 2    0.722786     0.000009     0.000009
   4    2   16 2    0.689039     0.000075     0.000075
   4    2   17 2    0.657845     0.001710     0.001824
   4    2   18 2    0.628990     0.017611     0.017569
   4    2   19 2    0.602268     0.000003     0.000003
   4    2   20 2    0.577489     0.000731     0.000731
   4    2   21 2    0.554477     0.000756     0.000763
   4    2   22 2    0.533072     0.011551     0.011141
   4    2   23 2    0.513130     0.001927     0.001954
   4    2   24 2    0.494520     0.000050     0.000049
   4    2   25 2    0.477123     0.000091     0.000095
   4    2   26 2    0.460834     0.000737     0.000732
   4    2   27 2    0.445559     0.001150     0.001129
   4    4    0 2    1.302010     0.027924     0.027248
   4    4    1 2    1.295225     0.009293     0.008803
   4    4    2 2    1.275489     0.004318     0.004431
   4    4    3 2    1.244510     0.001330     0.001410
   4    4    4 2    1.204702     0.042172     0.047211
   4    4    5 2    1.158722     0.020636     0.021942
   4    4    6 2    1.109083     0.000757     0.000867
   4    4    7 2    1.057908     0.000158     0.000161
   4    4    8 2    1.006836     0.034006     0.032664
   4    4    9 2    0.957033     0.012767     0.011988
   4    4   10 2    0.909263     0.014555     0.014157
   4    4   11 2    0.863975     0.004042     0.003994
   4    4   12 2    0.821388     0.004326     0.004057
   4    4   13 2    0.781560     0.008421     0.008222
   4    4   14 2    0.744445     0.000054     0.000052
   4    4   15 2    0.709933     0.006157     0.006349
   4    4   16 2    0.677877     0.002327     0.002355
   4    4   17 2    0.648111     0.002900     0.003024
   4    4   18 2    0.620465     0.002095     0.002082
   4    4   19 2    0.594771     0.003954     0.003872
   4    4   20 2    0.570870     0.001073     0.001068
   4    4   21 2    0.548611     0.000202     0.000207
   4    4   22 2    0.527853     0.000535     0.000525
   4    4   23 2    0.508470     0.003087     0.003093
   4    4   24 2    0.490345     0.002306     0.002424
   4    4   25 2    0.473370     0.000020     0.000021
   4    4   26 2    0.457450     0.000002     0.000002
   4    4   27 2    0.442498     0.000984     0.001008
   4    6    0 2    1.189763     0.007564     0.007442
   4    6    1 2    1.184579     0.063670     0.063547
   4    6    2 2    1.169425     0.000127     0.000127
   4    6    3 2    1.145411     0.017739     0.018762
   4    6    4 2    1.114148     0.020404     0.022370
   4    6    5 2    1.077477     0.049449     0.048905
   4    6    6 2    1.037219     0.015325     0.015696
   4    6    7 2    0.995000     0.000260     0.000237
   4    6    8 2    0.952155     0.002560     0.002474
   4    6    9 2    0.909706     0.041131     0.039884
   4    6   10 2    0.868385     0.006047     0.005833
   4    6   11 2    0.828678     0.005192     0.004928
   4    6   12 2    0.790880     0.004491     0.004687
   4    6   13 2    0.755140     0.006703     0.007050
   4    6   14 2    0.721507     0.018922     0.019245
   4    6   15 2    0.689957     0.007874     0.008147
   4    6   16 2    0.660422     0.000488     0.000487
   4    6   17 2    0.632805     0.000183     0.000188
   4    6   18 2    0.606996     0.003233     0.003396
   4    6   19 2    0.582876     0.010243     0.009900
   4    6   20 2    0.560327     0.000005     0.000004
   4    6   21 2    0.539234     0.001223     0.001211
   4    6   22 2    0.519485     0.004030     0.004035
   4    6   23 2    0.500978     0.002500     0.002544
   4    6   24 2    0.483615     0.001063     0.001085
   4    6   25 2    0.467307     0.002217     0.002237
   4    6   26 2    0.451971     0.000218     0.000219
   4    6   27 2    0.437533     0.000959     0.000967
   4    8    0 2    1.072344     0.024727     0.023934
   4    8    1 2    1.068544     0.009176     0.009604
   4    8    2 2    1.057381     0.001701     0.001699
   4    8    3 2    1.039530     0.000971     0.000980
   4    8    4 2    1.015991     0.008224     0.008141
   4    8    5 2    0.987953     0.011622     0.011636
   4    8    6 2    0.956643     0.000507     0.000476
   4    8    7 2    0.923218     0.002320     0.002361
   4    8    8 2    0.888687     0.010836     0.010852
   4    8    9 2    0.853877     0.020198     0.019640
   4    8   10 2    0.819431     0.006283     0.006234
   4    8   11 2    0.785819     0.005276     0.005320
   4    8   12 2    0.753367     0.000415     0.000420
   4    8   13 2    0.722283     0.009666     0.009561
   4    8   14 2    0.692686     0.005639     0.005898
   4    8   15 2    0.664626     0.006632     0.007043
   4    8   16 2    0.638105     0.000129     0.000129
   4    8   17 2    0.613091     0.003553     0.003636
   4    8   18 2    0.589533     0.008741     0.008640
   4    8   19 2    0.567361     0.007685     0.007525
   4    8   20 2    0.546503     0.003900     0.003946
   4    8   21 2    0.526879     0.001103     0.001109
   4    8   22 2    0.508412     0.003624     0.003621
   4    8   23 2    0.491024     0.002660     0.002782
   4    8   24 2    0.474642     0.000082     0.000083
   4    8   25 2    0.459197     0.000000     0.000000
   4    8   26 2    0.444622     0.003557     0.003552
   4   10    0 2    0.962507     0.018291     0.016869
   4   10    1 2    0.959756     0.005446     0.005199
   4   10    2 2    0.951643     0.001594     0.001527
   4   10    3 2    0.938566     0.009346     0.009079
   4   10    4 2    0.921133     0.063896     0.056895
   4   10    5 2    0.900084     0.007424     0.007235
   4   10    6 2    0.876216     0.000545     0.000525
   4   10    7 2    0.850316     0.004775     0.004799
   4   10    8 2    0.823107     0.012872     0.013098
   4   10    9 2    0.795220     0.002493     0.002471
   4   10   10 2    0.767173     0.000128     0.000123
   4   10   11 2    0.739382     0.002567     0.002627
   4   10   12 2    0.712159     0.004717     0.004585
   4   10   13 2    0.685731     0.002911     0.002968
   4   10   14 2    0.660251     0.000062     0.000061
   4   10   15 2    0.635816     0.000002     0.000002
   4   10   16 2    0.612480     0.000499     0.000505
   4   10   17 2    0.590259     0.000692     0.000674
   4   10   18 2    0.569148     0.000047     0.000048
   4   10   19 2    0.549122     0.000350     0.000357
   4   10   20 2    0.530146     0.000856     0.000823
   4   10   21 2    0.512175     0.000234     0.000234
   4   10   22 2    0.495163     0.000432     0.000428
   4   10   23 2    0.479057     0.002548     0.002615
   4   10   24 2    0.463808     0.006119     0.006252
   4   10   25 2    0.449365     0.000108     0.000107
   4   10   26 2    0.435679     0.000088     0.000085
   4   12    0 2    0.865210     0.001505     0.001461
   4   12    1 2    0.863210     0.000164     0.000167
   4   12    2 2    0.857293     0.009989     0.009918
   4   12    3 2    0.847696     0.001465     0.001392
   4   12    4 2    0.834786     0.005337     0.005349
   4   12    5 2    0.819023     0.001621     0.001602
   4   12    6 2    0.800917     0.017277     0.017059
   4   12    7 2    0.780993     0.001854     0.001817
   4   12    8 2    0.759754     0.000003     0.000003
   4   12    9 2    0.737658     0.000651     0.000682
   4   12   10 2    0.715107     0.050831     0.051062
   4   12   11 2    0.692439     0.003408     0.003553
   4   12   12 2    0.669928     0.000068     0.000066
   4   12   13 2    0.647788     0.002223     0.002296
   4   12   14 2    0.626180     0.021802     0.022623
   4   12   15 2    0.605221     0.002953     0.003020
   4   12   16 2    0.584990     0.002720     0.002665
   4   12   17 2    0.565537     0.001588     0.001617
   4   12   18 2    0.546888     0.018169     0.019167
   4   12   19 2    0.529050     0.000536     0.000524
   4   12   20 2    0.512016     0.000937     0.000936
   4   12   21 2    0.495772     0.000384     0.000393
   4   12   22 2    0.480294     0.001311     0.001360
   4   12   23 2    0.465554     0.000656     0.000648
   4   12   24 2    0.451522     0.001279     0.001244
   4   12   25 2    0.438164     0.000174     0.000176
   4   14    0 2    0.781132     0.021288     0.020823
   4   14    1 2    0.779660     0.006101     0.005941
   4   14    2 2    0.775292     0.000661     0.000641
   4   14    3 2    0.768172     0.002573     0.002486
   4   14    4 2    0.758526     0.039599     0.039816
   4   14    5 2    0.746642     0.002650     0.002674
   4   14    6 2    0.732848     0.000002     0.000002
   4   14    7 2    0.717492     0.002024     0.002082
   4   14    8 2    0.700919     0.011217     0.011097
   4   14    9 2    0.683456     0.000416     0.000429
   4   14   10 2    0.665404     0.003719     0.003907
   4   14   11 2    0.647026     0.000010     0.000010
   4   14   12 2    0.628547     0.005936     0.005851
   4   14   13 2    0.610153     0.000757     0.000756
   4   14   14 2    0.591995     0.000001     0.000001
   4   14   15 2    0.574191     0.000014     0.000014
   4   14   16 2    0.556829     0.000769     0.000792
   4   14   17 2    0.539974     0.001634     0.001644
   4   14   18 2    0.523671     0.001898     0.001907
   4   14   19 2    0.507946     0.000001     0.000001
   4   14   20 2    0.492814     0.001155     0.001162
   4   14   21 2    0.478280     0.003321     0.003472
   4   14   22 2    0.464338     0.000000     0.000000
   4   14   23 2    0.450979     0.000120     0.000121
   4   14   24 2    0.438189     0.004179     0.004231
   4   16    0 2    0.709138     0.000872     0.000867
   4   16    1 2    0.708035     0.007317     0.008001
   4   16    2 2    0.704759     0.000771     0.000779
   4   16    3 2    0.699398     0.006449     0.006472
   4   16    4 2    0.692094     0.000089     0.000092
   4   16    5 2    0.683032     0.008881     0.009377
   4   16    6 2    0.672424     0.001650     0.001639
   4   16    7 2    0.660503     0.003422     0.003427
   4   16    8 2    0.647505     0.000553     0.000569
   4   16    9 2    0.633663     0.001779     0.001873
   4   16   10 2    0.619197     0.009211     0.009382
   4   16   11 2    0.604305     0.000442     0.000448
   4   16   12 2    0.589168     0.001990     0.001872
   4   16   13 2    0.573939     0.000639     0.000639
   4   16   14 2    0.558748     0.005491     0.005603
   4   16   15 2    0.543705     0.000135     0.000137
   4   16   16 2    0.528896     0.000014     0.000014
   4   16   17 2    0.514389     0.000020     0.000020
   4   16   18 2    0.500236     0.009878     0.009876
   4   16   19 2    0.486475     0.000159     0.000162
   4   16   20 2    0.473134     0.000789     0.000815
   4   16   21 2    0.460228     0.000622     0.000619
   4   16   22 2    0.447766     0.003863     0.003891
   4   16   23 2    0.435751     0.000987     0.000944
   4   18    0 2    0.647544     0.003137     0.003232
   4   18    1 2    0.646704     0.003479     0.003507
   4   18    2 2    0.644205     0.000431     0.000426
   4   18    3 2    0.640103     0.000223     0.000224
   4   18    4 2    0.634490     0.015440     0.016336
   4   18    5 2    0.627485     0.008975     0.009226
   4   18    6 2    0.619231     0.000199     0.000203
   4   18    7 2    0.609883     0.002457     0.002460
   4   18    8 2    0.599606     0.001999     0.002019
   4   18    9 2    0.588564     0.008785     0.008778
   4   18   10 2    0.576918     0.000080     0.000079
   4   18   11 2    0.564816     0.010465     0.010480
   4   18   12 2    0.552398     0.001684     0.001676
   4   18   13 2    0.539787     0.004484     0.004499
   4   18   14 2    0.527093     0.000068     0.000067
   4   18   15 2    0.514408     0.008502     0.008391
   4   18   16 2    0.501812     0.000405     0.000392
   4   18   17 2    0.489371     0.001949     0.001988
   4   18   18 2    0.477137     0.000026     0.000027
   4   18   19 2    0.465152     0.004562     0.004546
   4   18   20 2    0.453448     0.000108     0.000108
   4   18   21 2    0.442049     0.000004     0.000004
   4   20    0 2    0.594673     0.000338     0.000333
   4   20    1 2    0.594023     0.011541     0.011451
   4   20    2 2    0.592084     0.002643     0.002579
   4   20    3 2    0.588895     0.006906     0.006751
   4   20    4 2    0.584515     0.000078     0.000077
   4   20    5 2    0.579024     0.007851     0.008039
   4   20    6 2    0.572520     0.001104     0.001093
   4   20    7 2    0.565108     0.002779     0.002771
   4   20    8 2    0.556903     0.000868     0.000899
   4   20    9 2    0.548023     0.006263     0.006423
   4   20   10 2    0.538584     0.006373     0.006309
   4   20   11 2    0.528698     0.000142     0.000138
   4   20   12 2    0.518472     0.000528     0.000513
   4   20   13 2    0.508002     0.001210     0.001209
   4   20   14 2    0.497378     0.001705     0.001748
   4   20   15 2    0.486678     0.000157     0.000161
   4   20   16 2    0.475971     0.000981     0.001041
   4   20   17 2    0.465315     0.000067     0.000067
   4   20   18 2    0.454760     0.001608     0.001590
   4   20   19 2    0.444348     0.001620     0.001608
   4   20   20 2    0.434112     0.000039     0.000040
   4   22    0 2    0.549045     0.000051     0.000052
   4   22    1 2    0.548533     0.000045     0.000046
   4   22    2 2    0.547005     0.000027     0.000029
   4   22    3 2    0.544487     0.000134     0.000133
   4   22    4 2    0.541019     0.000136     0.000140
   4   22    5 2    0.536657     0.000186     0.000182
   4   22    6 2    0.531466     0.003270     0.003071
   4   22    7 2    0.525521     0.001582     0.001614
   4   22    8 2    0.518903     0.000076     0.000073
   4   22    9 2    0.511697     0.001981     0.001973
   4   22   10 2    0.503988     0.000925     0.000946
   4   22   11 2    0.495860     0.000650     0.000669
   4   22   12 2    0.487394     0.000232     0.000231
   4   22   13 2    0.478666     0.003564     0.003734
   4   22   14 2    0.469747     0.004357     0.004406
   4   22   15 2    0.460702     0.001280     0.001271
   4   22   16 2    0.451588     0.000026     0.000025
   4   22   17 2    0.442457     0.002714     0.002789
   4   22   18 2    0.433353     0.000503     0.000518
   4   24    0 2    0.509419     0.006295     0.006420
   4   24    1 2    0.509010     0.003871     0.003945
   4   24    2 2    0.507788     0.000095     0.000094
   4   24    3 2    0.505772     0.004065     0.004088
   4   24    4 2    0.502989     0.005530     0.005570
   4   24    5 2    0.499478     0.003802     0.003852
   4   24    6 2    0.495284     0.002245     0.002201
   4   24    7 2    0.490462     0.001213     0.001277
   4   24    8 2    0.485069     0.004734     0.004737
   4   24    9 2    0.479167     0.001263     0.001293
   4   24   10 2    0.472819     0.000778     0.000791
   4   24   11 2    0.466089     0.000415     0.000413
   4   24   12 2    0.459037     0.000189     0.000188
   4   24   13 2    0.451723     0.000312     0.000306
   4   24   14 2    0.444204     0.002387     0.002367
   4   24   15 2    0.436533     0.000047     0.000048
   4   26    0 2    0.474780     0.001346     0.001367
   4   26    1 2    0.474449     0.000038     0.000038
   4   26    2 2    0.473460     0.000062     0.000064
   4   26    3 2    0.471824     0.000806     0.000819
   4   26    4 2    0.469562     0.000312     0.000321
   4   26    5 2    0.466702     0.000784     0.000766
   4   26    6 2    0.463275     0.002402     0.002425
   4   26    7 2    0.459322     0.001408     0.001394
   4   26    8 2    0.454883     0.001600     0.001582
   4   26    9 2    0.450005     0.000725     0.000713
   4   26   10 2    0.444735     0.001963     0.001967
   4   26   11 2    0.439120     0.003549     0.003532
   4   26   12 2    0.433208     0.000063     0.000065
   4   28    0 2    0.444307     0.001332     0.001321
   4   28    1 2    0.444035     0.000214     0.000213
   4   28    2 2    0.443224     0.000351     0.000349
   4   28    3 2    0.441881     0.000329     0.000338
   4   28    4 2    0.440022     0.000526     0.000516
   4   28    5 2    0.437665     0.000005     0.000005
   4   28    6 2    0.434836     0.000215     0.000223
   4   28    7 2    0.431561     0.001467     0.001507
   5    1    1 2    1.126491     0.000150     0.000155
   5    1    2 2    1.113435     0.003365     0.003747
   5    1    3 2    1.092648     0.016442     0.015205
   5    1    4 2    1.065410     0.009320     0.009856
   5    1    5 2    1.033209     0.005557     0.005423
   5    1    6 2    0.997554     0.005595     0.005054
   5    1    7 2    0.959825     0.004490     0.004290
   5    1    8 2    0.921194     0.029270     0.026170
   5    1    9 2    0.882590     0.000192     0.000188
   5    1   10 2    0.844706     0.002463     0.002396
   5    1   11 2    0.808026     0.011697     0.011753
   5    1   12 2    0.772867     0.023682     0.022805
   5    1   13 2    0.739414     0.000151     0.000154
   5    1   14 2    0.707752     0.001512     0.001640
   5    1   15 2    0.677900     0.004338     0.004390
   5    1   16 2    0.649824     0.012420     0.012901
   5    1   17 2    0.623464     0.003516     0.003520
   5    1   18 2    0.598737     0.000619     0.000635
   5    1   19 2    0.575552     0.004465     0.004577
   5    1   20 2    0.553811     0.004949     0.005089
   5    1   21 2    0.533419     0.001622     0.001565
   5    1   22 2    0.514280     0.000025     0.000025
   5    1   23 2    0.496304     0.000021     0.000021
   5    1   24 2    0.479407     0.000444     0.000451
   5    1   25 2    0.463507     0.005440     0.005567
   5    1   26 2    0.448531     0.000231     0.000226
   5    1   27 2    0.434409     0.000168     0.000167
   5    3    1 2    1.094577     0.007641     0.007684
   5    3    2 2    1.082588     0.081022     0.080158
   5    3    3 2    1.063452     0.031027     0.030330
   5    3    4 2    1.038291     0.000136     0.000140
   5    3    5 2    1.008419     0.005096     0.004960
   5    3    6 2    0.975188     0.034155     0.034653
   5    3    7 2    0.939853     0.011548     0.011673
   5    3    8 2    0.903495     0.000196     0.000202
   5    3    9 2    0.866987     0.002513     0.002406
   5    3   10 2    0.830997     0.011365     0.010676
   5    3   11 2    0.796002     0.013835     0.013866
   5    3   12 2    0.762325     0.000210     0.000204
   5    3   13 2    0.730166     0.000911     0.000906
   5    3   14 2    0.699630     0.000085     0.000085
   5    3   15 2    0.670752     0.000160     0.000160
   5    3   16 2    0.643521     0.000698     0.000677
   5    3   17 2    0.617890     0.006923     0.007051
   5    3   18 2    0.593796     0.002842     0.002813
   5    3   19 2    0.571158     0.000206     0.000205
   5    3   20 2    0.549894     0.000315     0.000318
   5    3   21 2    0.529916     0.001175     0.001135
   5    3   22 2    0.511138     0.003099     0.003111
   5    3   23 2    0.493479     0.001278     0.001294
   5    3   24 2    0.476859     0.000841     0.000876
   5    3   25 2    0.461203     0.001571     0.001579
   5    3   26 2    0.446442     0.003195     0.003185
   5    3   27 2    0.432511     0.000289     0.000308
   5    5    1 2    1.038124     0.000674     0.000692
   5    5    2 2    1.027879     0.001983     0.001954
   5    5    3 2    1.011458     0.008983     0.008713
   5    5    4 2    0.989736     0.006625     0.006191
   5    5    5 2    0.963761     0.000032     0.000030
   5    5    6 2    0.934629     0.000416     0.000413
   5    5    7 2    0.903385     0.003107     0.003192
   5    5    8 2    0.870956     0.018310     0.017975
   5    5    9 2    0.838113     0.008021     0.008036
   5    5   10 2    0.805469     0.000004     0.000004
   5    5   11 2    0.773480     0.009378     0.008927
   5    5   12 2    0.742474     0.025359     0.024766
   5    5   13 2    0.712667     0.001183     0.001175
   5    5   14 2    0.684190     0.000278     0.000279
   5    5   15 2    0.657110     0.000003     0.000003
   5    5   16 2    0.631445     0.022309     0.023905
   5    5   17 2    0.607177     0.006517     0.006854
   5    5   18 2    0.584269     0.000291     0.000286
   5    5   19 2    0.562665     0.000565     0.000546
   5    5   20 2    0.542302     0.013688     0.013289
   5    5   21 2    0.523111     0.000402     0.000400
   5    5   22 2    0.505024     0.000021     0.000021
   5    5   23 2    0.487970     0.000309     0.000318
   5    5   24 2    0.471882     0.006038     0.006152
   5    5   25 2    0.456696     0.000320     0.000320
   5    5   26 2    0.442350     0.000062     0.000064
   5    7    1 2    0.967747     0.000814     0.000842
   5    7    2 2    0.959431     0.043123     0.041119
   5    7    3 2    0.946036     0.000073     0.000079
   5    7    4 2    0.928191     0.000142     0.000146
   5    7    5 2    0.906665     0.004077     0.004126
   5    7    6 2    0.882284     0.037954     0.036963
   5    7    7 2    0.855858     0.004853     0.004701
   5    7    8 2    0.828131     0.002188     0.002094
   5    7    9 2    0.799747     0.001258     0.001274
   5    7   10 2    0.771236     0.011834     0.011697
   5    7   11 2    0.743017     0.000059     0.000058
   5    7   12 2    0.715406     0.000303     0.000304
   5    7   13 2    0.688627     0.006721     0.006679
   5    7   14 2    0.662835     0.002553     0.002493
   5    7   15 2    0.638124     0.001117     0.001123
   5    7   16 2    0.614541     0.000015     0.000015
   5    7   17 2    0.592104     0.000488     0.000476
   5    7   18 2    0.570801     0.000024     0.000024
   5    7   19 2    0.550606     0.000335     0.000337
   5    7   20 2    0.531481     0.000031     0.000029
   5    7   21 2    0.513379     0.000918     0.000933
   5    7   22 2    0.496250     0.002415     0.002488
   5    7   23 2    0.480042     0.000033     0.000034
   5    7   24 2    0.464701     0.000558     0.000553
   5    7   25 2    0.450177     0.000256     0.000253
   5    7   26 2    0.436419     0.003595     0.003691
   5    9    1 2    0.892908     0.018586     0.017642
   5    9    2 2    0.886364     0.000923     0.000916
   5    9    3 2    0.875769     0.004865     0.004675
   5    9    4 2    0.861556     0.013550     0.013840
   5    9    5 2    0.844258     0.000637     0.000624
   5    9    6 2    0.824468     0.000451     0.000474
   5    9    7 2    0.802782     0.011853     0.012624
   5    9    8 2    0.779767     0.028753     0.028063
   5    9    9 2    0.755934     0.000821     0.000857
   5    9   10 2    0.731720     0.000163     0.000163
   5    9   11 2    0.707489     0.001096     0.001172
   5    9   12 2    0.683529     0.032709     0.033589
   5    9   13 2    0.660059     0.000736     0.000737
   5    9   14 2    0.637243     0.000670     0.000677
   5    9   15 2    0.615192     0.000197     0.000188
   5    9   16 2    0.593980     0.020510     0.020346
   5    9   17 2    0.573648     0.000300     0.000300
   5    9   18 2    0.554212     0.000657     0.000677
   5    9   19 2    0.535672     0.001276     0.001231
   5    9   20 2    0.518012     0.006869     0.006846
   5    9   21 2    0.501209     0.001669     0.001710
   5    9   22 2    0.485233     0.000630     0.000628
   5    9   23 2    0.470048     0.000196     0.000198
   5    9   24 2    0.455617     0.001533     0.001539
   5    9   25 2    0.441904     0.000007     0.000007
   5   11    1 2    0.819956     0.001510     0.001500
   5   11    2 2    0.814880     0.036069     0.036070
   5   11    3 2    0.806625     0.000004     0.000004
   5   11    4 2    0.795478     0.000021     0.000021
   5   11    5 2    0.781803     0.001973     0.001925
   5   11    6 2    0.766009     0.015985     0.016920
   5   11    7 2    0.748523     0.006639     0.006763
   5   11    8 2    0.729762     0.000139     0.000140
   5   11    9 2    0.710115     0.000261     0.000269
   5   11   10 2    0.689930     0.005206     0.005392
   5   11   11 2    0.669507     0.003888     0.003916
   5   11   12 2    0.649095     0.000058     0.000059
   5   11   13 2    0.628896     0.003048     0.003035
   5   11   14 2    0.609067     0.000015     0.000015
   5   11   15 2    0.589728     0.007591     0.007648
   5   11   16 2    0.570965     0.000339     0.000337
   5   11   17 2    0.552835     0.001365     0.001393
   5   11   18 2    0.535377     0.001721     0.001675
   5   11   19 2    0.518607     0.002181     0.002079
   5   11   20 2    0.502533     0.000214     0.000216
   5   11   21 2    0.487148     0.004164     0.004238
   5   11   22 2    0.472441     0.001866     0.001895
   5   11   23 2    0.458391     0.002599     0.002548
   5   11   24 2    0.444978     0.000561     0.000563
   5   11   25 2    0.432177     0.000782     0.000815
   5   13    1 2    0.752262     0.010473     0.010488
   5   13    2 2    0.748336     0.009575     0.009758
   5   13    3 2    0.741927     0.004231     0.004055
   5   13    4 2    0.733226     0.000049     0.000049
   5   13    5 2    0.722475     0.003532     0.003483
   5   13    6 2    0.709956     0.006739     0.006945
   5   13    7 2    0.695967     0.008101     0.008122
   5   13    8 2    0.680811     0.001614     0.001618
   5   13    9 2    0.664775     0.006001     0.006440
   5   13   10 2    0.648128     0.000454     0.000474
   5   13   11 2    0.631108     0.000838     0.000875
   5   13   12 2    0.613924     0.001669     0.001667
   5   13   13 2    0.596750     0.000004     0.000004
   5   13   14 2    0.579730     0.000104     0.000105
   5   13   15 2    0.562979     0.003167     0.003116
   5   13   16 2    0.546586     0.002121     0.002167
   5   13   17 2    0.530618     0.000047     0.000045
   5   13   18 2    0.515124     0.000466     0.000468
   5   13   19 2    0.500135     0.000002     0.000002
   5   13   20 2    0.485671     0.003012     0.002977
   5   13   21 2    0.471742     0.002356     0.002388
   5   13   22 2    0.458348     0.001094     0.001072
   5   13   23 2    0.445486     0.000078     0.000076
   5   13   24 2    0.433144     0.001257     0.001292
   5   15    1 2    0.691143     0.001918     0.001884
   5   15    2 2    0.688094     0.000068     0.000068
   5   15    3 2    0.683102     0.005405     0.005695
   5   15    4 2    0.676292     0.002947     0.003069
   5   15    5 2    0.667829     0.001895     0.001942
   5   15    6 2    0.657904     0.000353     0.000376
   5   15    7 2    0.646726     0.015724     0.015855
   5   15    8 2    0.634510     0.008885     0.009401
   5   15    9 2    0.621468     0.002712     0.002698
   5   15   10 2    0.607803     0.000370     0.000359
   5   15   11 2    0.593700     0.004582     0.004529
   5   15   12 2    0.579327     0.008576     0.008819
   5   15   13 2    0.564830     0.014234     0.014246
   5   15   14 2    0.550334     0.000499     0.000492
   5   15   15 2    0.535942     0.007212     0.006994
   5   15   16 2    0.521742     0.004967     0.004977
   5   15   17 2    0.507800     0.004150     0.004118
   5   15   18 2    0.494170     0.000372     0.000380
   5   15   19 2    0.480891     0.000160     0.000161
   5   15   20 2    0.467992     0.001873     0.001847
   5   15   21 2    0.455491     0.004700     0.004680
   5   15   22 2    0.443400     0.000027     0.000028
   5   15   23 2    0.431724     0.000134     0.000138
   5   17    1 2    0.636744     0.011101     0.011266
   5   17    2 2    0.634358     0.009285     0.009827
   5   17    3 2    0.630440     0.005139     0.005096
   5   17    4 2    0.625075     0.000558     0.000562
   5   17    5 2    0.618374     0.001727     0.001733
   5   17    6 2    0.610470     0.004907     0.004861
   5   17    7 2    0.601508     0.007854     0.007776
   5   17    8 2    0.591642     0.000124     0.000121
   5   17    9 2    0.581026     0.001781     0.001808
   5   17   10 2    0.569813     0.004332     0.004360
   5   17   11 2    0.558144     0.000414     0.000414
   5   17   12 2    0.546151     0.000278     0.000280
   5   17   13 2    0.533954     0.000356     0.000346
   5   17   14 2    0.521658     0.001109     0.001112
   5   17   15 2    0.509352     0.000251     0.000256
   5   17   16 2    0.497116     0.000024     0.000025
   5   17   17 2    0.485012     0.000034     0.000034
   5   17   18 2    0.473094     0.000006     0.000006
   5   17   19 2    0.461404     0.001247     0.001265
   5   17   20 2    0.449974     0.000330     0.000325
   5   17   21 2    0.438829     0.001174     0.001161
   5   19    1 2    0.588639     0.000144     0.000144
   5   19    2 2    0.586752     0.000025     0.000025
   5   19    3 2    0.583648     0.002660     0.002638
   5   19    4 2    0.579383     0.000829     0.000852
   5   19    5 2    0.574035     0.003324     0.003335
   5   19    6 2    0.567695     0.000048     0.000047
   5   19    7 2    0.560466     0.000119     0.000116
   5   19    8 2    0.552459     0.003301     0.003297
   5   19    9 2    0.543787     0.000305     0.000310
   5   19   10 2    0.534561     0.000258     0.000252
   5   19   11 2    0.524891     0.000145     0.000144
   5   19   12 2    0.514880     0.004854     0.004941
   5   19   13 2    0.504622     0.000760     0.000770
   5   19   14 2    0.494205     0.000243     0.000248
   5   19   15 2    0.483704     0.002066     0.002102
   5   19   16 2    0.473188     0.005145     0.005318
   5   19   17 2    0.462713     0.000062     0.000061
   5   19   18 2    0.452331     0.000059     0.000059
   5   19   19 2    0.442081     0.001040     0.001073
   5   19   20 2    0.431997     0.004139     0.004277
   5   21    1 2    0.546174     0.001116     0.001124
   5   21    2 2    0.544666     0.013911     0.013772
   5   21    3 2    0.542180     0.001051     0.001018
   5   21    4 2    0.538756     0.001099     0.001089
   5   21    5 2    0.534448     0.000537     0.000526
   5   21    6 2    0.529320     0.009585     0.009296
   5   21    7 2    0.523446     0.000208     0.000208
   5   21    8 2    0.516905     0.001280     0.001317
   5   21    9 2    0.509781     0.004752     0.004726
   5   21   10 2    0.502157     0.001456     0.001473
   5   21   11 2    0.494115     0.001784     0.001824
   5   21   12 2    0.485737     0.001933     0.001915
   5   21   13 2    0.477096     0.002058     0.002153
   5   21   14 2    0.468263     0.000010     0.000010
   5   21   15 2    0.459302     0.000184     0.000182
   5   21   16 2    0.450269     0.001028     0.001016
   5   21   17 2    0.441216     0.002530     0.002551
   5   21   18 2    0.432187     0.000718     0.000750
   5   23    1 2    0.508650     0.001042     0.001052
   5   23    2 2    0.507431     0.000873     0.000857
   5   23    3 2    0.505419     0.001470     0.001491
   5   23    4 2    0.502642     0.001783     0.001795
   5   23    5 2    0.499138     0.003867     0.003865
   5   23    6 2    0.494953     0.000698     0.000706
   5   23    7 2    0.490141     0.000006     0.000006
   5   23    8 2    0.484758     0.003251     0.003288
   5   23    9 2    0.478868     0.000991     0.001026
   5   23   10 2    0.472531     0.000002     0.000002
   5   23   11 2    0.465813     0.000710     0.000713
   5   23   12 2    0.458773     0.004571     0.004520
   5   23   13 2    0.451472     0.002548     0.002485
   5   23   14 2    0.443965     0.000100     0.000100
   5   23   15 2    0.436306     0.000107     0.000111
   5   25    1 2    0.475405     0.000225     0.000225
   5   25    2 2    0.474410     0.000608     0.000613
   5   25    3 2    0.472764     0.000350     0.000355
   5   25    4 2    0.470489     0.000206     0.000213
   5   25    5 2    0.467612     0.000098     0.000099
   5   25    6 2    0.464166     0.000433     0.000434
   5   25    7 2    0.460189     0.000233     0.000232
   5   25    8 2    0.455726     0.000173     0.000174
   5   25    9 2    0.450821     0.001939     0.001942
   5   25   10 2    0.445522     0.000670     0.000658
   5   25   11 2    0.439878     0.003466     0.003423
   5   25   12 2    0.433935     0.000165     0.000166
   5   27    1 2    0.445848     0.002481     0.002390
   5   27    2 2    0.445027     0.000834     0.000836
   5   27    3 2    0.443668     0.007083     0.007174
   5   27    4 2    0.441786     0.000121     0.000125
   5   27    5 2    0.439401     0.002861     0.002868
   5   27    6 2    0.436538     0.000726     0.000733
   5   27    7 2    0.433225     0.002263     0.002326
   6    0    0 2    0.945988     0.033137     0.036076
   6    0    2 2    0.935668     0.000002     0.000002
   6    0    4 2    0.906623     0.042993     0.043497
   6    0    6 2    0.863699     0.005192     0.005107
   6    0    8 2    0.812705     0.019440     0.019338
   6    0   10 2    0.758730     0.000585     0.000589
   6    0   12 2    0.705389     0.000376     0.000393
   6    0   14 2    0.654845     0.003268     0.003281
   6    0   16 2    0.608157     0.000436     0.000435
   6    0   18 2    0.565674     0.000054     0.000054
   6    0   20 2    0.527335     0.004743     0.004605
   6    0   22 2    0.492870     0.000012     0.000013
   6    0   24 2    0.461922     0.003322     0.003304
   6    0   26 2    0.434115     0.000668     0.000673
   6    2    0 2    0.936272     0.000154     0.000147
   6    2    1 2    0.933740     0.000863     0.000881
   6    2    2 2    0.926264     0.000626     0.000700
   6    2    3 2    0.914193     0.000500     0.000480
   6    2    4 2    0.898060     0.001017     0.001022
   6    2    5 2    0.878520     0.000019     0.000018
   6    2    6 2    0.856286     0.025751     0.025156
   6    2    7 2    0.832065     0.001212     0.001134
   6    2    8 2    0.806520     0.000292     0.000289
   6    2    9 2    0.780231     0.001530     0.001509
   6    2   10 2    0.753690     0.021252     0.021798
   6    2   11 2    0.727289     0.000525     0.000548
   6    2   12 2    0.701334     0.000879     0.000886
   6    2   13 2    0.676050     0.000627     0.000646
   6    2   14 2    0.651596     0.033473     0.034949
   6    2   15 2    0.628077     0.000329     0.000332
   6    2   16 2    0.605553     0.000107     0.000112
   6    2   17 2    0.584051     0.001380     0.001357
   6    2   18 2    0.563576     0.011314     0.011425
   6    2   19 2    0.544113     0.000532     0.000538
   6    2   20 2    0.525634     0.000565     0.000577
   6    2   21 2    0.508104     0.000686     0.000686
   6    2   22 2    0.491481     0.008364     0.008256
   6    2   23 2    0.475720     0.000438     0.000456
   6    2   24 2    0.460778     0.000008     0.000008
   6    2   25 2    0.446607     0.000187     0.000186
   6    2   26 2    0.433164     0.000594     0.000611
   6    4    0 2    0.908829     0.023723     0.023344
   6    4    1 2    0.906512     0.006262     0.006333
   6    4    2 2    0.899667     0.002152     0.002122
   6    4    3 2    0.888594     0.001128     0.001126
   6    4    4 2    0.873757     0.013735     0.013273
   6    4    5 2    0.855730     0.008772     0.008494
   6    4    6 2    0.835141     0.001305     0.001408
   6    4    7 2    0.812625     0.000325     0.000324
   6    4    8 2    0.788778     0.023404     0.023794
   6    4    9 2    0.764135     0.010185     0.010384
   6    4   10 2    0.739151     0.004288     0.004481
   6    4   11 2    0.714199     0.002259     0.002270
   6    4   12 2    0.689574     0.002663     0.002754
   6    4   13 2    0.665498     0.005081     0.005332
   6    4   14 2    0.642133     0.000956     0.000989
   6    4   15 2    0.619589     0.003524     0.003541
   6    4   16 2    0.597934     0.001960     0.001914
   6    4   17 2    0.577207     0.001694     0.001701
   6    4   18 2    0.557420     0.000427     0.000442
   6    4   19 2    0.538566     0.003812     0.003774
   6    4   20 2    0.520628     0.001376     0.001374
   6    4   21 2    0.503578     0.000266     0.000268
   6    4   22 2    0.487381     0.000306     0.000305
   6    4   23 2    0.472000     0.001797     0.001842
   6    4   24 2    0.457395     0.000593     0.000580
   6    4   25 2    0.443525     0.000023     0.000024
   6    6    0 2    0.868007     0.002109     0.002032
   6    6    1 2    0.865988     0.026544     0.025462
   6    6    2 2    0.860014     0.000010     0.000010
   6    6    3 2    0.850326     0.011797     0.011858
   6    6    4 2    0.837297     0.014480     0.014487
   6    6    5 2    0.821394     0.041155     0.038592
   6    6    6 2    0.803134     0.008545     0.008710
   6    6    7 2    0.783049     0.000089     0.000087
   6    6    8 2    0.761645     0.001412     0.001406
   6    6    9 2    0.739389     0.017529     0.017924
   6    6   10 2    0.716684     0.005346     0.005445
   6    6   11 2    0.693871     0.002615     0.002695
   6    6   12 2    0.671224     0.002043     0.002018
   6    6   13 2    0.648959     0.006716     0.006833
   6    6   14 2    0.627237     0.009405     0.009554
   6    6   15 2    0.606175     0.008459     0.008653
   6    6   16 2    0.585852     0.000180     0.000178
   6    6   17 2    0.566316     0.000047     0.000045
   6    6   18 2    0.547592     0.002787     0.002897
   6    6   19 2    0.529687     0.004656     0.004498
   6    6   20 2    0.512594     0.000004     0.000004
   6    6   21 2    0.496297     0.000848     0.000875
   6    6   22 2    0.480771     0.003099     0.003125
   6    6   23 2    0.465989     0.003292     0.003307
   6    6   24 2    0.451918     0.001284     0.001287
   6    6   25 2    0.438526     0.002176     0.002180
   6    8    0 2    0.819113     0.009331     0.009220
   6    8    1 2    0.817416     0.004056     0.004038
   6    8    2 2    0.812386     0.001598     0.001606
   6    8    3 2    0.804206     0.000325     0.000350
   6    8    4 2    0.793157     0.008171     0.008091
   6    8    5 2    0.779600     0.011726     0.011403
   6    8    6 2    0.763936     0.000005     0.000005
   6    8    7 2    0.746589     0.000579     0.000585
   6    8    8 2    0.727969     0.004646     0.004794
   6    8    9 2    0.708463     0.008890     0.009336
   6    8   10 2    0.688415     0.006686     0.006691
   6    8   11 2    0.668122     0.003804     0.003922
   6    8   12 2    0.647832     0.000173     0.000178
   6    8   13 2    0.627747     0.007423     0.007637
   6    8   14 2    0.608024     0.001534     0.001494
   6    8   15 2    0.588781     0.005826     0.005789
   6    8   16 2    0.570105     0.000255     0.000256
   6    8   17 2    0.552055     0.003076     0.003044
   6    8   18 2    0.534668     0.008429     0.008222
   6    8   19 2    0.517963     0.003692     0.003668
   6    8   20 2    0.501947     0.002070     0.002025
   6    8   21 2    0.486614     0.000458     0.000469
   6    8   22 2    0.471953     0.002004     0.002050
   6    8   23 2    0.457946     0.002969     0.002921
   6    8   24 2    0.444571     0.000330     0.000329
   6    8   25 2    0.431803     0.000000     0.000000
   6   10    0 2    0.766913     0.015154     0.014878
   6   10    1 2    0.765519     0.005418     0.005584
   6   10    2 2    0.761383     0.000413     0.000415
   6   10    3 2    0.754636     0.003791     0.003965
   6   10    4 2    0.745485     0.031833     0.031326
   6   10    5 2    0.734194     0.002297     0.002323
   6   10    6 2    0.721067     0.000438     0.000449
   6   10    7 2    0.706425     0.004227     0.004368
   6   10    8 2    0.690590     0.007966     0.007959
   6   10    9 2    0.673871     0.003174     0.003145
   6   10   10 2    0.656549     0.000866     0.000892
   6   10   11 2    0.638875     0.000955     0.000932
   6   10   12 2    0.621067     0.004385     0.004364
   6   10   13 2    0.603303     0.001097     0.001093
   6   10   14 2    0.585733     0.000591     0.000581
   6   10   15 2    0.568471     0.000155     0.000150
   6   10   16 2    0.551608     0.000687     0.000681
   6   10   17 2    0.535209     0.001011     0.000977
   6   10   18 2    0.519321     0.000323     0.000321
   6   10   19 2    0.503974     0.000746     0.000762
   6   10   20 2    0.489184     0.000765     0.000779
   6   10   21 2    0.474959     0.000075     0.000076
   6   10   22 2    0.461298     0.000275     0.000278
   6   10   23 2    0.448192     0.001220     0.001202
   6   10   24 2    0.435631     0.003330     0.003231
   6   12    0 2    0.714896     0.000574     0.000577
   6   12    1 2    0.713767     0.000008     0.000009
   6   12    2 2    0.710411     0.004227     0.004320
   6   12    3 2    0.704921     0.000588     0.000612
   6   12    4 2    0.697444     0.005684     0.005553
   6   12    5 2    0.688173     0.000086     0.000087
   6   12    6 2    0.677327     0.014073     0.014656
   6   12    7 2    0.665148     0.001962     0.002081
   6   12    8 2    0.651880     0.000107     0.000112
   6   12    9 2    0.637762     0.001718     0.001741
   6   12   10 2    0.623019     0.030759     0.030945
   6   12   11 2    0.607857     0.002046     0.001976
   6   12   12 2    0.592458     0.000037     0.000036
   6   12   13 2    0.576979     0.001042     0.001041
   6   12   14 2    0.561552     0.017508     0.017102
   6   12   15 2    0.546287     0.001242     0.001251
   6   12   16 2    0.531272     0.003220     0.003045
   6   12   17 2    0.516574     0.000836     0.000863
   6   12   18 2    0.502245     0.011387     0.011571
   6   12   19 2    0.488322     0.001232     0.001250
   6   12   20 2    0.474833     0.000371     0.000376
   6   12   21 2    0.461791     0.000499     0.000500
   6   12   22 2    0.449205     0.001373     0.001353
   6   12   23 2    0.437077     0.000133     0.000134
   6   14    0 2    0.665234     0.009837     0.010383
   6   14    1 2    0.664324     0.002740     0.002848
   6   14    2 2    0.661616     0.000838     0.000829
   6   14    3 2    0.657174     0.003133     0.003277
   6   14    4 2    0.651104     0.031724     0.032604
   6   14    5 2    0.643541     0.002450     0.002373
   6   14    6 2    0.634646     0.000017     0.000018
   6   14    7 2    0.624594     0.000342     0.000342
   6   14    8 2    0.613569     0.006880     0.006882
   6   14    9 2    0.601753     0.000133     0.000128
   6   14   10 2    0.589322     0.001349     0.001280
   6   14   11 2    0.576440     0.000154     0.000153
   6   14   12 2    0.563258     0.003462     0.003475
   6   14   13 2    0.549906     0.000184     0.000186
   6   14   14 2    0.536502     0.000335     0.000327
   6   14   15 2    0.523143     0.000041     0.000041
   6   14   16 2    0.509912     0.000421     0.000418
   6   14   17 2    0.496874     0.002116     0.002211
   6   14   18 2    0.484083     0.000874     0.000884
   6   14   19 2    0.471581     0.000009     0.000010
   6   14   20 2    0.459397     0.000576     0.000568
   6   14   21 2    0.447556     0.001621     0.001642
   6   14   22 2    0.436070     0.000000     0.000000
   6   16    0 2    0.619059     0.000554     0.000560
   6   16    1 2    0.618326     0.006504     0.006540
   6   16    2 2    0.616140     0.001726     0.001704
   6   16    3 2    0.612548     0.004305     0.004358
   6   16    4 2    0.607624     0.000018     0.000018
   6   16    5 2    0.601463     0.003447     0.003432
   6   16    6 2    0.594182     0.000379     0.000375
   6   16    7 2    0.585909     0.001829     0.001816
   6   16    8 2    0.576779     0.000055     0.000054
   6   16    9 2    0.566931     0.002771     0.002755
   6   16   10 2    0.556499     0.006878     0.006893
   6   16   11 2    0.545614     0.000245     0.000232
   6   16   12 2    0.534395     0.000585     0.000573
   6   16   13 2    0.522953     0.000220     0.000219
   6   16   14 2    0.511385     0.003542     0.003516
   6   16   15 2    0.499776     0.000001     0.000001
   6   16   16 2    0.488201     0.000106     0.000108
   6   16   17 2    0.476723     0.000020     0.000021
   6   16   18 2    0.465391     0.008116     0.008010
   6   16   19 2    0.454250     0.000595     0.000605
   6   16   20 2    0.443331     0.000360     0.000364
   6   16   21 2    0.432660     0.000339     0.000359
   6   18    0 2    0.576807     0.003310     0.003292
   6   18    1 2    0.576213     0.002053     0.002061
   6   18    2 2    0.574443     0.000339     0.000350
   6   18    3 2    0.571529     0.000029     0.000029
   6   18    4 2    0.567522     0.008282     0.008115
   6   18    5 2    0.562493     0.006497     0.006231
   6   18    6 2    0.556524     0.000325     0.000327
   6   18    7 2    0.549709     0.003612     0.003694
   6   18    8 2    0.542148     0.001681     0.001626
   6   18    9 2    0.533945     0.006584     0.006403
   6   18   10 2    0.525203     0.000498     0.000502
   6   18   11 2    0.516024     0.005591     0.005572
   6   18   12 2    0.506502     0.001296     0.001303
   6   18   13 2    0.496728     0.004071     0.004248
   6   18   14 2    0.486782     0.000399     0.000411
   6   18   15 2    0.476738     0.007021     0.007282
   6   18   16 2    0.466660     0.000315     0.000307
   6   18   17 2    0.456604     0.000619     0.000621
   6   18   18 2    0.446619     0.000200     0.000199
   6   18   19 2    0.436744     0.003625     0.003604
   6   20    0 2    0.538493     0.000127     0.000126
   6   20    1 2    0.538010     0.006580     0.006516
   6   20    2 2    0.536569     0.000698     0.000682
   6   20    3 2    0.534191     0.005455     0.005333
   6   20    4 2    0.530916     0.000120     0.000115
   6   20    5 2    0.526791     0.007651     0.007737
   6   20    6 2    0.521879     0.001389     0.001393
   6   20    7 2    0.516246     0.001711     0.001725
   6   20    8 2    0.509969     0.001257     0.001248
   6   20    9 2    0.503124     0.003213     0.003229
   6   20   10 2    0.495790     0.004960     0.005085
   6   20   11 2    0.488046     0.000187     0.000192
   6   20   12 2    0.479967     0.000012     0.000012
   6   20   13 2    0.471626     0.001403     0.001421
   6   20   14 2    0.463088     0.001000     0.001008
   6   20   15 2    0.454415     0.000367     0.000369
   6   20   16 2    0.445662     0.001729     0.001685
   6   20   17 2    0.436879     0.000026     0.000025
   6   22    0 2    0.503914     0.000198     0.000203
   6   22    1 2    0.503518     0.000005     0.000005
   6   22    2 2    0.502336     0.000001     0.000001
   6   22    3 2    0.500383     0.000523     0.000524
   6   22    4 2    0.497688     0.000338     0.000345
   6   22    5 2    0.494286     0.000240     0.000242
   6   22    6 2    0.490221     0.001798     0.001879
   6   22    7 2    0.485544     0.000242     0.000240
   6   22    8 2    0.480310     0.000241     0.000250
   6   22    9 2    0.474578     0.001180     0.001194
   6   22   10 2    0.468408     0.001096     0.001090
   6   22   11 2    0.461861     0.000969     0.000966
   6   22   12 2    0.454997     0.000353     0.000350
   6   22   13 2    0.447872     0.002223     0.002223
   6   22   14 2    0.440541     0.002495     0.002501
   6   22   15 2    0.433054     0.000801     0.000826
   6   24    0 2    0.472758     0.005379     0.005459
   6   24    1 2    0.472431     0.003631     0.003690
   6   24    2 2    0.471454     0.000041     0.000042
   6   24    3 2    0.469839     0.002111     0.002129
   6   24    4 2    0.467606     0.003958     0.003982
   6   24    5 2    0.464781     0.002231     0.002210
   6   24    6 2    0.461396     0.002459     0.002494
   6   24    7 2    0.457490     0.001403     0.001399
   6   24    8 2    0.453104     0.002739     0.002808
   6   24    9 2    0.448283     0.001350     0.001325
   6   24   10 2    0.443072     0.000745     0.000732
   6   24   11 2    0.437519     0.000094     0.000095
   6   24   12 2    0.431670     0.000000     0.000000
   6   26    0 2    0.444684     0.000920     0.000920
   6   26    1 2    0.444412     0.000023     0.000023
   6   26    2 2    0.443598     0.000019     0.000019
   6   26    3 2    0.442252     0.000192     0.000199
   6   26    4 2    0.440388     0.000397     0.000402
   6   26    5 2    0.438026     0.000467     0.000462
   6   26    6 2    0.435189     0.002524     0.002585
   6   26    7 2    0.431907     0.001967     0.002030
   7    1    1 2    0.807660     0.001324     0.001382
   7    1    2 2    0.802807     0.002396     0.002542
   7    1    3 2    0.794910     0.005743     0.005709
   7    1    4 2    0.784236     0.007123     0.007054
   7    1    5 2    0.771123     0.002107     0.002085
   7    1    6 2    0.755955     0.001229     0.001282
   7    1    7 2    0.739134     0.002383     0.002494
   7    1    8 2    0.721053     0.012261     0.012567
   7    1    9 2    0.702083     0.000477     0.000478
   7    1   10 2    0.682557     0.002272     0.002359
   7    1   11 2    0.662763     0.010285     0.010047
   7    1   12 2    0.642944     0.015129     0.015407
   7    1   13 2    0.623296     0.000120     0.000121
   7    1   14 2    0.603977     0.001108     0.001116
   7    1   15 2    0.585104     0.001345     0.001314
   7    1   16 2    0.566765     0.009075     0.009174
   7    1   17 2    0.549020     0.003429     0.003498
   7    1   18 2    0.531909     0.000143     0.000137
   7    1   19 2    0.515454     0.003664     0.003654
   7    1   20 2    0.499662     0.002132     0.002137
   7    1   21 2    0.484532     0.001262     0.001288
   7    1   22 2    0.470053     0.000033     0.000033
   7    1   23 2    0.456209     0.000128     0.000128
   7    1   24 2    0.442981     0.000446     0.000440
   7    3    1 2    0.795652     0.002782     0.002759
   7    3    2 2    0.791011     0.037133     0.038946
   7    3    3 2    0.783454     0.019298     0.018990
   7    3    4 2    0.773228     0.000287     0.000275
   7    3    5 2    0.760651     0.003264     0.003261
   7    3    6 2    0.746081     0.026598     0.026585
   7    3    7 2    0.729897     0.006767     0.006790
   7    3    8 2    0.712470     0.000107     0.000105
   7    3    9 2    0.694153     0.001226     0.001287
   7    3   10 2    0.675263     0.004031     0.004164
   7    3   11 2    0.656079     0.007303     0.007455
   7    3   12 2    0.636836     0.000000     0.000000
   7    3   13 2    0.617727     0.001078     0.001103
   7    3   14 2    0.598905     0.000008     0.000009
   7    3   15 2    0.580489     0.000262     0.000265
   7    3   16 2    0.562568     0.000059     0.000057
   7    3   17 2    0.545203     0.004301     0.004310
   7    3   18 2    0.528435     0.000875     0.000851
   7    3   19 2    0.512291     0.000111     0.000111
   7    3   20 2    0.496779     0.000838     0.000875
   7    3   21 2    0.481902     0.000728     0.000750
   7    3   22 2    0.467650     0.003522     0.003532
   7    3   23 2    0.454012     0.001218     0.001211
   7    3   24 2    0.440969     0.000275     0.000275
   7    5    1 2    0.773160     0.000110     0.000106
   7    5    2 2    0.768899     0.000753     0.000742
   7    5    3 2    0.761952     0.008820     0.008651
   7    5    4 2    0.752536     0.003234     0.003256
   7    5    5 2    0.740927     0.000272     0.000285
   7    5    6 2    0.727442     0.000237     0.000246
   7    5    7 2    0.712416     0.001970     0.001925
   7    5    8 2    0.696184     0.010621     0.010758
   7    5    9 2    0.679065     0.003168     0.003284
   7    5   10 2    0.661350     0.000028     0.000028
   7    5   11 2    0.643296     0.003214     0.003183
   7    5   12 2    0.625126     0.014710     0.014840
   7    5   13 2    0.607022     0.002400     0.002523
   7    5   14 2    0.589134     0.000233     0.000220
   7    5   15 2    0.571579     0.000323     0.000323
   7    5   16 2    0.554446     0.013872     0.014043
   7    5   17 2    0.537800     0.003072     0.003028
   7    5   18 2    0.521687     0.000176     0.000176
   7    5   19 2    0.506135     0.000231     0.000230
   7    5   20 2    0.491160     0.009624     0.009921
   7    5   21 2    0.476767     0.000161     0.000168
   7    5   22 2    0.462954     0.000026     0.000026
   7    5   23 2    0.449711     0.000657     0.000647
   7    5   24 2    0.437025     0.004198     0.004194
   7    7    1 2    0.742733     0.000736     0.000727
   7    7    2 2    0.738954     0.027680     0.029392
   7    7    3 2    0.732781     0.000008     0.000008
   7    7    4 2    0.724394     0.000897     0.000922
   7    7    5 2    0.714021     0.002479     0.002503
   7    7    6 2    0.701929     0.014360     0.014519
   7    7    7 2    0.688401     0.002957     0.002960
   7    7    8 2    0.673723     0.000104     0.000103
   7    7    9 2    0.658172     0.000818     0.000864
   7    7   10 2    0.642004     0.010134     0.010416
   7    7   11 2    0.625450     0.000073     0.000075
   7    7   12 2    0.608712     0.000366     0.000378
   7    7   13 2    0.591960     0.004043     0.003940
   7    7   14 2    0.575335     0.001957     0.002000
   7    7   15 2    0.558951     0.000588     0.000594
   7    7   16 2    0.542898     0.000037     0.000037
   7    7   17 2    0.527242     0.000391     0.000380
   7    7   18 2    0.512033     0.000107     0.000107
   7    7   19 2    0.497304     0.000281     0.000289
   7    7   20 2    0.483078     0.000497     0.000506
   7    7   21 2    0.469365     0.000719     0.000744
   7    7   22 2    0.456167     0.000754     0.000752
   7    7   23 2    0.443482     0.000034     0.000035
   7    9    1 2    0.707244     0.006381     0.006749
   7    9    2 2    0.703978     0.001043     0.001041
   7    9    3 2    0.698635     0.005117     0.005217
   7    9    4 2    0.691355     0.006300     0.006286
   7    9    5 2    0.682321     0.000702     0.000724
   7    9    6 2    0.671746     0.000077     0.000075
   7    9    7 2    0.659860     0.007761     0.007929
   7    9    8 2    0.646900     0.020003     0.020282
   7    9    9 2    0.633096     0.001057     0.001074
   7    9   10 2    0.618667     0.000004     0.000004
   7    9   11 2    0.603813     0.000091     0.000091
   7    9   12 2    0.588712     0.019899     0.019890
   7    9   13 2    0.573517     0.001898     0.001899
   7    9   14 2    0.558359     0.000411     0.000416
   7    9   15 2    0.543346     0.000827     0.000826
   7    9   16 2    0.528565     0.012489     0.012169
   7    9   17 2    0.514085     0.000021     0.000021
   7    9   18 2    0.499956     0.000846     0.000843
   7    9   19 2    0.486218     0.001186     0.001196
   7    9   20 2    0.472897     0.005541     0.005655
   7    9   21 2    0.460010     0.001068     0.001062
   7    9   22 2    0.447566     0.000295     0.000299
   7    9   23 2    0.435566     0.000367     0.000360
   7   11    1 2    0.669299     0.000237     0.000245
   7   11    2 2    0.666529     0.018717     0.019230
   7   11    3 2    0.661989     0.000153     0.000151
   7   11    4 2    0.655786     0.000179     0.000181
   7   11    5 2    0.648060     0.000783     0.000814
   7   11    6 2    0.638979     0.013294     0.012938
   7   11    7 2    0.628723     0.004271     0.004228
   7   11    8 2    0.617482     0.000018     0.000018
   7   11    9 2    0.605443     0.000006     0.000006
   7   11   10 2    0.592787     0.002001     0.001954
   7   11   11 2    0.579682     0.001353     0.001374
   7   11   12 2    0.566280     0.000003     0.000003
   7   11   13 2    0.552718     0.003194     0.003241
   7   11   14 2    0.539112     0.000000     0.000000
   7   11   15 2    0.525563     0.006984     0.007129
   7   11   16 2    0.512151     0.000029     0.000029
   7   11   17 2    0.498945     0.000451     0.000447
   7   11   18 2    0.485998     0.000603     0.000605
   7   11   19 2    0.473350     0.001304     0.001353
   7   11   20 2    0.461033     0.000505     0.000503
   7   11   21 2    0.449068     0.002785     0.002757
   7   11   22 2    0.437468     0.002084     0.002111
   7   13    1 2    0.630934     0.008536     0.008666
   7   13    2 2    0.628613     0.007159     0.007061
   7   13    3 2    0.624800     0.001542     0.001542
   7   13    4 2    0.619576     0.000364     0.000366
   7   13    5 2    0.613049     0.001610     0.001647
   7   13    6 2    0.605344     0.002102     0.002176
   7   13    7 2    0.596603     0.005059     0.004828
   7   13    8 2    0.586972     0.000159     0.000161
   7   13    9 2    0.576602     0.003251     0.003212
   7   13   10 2    0.565638     0.000776     0.000790
   7   13   11 2    0.554218     0.001010     0.001040
   7   13   12 2    0.542472     0.001268     0.001233
   7   13   13 2    0.530514     0.000061     0.000058
   7   13   14 2    0.518449     0.000056     0.000055
   7   13   15 2    0.506364     0.001585     0.001589
   7   13   16 2    0.494336     0.001981     0.001989
   7   13   17 2    0.482430     0.000002     0.000002
   7   13   18 2    0.470697     0.000913     0.000942
   7   13   19 2    0.459179     0.000015     0.000015
   7   13   20 2    0.447909     0.001147     0.001144
   7   13   21 2    0.436913     0.001902     0.001891
   7   15    1 2    0.593555     0.003368     0.003327
   7   15    2 2    0.591621     0.000041     0.000040
   7   15    3 2    0.588439     0.001983     0.001959
   7   15    4 2    0.584069     0.002383     0.002342
   7   15    5 2    0.578591     0.001795     0.001848
   7   15    6 2    0.572101     0.000046     0.000046
   7   15    7 2    0.564705     0.010518     0.010593
   7   15    8 2    0.556518     0.005003     0.005020
   7   15    9 2    0.547656     0.002556     0.002653
   7   15   10 2    0.538235     0.000364     0.000361
   7   15   11 2    0.528368     0.004866     0.004731
   7   15   12 2    0.518161     0.006032     0.006008
   7   15   13 2    0.507710     0.006970     0.006884
   7   15   14 2    0.497104     0.000392     0.000407
   7   15   15 2    0.486421     0.003200     0.003253
   7   15   16 2    0.475730     0.003701     0.003855
   7   15   17 2    0.465090     0.003966     0.003952
   7   15   18 2    0.454550     0.000178     0.000178
   7   15   19 2    0.444152     0.000140     0.000139
   7   15   20 2    0.433929     0.000990     0.000991
   7   17    1 2    0.558023     0.007297     0.007335
   7   17    2 2    0.556415     0.004438     0.004433
   7   17    3 2    0.553766     0.003413     0.003505
   7   17    4 2    0.550119     0.000014     0.000014
   7   17    5 2    0.545535     0.001008     0.000964
   7   17    6 2    0.540084     0.005496     0.005499
   7   17    7 2    0.533849     0.005585     0.005425
   7   17    8 2    0.526916     0.000714     0.000715
   7   17    9 2    0.519375     0.001156     0.001150
   7   17   10 2    0.511319     0.001725     0.001716
   7   17   11 2    0.502837     0.000268     0.000270
   7   17   12 2    0.494015     0.000068     0.000070
   7   17   13 2    0.484933     0.000370     0.000372
   7   17   14 2    0.475666     0.000684     0.000706
   7   17   15 2    0.466282     0.000228     0.000224
   7   17   16 2    0.456839     0.000028     0.000028
   7   17   17 2    0.447393     0.000028     0.000028
   7   17   18 2    0.437987     0.000119     0.000118
   7   19    1 2    0.524791     0.000660     0.000652
   7   19    2 2    0.523453     0.000008     0.000008
   7   19    3 2    0.521245     0.000940     0.000965
   7   19    4 2    0.518200     0.000675     0.000671
   7   19    5 2    0.514363     0.001639     0.001612
   7   19    6 2    0.509787     0.000109     0.000108
   7   19    7 2    0.504533     0.000104     0.000106
   7   19    8 2    0.498669     0.001794     0.001795
   7   19    9 2    0.492263     0.000013     0.000013
   7   19   10 2    0.485388     0.000136     0.000135
   7   19   11 2    0.478114     0.000022     0.000023
   7   19   12 2    0.470511     0.003365     0.003473
   7   19   13 2    0.462645     0.001321     0.001292
   7   19   14 2    0.454577     0.000181     0.000181
   7   19   15 2    0.446365     0.002628     0.002625
   7   19   16 2    0.438061     0.003787     0.003760
   7   21    1 2    0.494032     0.000371     0.000380
   7   21    2 2    0.492915     0.011003     0.011087
   7   21    3 2    0.491070     0.000541     0.000564
   7   21    4 2    0.488522     0.000300     0.000304
   7   21    5 2    0.485303     0.000414     0.000412
   7   21    6 2    0.481454     0.004612     0.004516
   7   21    7 2    0.477021     0.000134     0.000140
   7   21    8 2    0.472055     0.001988     0.002041
   7   21    9 2    0.466610     0.003821     0.003724
   7   21   10 2    0.460742     0.001653     0.001642
   7   21   11 2    0.454507     0.001782     0.001781
   7   21   12 2    0.447961     0.001218     0.001211
   7   21   13 2    0.441156     0.000951     0.000955
   7   21   14 2    0.434145     0.000003     0.000003
   7   23    1 2    0.465743     0.000214     0.000214
   7   23    2 2    0.464806     0.000981     0.000972
   7   23    3 2    0.463258     0.001572     0.001586
   7   23    4 2    0.461117     0.000751     0.000751
   7   23    5 2    0.458407     0.003140     0.003079
   7   23    6 2    0.455159     0.000180     0.000179
   7   23    7 2    0.451408     0.000002     0.000002
   7   23    8 2    0.447193     0.003342     0.003324
   7   23    9 2    0.442556     0.000927     0.000945
   7   23   10 2    0.437540     0.000066     0.000067
   7   23   11 2    0.432190     0.000238     0.000249
   7   25    1 2    0.439819     0.000590     0.000587
   7   25    2 2    0.439030     0.000271     0.000269
   7   25    3 2    0.437725     0.000640     0.000634
   7   25    4 2    0.435917     0.000051     0.000049
   7   25    5 2    0.433626     0.000005     0.000005
   8    0    0 2    0.709491     0.020209     0.020991
   8    0    2 2    0.705106     0.000021     0.000022
   8    0    4 2    0.692423     0.017807     0.018561
   8    0    6 2    0.672725     0.002134     0.002119
   8    0    8 2    0.647774     0.012363     0.012765
   8    0   10 2    0.619432     0.001152     0.001171
   8    0   12 2    0.589370     0.000075     0.000072
   8    0   14 2    0.558921     0.001271     0.001285
   8    0   16 2    0.529042     0.000171     0.000167
   8    0   18 2    0.500360     0.000015     0.000015
   8    0   20 2    0.473239     0.004034     0.004176
   8    0   22 2    0.447855     0.000000     0.000000
   8    2    0 2    0.705364     0.000233     0.000244
   8    2    1 2    0.704280     0.000007     0.000007
   8    2    2 2    0.701055     0.000254     0.000252
   8    2    3 2    0.695777     0.000649     0.000645
   8    2    4 2    0.688585     0.000506     0.000504
   8    2    5 2    0.679658     0.000347     0.000354
   8    2    6 2    0.669204     0.013573     0.014142
   8    2    7 2    0.657451     0.000396     0.000420
   8    2    8 2    0.644629     0.000289     0.000289
   8    2    9 2    0.630967     0.000071     0.000072
   8    2   10 2    0.616680     0.012006     0.011863
   8    2   11 2    0.601965     0.000781     0.000759
   8    2   12 2    0.586999     0.000481     0.000488
   8    2   13 2    0.571933     0.001018     0.001032
   8    2   14 2    0.556897     0.019439     0.020116
   8    2   15 2    0.541999     0.000007     0.000007
   8    2   16 2    0.527325     0.000078     0.000075
   8    2   17 2    0.512943     0.000629     0.000636
   8    2   18 2    0.498906     0.007096     0.007046
   8    2   19 2    0.485252     0.000013     0.000013
   8    2   20 2    0.472008     0.000475     0.000487
   8    2   21 2    0.459191     0.000723     0.000718
   8    2   22 2    0.446811     0.005554     0.005545
   8    2   23 2    0.434871     0.000809     0.000839
   8    4    0 2    0.693404     0.008556     0.008846
   8    4    1 2    0.692373     0.002987     0.003113
   8    4    2 2    0.689309     0.001805     0.001830
   8    4    3 2    0.684290     0.000610     0.000612
   8    4    4 2    0.677445     0.009928     0.010270
   8    4    5 2    0.668939     0.005765     0.006069
   8    4    6 2    0.658965     0.000153     0.000158
   8    4    7 2    0.647734     0.000118     0.000121
   8    4    8 2    0.635462     0.010346     0.010678
   8    4    9 2    0.622362     0.005040     0.004991
   8    4   10 2    0.608639     0.004549     0.004711
   8    4   11 2    0.594480     0.001303     0.001289
   8    4   12 2    0.580051     0.002021     0.002015
   8    4   13 2    0.565501     0.003331     0.003390
   8    4   14 2    0.550954     0.000029     0.000029
   8    4   15 2    0.536516     0.002480     0.002419
   8    4   16 2    0.522271     0.001022     0.001019
   8    4   17 2    0.508288     0.001117     0.001113
   8    4   18 2    0.494620     0.000742     0.000738
   8    4   19 2    0.481305     0.002110     0.002098
   8    4   20 2    0.468373     0.000414     0.000414
   8    4   21 2    0.455843     0.000143     0.000145
   8    4   22 2    0.443725     0.000558     0.000562
   8    4   23 2    0.432024     0.001444     0.001493
   8    6    0 2    0.674755     0.001390     0.001411
   8    6    1 2    0.673805     0.018460     0.018278
   8    6    2 2    0.670979     0.000003     0.000003
   8    6    3 2    0.666348     0.004801     0.004925
   8    6    4 2    0.660023     0.006302     0.006328
   8    6    5 2    0.652148     0.017755     0.018211
   8    6    6 2    0.642896     0.005012     0.005116
   8    6    7 2    0.632454     0.000176     0.000181
   8    6    8 2    0.621015     0.000696     0.000693
   8    6    9 2    0.608772     0.014233     0.014637
   8    6   10 2    0.595911     0.002114     0.002062
   8    6   11 2    0.582602     0.002645     0.002549
   8    6   12 2    0.569002     0.001381     0.001395
   8    6   13 2    0.555248     0.002851     0.002842
   8    6   14 2    0.541459     0.006823     0.006773
   8    6   15 2    0.527736     0.004049     0.003992
   8    6   16 2    0.514162     0.000163     0.000161
   8    6   17 2    0.500804     0.000134     0.000136
   8    6   18 2    0.487715     0.001282     0.001312
   8    6   19 2    0.474936     0.004748     0.004822
   8    6   20 2    0.462498     0.000001     0.000001
   8    6   21 2    0.450421     0.000878     0.000863
   8    6   22 2    0.438719     0.002093     0.002073
   8    8    0 2    0.651005     0.006925     0.007118
   8    8    1 2    0.650152     0.002980     0.003045
   8    8    2 2    0.647613     0.000389     0.000401
   8    8    3 2    0.643446     0.000223     0.000217
   8    8    4 2    0.637745     0.002459     0.002492
   8    8    5 2    0.630633     0.005105     0.005076
   8    8    6 2    0.622255     0.000073     0.000071
   8    8    7 2    0.612772     0.000388     0.000395
   8    8    8 2    0.602351     0.003889     0.003962
   8    8    9 2    0.591160     0.006730     0.006575
   8    8   10 2    0.579361     0.002178     0.002239
   8    8   11 2    0.567108     0.002280     0.002236
   8    8   12 2    0.554542     0.000460     0.000461
   8    8   13 2    0.541787     0.004076     0.003967
   8    8   14 2    0.528954     0.001563     0.001531
   8    8   15 2    0.516138     0.003060     0.003065
   8    8   16 2    0.503418     0.000038     0.000038
   8    8   17 2    0.490860     0.001914     0.002014
   8    8   18 2    0.478517     0.004095     0.004319
   8    8   19 2    0.466430     0.003195     0.003114
   8    8   20 2    0.454632     0.002177     0.002161
   8    8   21 2    0.443145     0.000345     0.000340
   8    8   22 2    0.431988     0.001781     0.001840
   8   10    0 2    0.623860     0.006582     0.006564
   8   10    1 2    0.623109     0.001652     0.001661
   8   10    2 2    0.620873     0.000346     0.000344
   8   10    3 2    0.617198     0.003145     0.003207
   8   10    4 2    0.612161     0.020612     0.021050
   8   10    5 2    0.605863     0.002257     0.002334
   8   10    6 2    0.598423     0.000137     0.000138
   8   10    7 2    0.589974     0.001578     0.001562
   8   10    8 2    0.580656     0.004017     0.004081
   8   10    9 2    0.570611     0.000933     0.000931
   8   10   10 2    0.559979     0.000300     0.000292
   8   10   11 2    0.548892     0.001198     0.001223
   8   10   12 2    0.537474     0.002605     0.002544
   8   10   13 2    0.525837     0.001340     0.001355
   8   10   14 2    0.514081     0.000075     0.000075
   8   10   15 2    0.502292     0.000003     0.000003
   8   10   16 2    0.490546     0.000467     0.000491
   8   10   17 2    0.478905     0.000391     0.000404
   8   10   18 2    0.467421     0.000131     0.000132
   8   10   19 2    0.456136     0.000174     0.000174
   8   10   20 2    0.445084     0.000336     0.000336
   8   10   21 2    0.434289     0.000231     0.000230
   8   12    0 2    0.594881     0.000817     0.000795
   8   12    1 2    0.594230     0.000016     0.000016
   8   12    2 2    0.592290     0.003942     0.003856
   8   12    3 2    0.589097     0.000259     0.000246
   8   12    4 2    0.584712     0.002807     0.002775
   8   12    5 2    0.579217     0.000395     0.000405
   8   12    6 2    0.572705     0.006549     0.006463
   8   12    7 2    0.565286     0.001020     0.001027
   8   12    8 2    0.557074     0.000011     0.000011
   8   12    9 2    0.548186     0.000486     0.000497
   8   12   10 2    0.538738     0.022340     0.022133
   8   12   11 2    0.528844     0.001104     0.001080
   8   12   12 2    0.518610     0.000014     0.000014
   8   12   13 2    0.508132     0.000939     0.000938
   8   12   14 2    0.497500     0.009374     0.009615
   8   12   15 2    0.486792     0.001178     0.001212
   8   12   16 2    0.476078     0.001615     0.001708
   8   12   17 2    0.465415     0.000511     0.000504
   8   12   18 2    0.454853     0.008866     0.008766
   8   12   19 2    0.444435     0.000416     0.000414
   8   12   20 2    0.434192     0.000561     0.000563
   8   14    0 2    0.565339     0.007029     0.007101
   8   14    1 2    0.564780     0.002571     0.002580
   8   14    2 2    0.563113     0.000615     0.000611
   8   14    3 2    0.560367     0.001001     0.000972
   8   14    4 2    0.556589     0.016626     0.016774
   8   14    5 2    0.551843     0.001069     0.001061
   8   14    6 2    0.546203     0.000003     0.000003
   8   14    7 2    0.539756     0.000559     0.000561
   8   14    8 2    0.532593     0.004525     0.004325
   8   14    9 2    0.524810     0.000314     0.000311
   8   14   10 2    0.516502     0.001721     0.001770
   8   14   11 2    0.507764     0.000008     0.000008
   8   14   12 2    0.498685     0.002266     0.002267
   8   14   13 2    0.489348     0.000332     0.000339
   8   14   14 2    0.479830     0.000033     0.000033
   8   14   15 2    0.470202     0.000000     0.000000
   8   14   16 2    0.460525     0.000281     0.000279
   8   14   17 2    0.450852     0.000878     0.000882
   8   14   18 2    0.441231     0.001069     0.001080
   8   14   19 2    0.431702     0.000014     0.000014
   8   16    0 2    0.536172     0.000523     0.000507
   8   16    1 2    0.535695     0.003052     0.002945
   8   16    2 2    0.534272     0.000450     0.000441
   8   16    3 2    0.531925     0.002900     0.002762
   8   16    4 2    0.528691     0.000130     0.000127
   8   16    5 2    0.524617     0.003286     0.003230
   8   16    6 2    0.519765     0.000433     0.000445
   8   16    7 2    0.514200     0.000984     0.000968
   8   16    8 2    0.507996     0.000224     0.000224
   8   16    9 2    0.501229     0.001068     0.001094
   8   16   10 2    0.493976     0.003552     0.003628
   8   16   11 2    0.486316     0.000214     0.000217
   8   16   12 2    0.478321     0.001036     0.001088
   8   16   13 2    0.470064     0.000337     0.000340
   8   16   14 2    0.461609     0.002474     0.002510
   8   16   15 2    0.453017     0.000071     0.000073
   8   16   16 2    0.444343     0.000000     0.000000
   8   16   17 2    0.435636     0.000024     0.000023
   8   18    0 2    0.508014     0.001381     0.001381
   8   18    1 2    0.507609     0.002070     0.002036
   8   18    2 2    0.506397     0.000164     0.000165
   8   18    3 2    0.504398     0.000017     0.000017
   8   18    4 2    0.501637     0.006664     0.006568
   8   18    5 2    0.498154     0.004097     0.004138
   8   18    6 2    0.493994     0.000076     0.000078
   8   18    7 2    0.489209     0.001336     0.001360
   8   18    8 2    0.483857     0.000686     0.000697
   8   18    9 2    0.477998     0.004967     0.004955
   8   18   10 2    0.471696     0.000147     0.000149
   8   18   11 2    0.465012     0.004874     0.004851
   8   18   12 2    0.458008     0.001054     0.001034
   8   18   13 2    0.450743     0.002129     0.002112
   8   18   14 2    0.443273     0.000060     0.000061
   8   18   15 2    0.435648     0.004223     0.004086
   8   20    0 2    0.481253     0.000045     0.000045
   8   20    1 2    0.480908     0.005175     0.005221
   8   20    2 2    0.479878     0.001114     0.001147
   8   20    3 2    0.478175     0.002857     0.002938
   8   20    4 2    0.475821     0.000074     0.000078
   8   20    5 2    0.472846     0.003878     0.003947
   8   20    6 2    0.469283     0.000538     0.000552
   8   20    7 2    0.465175     0.001348     0.001343
   8   20    8 2    0.460567     0.000460     0.000457
   8   20    9 2    0.455506     0.002940     0.002930
   8   20   10 2    0.450042     0.003802     0.003744
   8   20   11 2    0.444226     0.000030     0.000029
   8   20   12 2    0.438108     0.000135     0.000135
   8   20   13 2    0.431736     0.000664     0.000684
   8   22    0 2    0.456092     0.000061     0.000061
   8   22    1 2    0.455798     0.000038     0.000039
   8   22    2 2    0.454921     0.000038     0.000038
   8   22    3 2    0.453469     0.000088     0.000088
   8   22    4 2    0.451460     0.000065     0.000063
   8   22    5 2    0.448916     0.000166     0.000165
   8   22    6 2    0.445864     0.001712     0.001650
   8   22    7 2    0.442337     0.000420     0.000435
   8   22    8 2    0.438368     0.000069     0.000070
   8   22    9 2    0.433998     0.000696     0.000699
   8   24    0 2    0.432605     0.003770     0.004000
   8   24    1 2    0.432354     0.001830     0.001947
   8   24    2 2    0.431605     0.000008     0.000008
   9    1    1 2    0.629156     0.000024     0.000024
   9    1    2 2    0.626854     0.000543     0.000547
   9    1    3 2    0.623072     0.004974     0.005002
   9    1    4 2    0.617892     0.002317     0.002360
   9    1    5 2    0.611417     0.001823     0.001830
   9    1    6 2    0.603773     0.001342     0.001348
   9    1    7 2    0.595098     0.001219     0.001178
   9    1    8 2    0.585539     0.008947     0.008782
   9    1    9 2    0.575244     0.000047     0.000048
   9    1   10 2    0.564355     0.000606     0.000618
   9    1   11 2    0.553012     0.003923     0.004028
   9    1   12 2    0.541340     0.007756     0.007798
   9    1   13 2    0.529456     0.000028     0.000027
   9    1   14 2    0.517461     0.000599     0.000582
   9    1   15 2    0.505443     0.001753     0.001776
   9    1   16 2    0.493480     0.004345     0.004399
   9    1   17 2    0.481633     0.001355     0.001343
   9    1   18 2    0.469957     0.000407     0.000410
   9    1   19 2    0.458492     0.002186     0.002145
   9    1   20 2    0.447272     0.001941     0.001931
   9    1   21 2    0.436321     0.000617     0.000638
   9    3    1 2    0.623429     0.002184     0.002188
   9    3    2 2    0.621189     0.021948     0.021845
   9    3    3 2    0.617509     0.009256     0.009497
   9    3    4 2    0.612465     0.000018     0.000018
   9    3    5 2    0.606157     0.001515     0.001550
   9    3    6 2    0.598707     0.009096     0.009331
   9    3    7 2    0.590246     0.003642     0.003552
   9    3    8 2    0.580915     0.000299     0.000303
   9    3    9 2    0.570857     0.001115     0.001111
   9    3   10 2    0.560211     0.003659     0.003550
   9    3   11 2    0.549111     0.005425     0.005538
   9    3   12 2    0.537680     0.000006     0.000006
   9    3   13 2    0.526030     0.000341     0.000340
   9    3   14 2    0.514261     0.000011     0.000010
   9    3   15 2    0.502460     0.000025     0.000025
   9    3   16 2    0.490702     0.000167     0.000176
   9    3   17 2    0.479050     0.003393     0.003483
   9    3   18 2    0.467556     0.001458     0.001471
   9    3   19 2    0.456262     0.000102     0.000101
   9    3   20 2    0.445200     0.000052     0.000052
   9    3   21 2    0.434398     0.000501     0.000498
   9    5    1 2    0.612431     0.000291     0.000294
   9    5    2 2    0.610307     0.000359     0.000357
   9    5    3 2    0.606815     0.002785     0.002900
   9    5    4 2    0.602027     0.001711     0.001679
   9    5    5 2    0.596033     0.000022     0.000022
   9    5    6 2    0.588945     0.000047     0.000045
   9    5    7 2    0.580886     0.000986     0.001001
   9    5    8 2    0.571985     0.005019     0.005086
   9    5    9 2    0.562377     0.003080     0.002942
   9    5   10 2    0.552190     0.000020     0.000020
   9    5   11 2    0.541551     0.003940     0.003882
   9    5   12 2    0.530576     0.008042     0.007734
   9    5   13 2    0.519372     0.000314     0.000312
   9    5   14 2    0.508035     0.000176     0.000176
   9    5   15 2    0.496648     0.000028     0.000029
   9    5   16 2    0.485284     0.008247     0.008213
   9    5   17 2    0.474005     0.003219     0.003259
   9    5   18 2    0.462862     0.000166     0.000165
   9    5   19 2    0.451897     0.000246     0.000246
   9    5   20 2    0.441143     0.005714     0.005736
   9    7    1 2    0.596972     0.000357     0.000343
   9    7    2 2    0.595005     0.011509     0.011139
   9    7    3 2    0.591768     0.000034     0.000033
   9    7    4 2    0.587324     0.000008     0.000008
   9    7    5 2    0.581755     0.001289     0.001308
   9    7    6 2    0.575159     0.011777     0.011994
   9    7    7 2    0.567645     0.001919     0.001878
   9    7    8 2    0.559331     0.000775     0.000774
   9    7    9 2    0.550336     0.000349     0.000345
   9    7   10 2    0.540779     0.003675     0.003665
   9    7   11 2    0.530774     0.000007     0.000007
   9    7   12 2    0.520429     0.000051     0.000051
   9    7   13 2    0.509843     0.002965     0.002942
   9    7   14 2    0.499106     0.001043     0.001041
   9    7   15 2    0.488296     0.000488     0.000495
   9    7   16 2    0.477484     0.000054     0.000056
   9    7   17 2    0.466728     0.000177     0.000173
   9    7   18 2    0.456079     0.000057     0.000057
   9    7   19 2    0.445578     0.000266     0.000261
   9    7   20 2    0.435259     0.000030     0.000030
   9    9    1 2    0.578072     0.006580     0.006555
   9    9    2 2    0.576285     0.000586     0.000585
   9    9    3 2    0.573342     0.001394     0.001398
   9    9    4 2    0.569298     0.004505     0.004626
   9    9    5 2    0.564222     0.000091     0.000092
   9    9    6 2    0.558198     0.000369     0.000370
   9    9    7 2    0.551322     0.004607     0.004556
   9    9    8 2    0.543695     0.009692     0.009834
   9    9    9 2    0.535423     0.000200     0.000195
   9    9   10 2    0.526610     0.000041     0.000042
   9    9   11 2    0.517358     0.000495     0.000487
   9    9   12 2    0.507764     0.012346     0.012227
   9    9   13 2    0.497917     0.000420     0.000425
   9    9   14 2    0.487901     0.000310     0.000319
   9    9   15 2    0.477789     0.000087     0.000087
   9    9   16 2    0.467646     0.008289     0.008315
   9    9   17 2    0.457528     0.000188     0.000188
   9    9   18 2    0.447483     0.000349     0.000352
   9    9   19 2    0.437551     0.000640     0.000644
   9   11    1 2    0.556792     0.000736     0.000756
   9   11    2 2    0.555194     0.012002     0.011981
   9   11    3 2    0.552562     0.000016     0.000016
   9   11    4 2    0.548939     0.000002     0.000002
   9   11    5 2    0.544384     0.000699     0.000695
   9   11    6 2    0.538968     0.005016     0.004959
   9   11    7 2    0.532770     0.002397     0.002300
   9   11    8 2    0.525878     0.000219     0.000221
   9   11    9 2    0.518382     0.000023     0.000023
   9   11   10 2    0.510371     0.001899     0.001863
   9   11   11 2    0.501936     0.001376     0.001344
   9   11   12 2    0.493160     0.000000     0.000000
   9   11   13 2    0.484124     0.000990     0.001001
   9   11   14 2    0.474903     0.000000     0.000000
   9   11   15 2    0.465562     0.003220     0.003178
   9   11   16 2    0.456163     0.000083     0.000083
   9   11   17 2    0.446757     0.000451     0.000451
   9   11   18 2    0.437391     0.000924     0.000939
   9   13    1 2    0.534113     0.003467     0.003383
   9   13    2 2    0.532703     0.003143     0.003011
   9   13    3 2    0.530376     0.001262     0.001208
   9   13    4 2    0.527170     0.000003     0.000003
   9   13    5 2    0.523132     0.001068     0.001062
   9   13    6 2    0.518320     0.002563     0.002530
   9   13    7 2    0.512801     0.003121     0.003145
   9   13    8 2    0.506646     0.000482     0.000484
   9   13    9 2    0.499932     0.002551     0.002542
   9   13   10 2    0.492735     0.000090     0.000090
   9   13   11 2    0.485132     0.000244     0.000243
   9   13   12 2    0.477194     0.000422     0.000440
   9   13   13 2    0.468994     0.000019     0.000019
   9   13   14 2    0.460596     0.000087     0.000086
   9   13   15 2    0.452059     0.001750     0.001758
   9   13   16 2    0.443439     0.000685     0.000702
   9   13   17 2    0.434784     0.000046     0.000047
   9   15    1 2    0.510862     0.000913     0.000907
   9   15    2 2    0.509627     0.000002     0.000002
   9   15    3 2    0.507589     0.002455     0.002413
   9   15    4 2    0.504776     0.001108     0.001127
   9   15    5 2    0.501227     0.000668     0.000685
   9   15    6 2    0.496990     0.000074     0.000077
   9   15    7 2    0.492118     0.007066     0.007413
   9   15    8 2    0.486671     0.003677     0.003769
   9   15    9 2    0.480711     0.000873     0.000882
   9   15   10 2    0.474303     0.000110     0.000110
   9   15   11 2    0.467509     0.001658     0.001675
   9   15   12 2    0.460394     0.003536     0.003511
   9   15   13 2    0.453016     0.006827     0.007005
   9   15   14 2    0.445434     0.000242     0.000238
   9   15   15 2    0.437699     0.003412     0.003391
   9   17    1 2    0.487677     0.004665     0.004756
   9   17    2 2    0.486603     0.003302     0.003379
   9   17    3 2    0.484828     0.002010     0.002027
   9   17    4 2    0.482375     0.000308     0.000317
   9   17    5 2    0.479275     0.000490     0.000500
   9   17    6 2    0.475567     0.001550     0.001575
   9   17    7 2    0.471293     0.003727     0.003805
   9   17    8 2    0.466502     0.000027     0.000026
   9   17    9 2    0.461245     0.000646     0.000651
   9   17   10 2    0.455575     0.001930     0.001932
   9   17   11 2    0.449545     0.000184     0.000182
   9   17   12 2    0.443207     0.000123     0.000122
   9   17   13 2    0.436614     0.000317     0.000317
   9   19    1 2    0.465026     0.000011     0.000011
   9   19    2 2    0.464094     0.000020     0.000020
   9   19    3 2    0.462553     0.001457     0.001433
   9   19    4 2    0.460422     0.000269     0.000267
   9   19    5 2    0.457724     0.001421     0.001420
   9   19    6 2    0.454490     0.000029     0.000029
   9   19    7 2    0.450756     0.000048     0.000048
   9   19    8 2    0.446559     0.001257     0.001253
   9   19    9 2    0.441941     0.000053     0.000054
   9   19   10 2    0.436946     0.000161     0.000161
   9   19   11 2    0.431617     0.000046     0.000047
   9   21    1 2    0.443219     0.000479     0.000477
   9   21    2 2    0.442412     0.006050     0.006233
   9   21    3 2    0.441077     0.000709     0.000710
   9   21    4 2    0.439228     0.000659     0.000657
   9   21    5 2    0.436884     0.000130     0.000129
   9   21    6 2    0.434069     0.004465     0.004493
  10    0    0 2    0.567593     0.009454     0.009257
  10    0    2 2    0.565340     0.000033     0.000034
  10    0    4 2    0.558740     0.010432     0.010649
  10    0    6 2    0.548235     0.002084     0.002134
  10    0    8 2    0.534476     0.005429     0.005317
  10    0   10 2    0.518219     0.000446     0.000443
  10    0   12 2    0.500229     0.000137     0.000137
  10    0   14 2    0.481206     0.001330     0.001339
  10    0   16 2    0.461740     0.000296     0.000298
  10    0   18 2    0.442300     0.000003     0.000003
  10    2    0 2    0.565473     0.000210     0.000213
  10    2    1 2    0.564914     0.000120     0.000119
  10    2    2 2    0.563246     0.000067     0.000067
  10    2    3 2    0.560498     0.000028     0.000028
  10    2    4 2    0.556717     0.000180     0.000184
  10    2    5 2    0.551968     0.000002     0.000002
  10    2    6 2    0.546324     0.007360     0.007407
  10    2    7 2    0.539873     0.000758     0.000762
  10    2    8 2    0.532705     0.000240     0.000230
  10    2    9 2    0.524917     0.000197     0.000196
  10    2   10 2    0.516605     0.006007     0.006209
  10    2   11 2    0.507861     0.000148     0.000147
  10    2   12 2    0.498777     0.000243     0.000242
  10    2   13 2    0.489435     0.000222     0.000226
  10    2   14 2    0.479912     0.011157     0.011503
  10    2   15 2    0.470279     0.000148     0.000150
  10    2   16 2    0.460597     0.000048     0.000048
  10    2   17 2    0.450920     0.000872     0.000880
  10    2   18 2    0.441295     0.003851     0.003916
  10    2   19 2    0.431762     0.000076     0.000079
  10    4    0 2    0.559255     0.005022     0.005017
  10    4    1 2    0.558714     0.001753     0.001791
  10    4    2 2    0.557100     0.000404     0.000419
  10    4    3 2    0.554440     0.000267     0.000270
  10    4    4 2    0.550780     0.003106     0.003133
  10    4    5 2    0.546180     0.003003     0.003024
  10    4    6 2    0.540710     0.000354     0.000348
  10    4    7 2    0.534453     0.000026     0.000025
  10    4    8 2    0.527497     0.007192     0.007042
  10    4    9 2    0.519932     0.002927     0.003016
  10    4   10 2    0.511850     0.001791     0.001785
  10    4   11 2    0.503342     0.000823     0.000824
  10    4   12 2    0.494494     0.000501     0.000497
  10    4   13 2    0.485386     0.001793     0.001780
  10    4   14 2    0.476094     0.000092     0.000097
  10    4   15 2    0.466684     0.001358     0.001325
  10    4   16 2    0.457218     0.001331     0.001262
  10    4   17 2    0.447748     0.000746     0.000752
  10    4   18 2    0.438320     0.000164     0.000167
  10    6    0 2    0.549332     0.000503     0.000516
  10    6    1 2    0.548819     0.008103     0.008286
  10    6    2 2    0.547289     0.000000     0.000000
  10    6    3 2    0.544767     0.003833     0.003811
  10    6    4 2    0.541294     0.003414     0.003451
  10    6    5 2    0.536925     0.012094     0.011861
  10    6    6 2    0.531726     0.002436     0.002299
  10    6    7 2    0.525772     0.000011     0.000011
  10    6    8 2    0.519145     0.000177     0.000176
  10    6    9 2    0.511929     0.006709     0.006692
  10    6   10 2    0.504210     0.001080     0.001099
  10    6   11 2    0.496071     0.001007     0.001035
  10    6   12 2    0.487594     0.000990     0.000999
  10    6   13 2    0.478856     0.002505     0.002595
  10    6   14 2    0.469926     0.003711     0.003743
  10    6   15 2    0.460871     0.003517     0.003493
  10    6   16 2    0.451747     0.000180     0.000177
  10    6   17 2    0.442607     0.000001     0.000001
  10    6   18 2    0.433494     0.000712     0.000732
  10    8    0 2    0.536286     0.002999     0.002907
  10    8    1 2    0.535809     0.001439     0.001391
  10    8    2 2    0.534385     0.000638     0.000626
  10    8    3 2    0.532037     0.000263     0.000251
  10    8    4 2    0.528800     0.001922     0.001879
  10    8    5 2    0.524725     0.003112     0.003067
  10    8    6 2    0.519869     0.000075     0.000077
  10    8    7 2    0.514301     0.000323     0.000317
  10    8    8 2    0.508093     0.001347     0.001347
  10    8    9 2    0.501322     0.003561     0.003639
  10    8   10 2    0.494066     0.001690     0.001729
  10    8   11 2    0.486401     0.001022     0.001038
  10    8   12 2    0.478403     0.000108     0.000114
  10    8   13 2    0.470141     0.002642     0.002672
  10    8   14 2    0.461682     0.000343     0.000347
  10    8   15 2    0.453086     0.001983     0.002034
  10    8   16 2    0.444408     0.000178     0.000177
  10    8   17 2    0.435698     0.000936     0.000899
  10   10    0 2    0.520804     0.003536     0.003546
  10   10    1 2    0.520367     0.001369     0.001374
  10   10    2 2    0.519062     0.000438     0.000431
  10   10    3 2    0.516909     0.000931     0.000958
  10   10    4 2    0.513940     0.010584     0.010634
  10   10    5 2    0.510196     0.000575     0.000573
  10   10    6 2    0.505729     0.000158     0.000160
  10   10    7 2    0.500598     0.001514     0.001520
  10   10    8 2    0.494868     0.002400     0.002430
  10   10    9 2    0.488606     0.000919     0.000932
  10   10   10 2    0.481881     0.000373     0.000383
  10   10   11 2    0.474761     0.000355     0.000361
  10   10   12 2    0.467315     0.001225     0.001237
  10   10   13 2    0.459605     0.000429     0.000421
  10   10   14 2    0.451693     0.000064     0.000062
  10   10   15 2    0.443633     0.000086     0.000088
  10   10   16 2    0.435478     0.000198     0.000197
  10   12    0 2    0.503586     0.000319     0.000321
  10   12    1 2    0.503191     0.000006     0.000006
  10   12    2 2    0.502011     0.001619     0.001602
  10   12    3 2    0.500062     0.000259     0.000258
  10   12    4 2    0.497372     0.002917     0.002992
  10   12    5 2    0.493976     0.000152     0.000155
  10   12    6 2    0.489919     0.004779     0.004881
  10   12    7 2    0.485250     0.000309     0.000308
  10   12    8 2    0.480026     0.000023     0.000024
  10   12    9 2    0.474304     0.000408     0.000409
  10   12   10 2    0.468145     0.011711     0.011742
  10   12   11 2    0.461609     0.000849     0.000861
  10   12   12 2    0.454755     0.000030     0.000029
  10   12   13 2    0.447641     0.000386     0.000392
  10   12   14 2    0.440321     0.006511     0.006577
  10   12   15 2    0.432846     0.000527     0.000551
  10   14    0 2    0.485284     0.003427     0.003413
  10   14    1 2    0.484930     0.000973     0.000978
  10   14    2 2    0.483873     0.000212     0.000216
  10   14    3 2    0.482128     0.000948     0.000979
  10   14    4 2    0.479716     0.010363     0.010572
  10   14    5 2    0.476667     0.001183     0.001224
  10   14    6 2    0.473018     0.000013     0.000013
  10   14    7 2    0.468812     0.000079     0.000075
  10   14    8 2    0.464095     0.001965     0.001980
  10   14    9 2    0.458918     0.000055     0.000054
  10   14   10 2    0.453333     0.000948     0.000959
  10   14   11 2    0.447390     0.000005     0.000005
  10   14   12 2    0.441142     0.001800     0.001807
  10   14   13 2    0.434639     0.000051     0.000052
  10   16    0 2    0.466458     0.000166     0.000162
  10   16    1 2    0.466144     0.002166     0.002145
  10   16    2 2    0.465205     0.000523     0.000520
  10   16    3 2    0.463653     0.001179     0.001211
  10   16    4 2    0.461507     0.000009     0.000010
  10   16    5 2    0.458790     0.001558     0.001541
  10   16    6 2    0.455534     0.000036     0.000036
  10   16    7 2    0.451773     0.000815     0.000805
  10   16    8 2    0.447548     0.000028     0.000028
  10   16    9 2    0.442900     0.000878     0.000873
  10   16   10 2    0.437873     0.002615     0.002566
  10   16   11 2    0.432510     0.000028     0.000029
  10   18    0 2    0.447561     0.000929     0.000942
  10   18    1 2    0.447284     0.000993     0.000988
  10   18    2 2    0.446454     0.000297     0.000296
  10   18    3 2    0.445082     0.000018     0.000018
  10   18    4 2    0.443182     0.003383     0.003349
  10   18    5 2    0.440774     0.003430     0.003396
  10   18    6 2    0.437885     0.000146     0.000143
  10   18    7 2    0.434542     0.001076     0.001078
  11    1    1 2    0.515169     0.000246     0.000247
  11    1    2 2    0.513903     0.000292     0.000294
  11    1    3 2    0.511813     0.001546     0.001542
  11    1    4 2    0.508930     0.001921     0.001951
  11    1    5 2    0.505294     0.000730     0.000745
  11    1    6 2    0.500954     0.000152     0.000154
  11    1    7 2    0.495966     0.000468     0.000482
  11    1    8 2    0.490391     0.003419     0.003597
  11    1    9 2    0.484295     0.000150     0.000152
  11    1   10 2    0.477744     0.000587     0.000587
  11    1   11 2    0.470804     0.003414     0.003520
  11    1   12 2    0.463539     0.004547     0.004660
  11    1   13 2    0.456012     0.000129     0.000129
  11    1   14 2    0.448281     0.000411     0.000403
  11    1   15 2    0.440399     0.000400     0.000404
  11    1   16 2    0.432418     0.002808     0.002992
  11    3    1 2    0.512011     0.000689     0.000689
  11    3    2 2    0.510768     0.009532     0.009331
  11    3    3 2    0.508716     0.006074     0.006135
  11    3    4 2    0.505885     0.000183     0.000183
  11    3    5 2    0.502313     0.001011     0.001027
  11    3    6 2    0.498049     0.007155     0.007220
  11    3    7 2    0.493146     0.002011     0.002037
  11    3    8 2    0.487665     0.000003     0.000003
  11    3    9 2    0.481669     0.000586     0.000584
  11    3   10 2    0.475223     0.001013     0.001014
  11    3   11 2    0.468390     0.002671     0.002667
  11    3   12 2    0.461235     0.000046     0.000047
  11    3   13 2    0.453817     0.000405     0.000394
  11    3   14 2    0.446195     0.000001     0.000001
  11    3   15 2    0.438422     0.000056     0.000057
  11    5    1 2    0.505866     0.000033     0.000034
  11    5    2 2    0.504667     0.000131     0.000133
  11    5    3 2    0.502687     0.003104     0.003124
  11    5    4 2    0.499955     0.000689     0.000686
  11    5    5 2    0.496506     0.000151     0.000157
  11    5    6 2    0.492387     0.000027     0.000027
  11    5    7 2    0.487648     0.000599     0.000609
  11    5    8 2    0.482346     0.002524     0.002606
  11    5    9 2    0.476542     0.001160     0.001197
  11    5   10 2    0.470297     0.000040     0.000041
  11    5   11 2    0.463671     0.001206     0.001239
  11    5   12 2    0.456727     0.003971     0.003970
  11    5   13 2    0.449522     0.000793     0.000783
  11    5   14 2    0.442110     0.000138     0.000143
  11    5   15 2    0.434545     0.000061     0.000061
  11    7    1 2    0.497049     0.000394     0.000410
  11    7    2 2    0.495911     0.006745     0.006944
  11    7    3 2    0.494033     0.000007     0.000007
  11    7    4 2    0.491438     0.000260     0.000258
  11    7    5 2    0.488162     0.000793     0.000808
  11    7    6 2    0.484245     0.003600     0.003651
  11    7    7 2    0.479735     0.001219     0.001245
  11    7    8 2    0.474685     0.000017     0.000017
  11    7    9 2    0.469150     0.000205     0.000207
  11    7   10 2    0.463187     0.003076     0.003101
  11    7   11 2    0.456853     0.000012     0.000012
  11    7   12 2    0.450207     0.000080     0.000079
  11    7   13 2    0.443301     0.001622     0.001635
  11    7   14 2    0.436188     0.000730     0.000742
  11    9    1 2    0.485979     0.002087     0.002094
  11    9    2 2    0.484916     0.000648     0.000651
  11    9    3 2    0.483159     0.001535     0.001566
  11    9    4 2    0.480732     0.001900     0.001919
  11    9    5 2    0.477663     0.000110     0.000111
  11    9    6 2    0.473992     0.000102     0.000103
  11    9    7 2    0.469760     0.002930     0.002961
  11    9    8 2    0.465015     0.006350     0.006320
  11    9    9 2    0.459808     0.000297     0.000294
  11    9   10 2    0.454190     0.000001     0.000001
  11    9   11 2    0.448214     0.000025     0.000025
  11    9   12 2    0.441932     0.006547     0.006723
  11    9   13 2    0.435394     0.001000     0.001009
  11   11    1 2    0.473130     0.000116     0.000120
  11   11    2 2    0.472148     0.005563     0.005717
  11   11    3 2    0.470526     0.000011     0.000011
  11   11    4 2    0.468283     0.000126     0.000127
  11   11    5 2    0.465446     0.000239     0.000235
  11   11    6 2    0.462047     0.004052     0.004043
  11   11    7 2    0.458124     0.001393     0.001364
  11   11    8 2    0.453720     0.000009     0.000009
  11   11    9 2    0.448879     0.000025     0.000024
  11   11   10 2    0.443648     0.000549     0.000557
  11   11   11 2    0.438073     0.000324     0.000323
  11   11   12 2    0.432203     0.000042     0.000044
  11   13    1 2    0.458978     0.002707     0.002692
  11   13    2 2    0.458082     0.002229     0.002184
  11   13    3 2    0.456600     0.000295     0.000296
  11   13    4 2    0.454549     0.000064     0.000063
  11   13    5 2    0.451953     0.000360     0.000362
  11   13    6 2    0.448839     0.000598     0.000594
  11   13    7 2    0.445241     0.001726     0.001709
  11   13    8 2    0.441195     0.000006     0.000006
  11   13    9 2    0.436740     0.001201     0.001194
  11   13   10 2    0.431917     0.000205     0.000211
  11   15    1 2    0.443970     0.001572     0.001565
  11   15    2 2    0.443159     0.000003     0.000003
  11   15    3 2    0.441816     0.000755     0.000778
  11   15    4 2    0.439958     0.000831     0.000816
  11   15    5 2    0.437602     0.000613     0.000614
  11   15    6 2    0.434774     0.000000     0.000000
  11   15    7 2    0.431501     0.004223     0.004333
  12    0    0 2    0.472994     0.005043     0.005173
  12    0    2 2    0.471688     0.000044     0.000045
  12    0    4 2    0.467834     0.004706     0.004640
  12    0    6 2    0.461615     0.000878     0.000891
  12    0    8 2    0.453311     0.003671     0.003721
  12    0   10 2    0.443266     0.000399     0.000400
  12    0   12 2    0.431849     0.000010     0.000010
  12    2    0 2    0.471765     0.000167     0.000169
  12    2    1 2    0.471440     0.000003     0.000003
  12    2    2 2    0.470469     0.000040     0.000042
  12    2    3 2    0.468864     0.000259     0.000249
  12    2    4 2    0.466645     0.000058     0.000057
  12    2    5 2    0.463837     0.000001     0.000001
  12    2    6 2    0.460473     0.003722     0.003694
  12    2    7 2    0.456590     0.000036     0.000036
  12    2    8 2    0.452230     0.000251     0.000251
  12    2    9 2    0.447436     0.000037     0.000037
  12    2   10 2    0.442254     0.002811     0.002912
  12    2   11 2    0.436731     0.000456     0.000453
  12    4    0 2    0.468136     0.002147     0.002151
  12    4    1 2    0.467819     0.000906     0.000894
  12    4    2 2    0.466870     0.000899     0.000883
  12    4    3 2    0.465301     0.000257     0.000254
  12    4    4 2    0.463132     0.001559     0.001572
  12    4    5 2    0.460386     0.001454     0.001444
  12    4    6 2    0.457096     0.000014     0.000013
  12    4    7 2    0.453298     0.000063     0.000064
  12    4    8 2    0.449030     0.002609     0.002586
  12    4    9 2    0.444336     0.001698     0.001685
  12    4   10 2    0.439260     0.001305     0.001302
  12    4   11 2    0.433847     0.000320     0.000320
  12    6    0 2    0.462269     0.000122     0.000123
  12    6    1 2    0.461964     0.005434     0.005403
  12    6    2 2    0.461050     0.000065     0.000065
  12    6    3 2    0.459539     0.001127     0.001107
  12    6    4 2    0.457449     0.001749     0.001731
  12    6    5 2    0.454803     0.006078     0.006010
  12    6    6 2    0.451630     0.001490     0.001449
  12    6    7 2    0.447965     0.000072     0.000071
  12    6    8 2    0.443845     0.000099     0.000099
  12    6    9 2    0.439310     0.004285     0.004282
  12    6   10 2    0.434402     0.000506     0.000502
  12    8    0 2    0.454415     0.001907     0.001919
  12    8    1 2    0.454124     0.000872     0.000882
  12    8    2 2    0.453256     0.000063     0.000064
  12    8    3 2    0.451820     0.000041     0.000040
  12    8    4 2    0.449833     0.000567     0.000558
  12    8    5 2    0.447316     0.001919     0.001913
  12    8    6 2    0.444297     0.000006     0.000006
  12    8    7 2    0.440806     0.000018     0.000018
  12    8    8 2    0.436878     0.001216     0.001209
  12    8    9 2    0.432552     0.001746     0.001856
  12   10    0 2    0.444880     0.001860     0.001868
  12   10    1 2    0.444608     0.000309     0.000309
  12   10    2 2    0.443793     0.000070     0.000070
  12   10    3 2    0.442445     0.000839     0.000863
  12   10    4 2    0.440578     0.005461     0.005456
  12   10    5 2    0.438213     0.000452     0.000459
  12   10    6 2    0.435373     0.000027     0.000027
  12   10    7 2    0.432087     0.000410     0.000424
  12   12    0 2    0.434003     0.000415     0.000416
  12   12    1 2    0.433750     0.000000     0.000000
  12   12    2 2    0.432994     0.001399     0.001449
  12   12    3 2    0.431742     0.000011     0.000012
  13    1    1 2    0.436110     0.000002     0.000002
  13    1    2 2    0.435341     0.000025     0.000025
  13    1    3 2    0.434069     0.001251     0.001259
  13    1    4 2    0.432306     0.000640     0.000679
  13    3    1 2    0.434189     0.000505     0.000507
  13    3    2 2    0.433431     0.005437     0.005606
  13    3    3 2    0.432175     0.003019     0.003146
   0    0    2 3    3.084329     0.046537     0.045717
   0    0    4 3    1.542165     0.035892     0.033864
   0    0    6 3    1.028110     0.013944     0.013667
   0    0    8 3    0.771082     0.008292     0.008177
   0    0   10 3    0.616866     0.003822     0.003824
   0    0   12 3    0.514055     0.001864     0.001861
   0    0   14 3    0.440618     0.000912     0.000910
   0    1    1 3    5.033290     0.000013     0.000013
   0    1    3 3    2.001164     0.000300     0.000292
   0    1    5 3    1.221528     0.000011     0.000012
   0    1    7 3    0.876757     0.000031     0.000029
   0    1    9 3    0.683292     0.000093     0.000096
   0    1   11 3    0.559627     0.000062     0.000061
   0    1   13 3    0.473809     0.000024     0.000025
   0    2    0 3    4.353089     0.000415     0.000427
   0    2    2 3    2.516645     0.001602     0.001513
   0    2    4 3    1.453639     0.000695     0.000908
   0    2    6 3    1.000582     0.000015     0.000015
   0    2    8 3    0.759263     0.000139     0.000137
   0    2   10 3    0.610764     0.000012     0.000012
   0    2   12 3    0.510508     0.000001     0.000001
   0    2   14 3    0.438378     0.000002     0.000002
   0    3    1 3    2.625975     0.001201     0.001152
   0    3    3 3    1.677763     0.000069     0.000077
   0    3    5 3    1.135391     0.000056     0.000055
   0    3    7 3    0.843218     0.000105     0.000104
   0    3    9 3    0.667055     0.000055     0.000057
   0    3   11 3    0.550601     0.000058     0.000058
   0    3   13 3    0.468294     0.000032     0.000032
   0    4    0 3    2.176545     0.057117     0.068668
   0    4    2 3    1.778338     0.069946     0.068681
   0    4    4 3    1.258323     0.050294     0.050337
   0    4    6 3    0.929618     0.023749     0.024164
   0    4    8 3    0.726820     0.013581     0.014230
   0    4   10 3    0.593490     0.006640     0.006561
   0    4   12 3    0.500291     0.003298     0.003304
   0    4   14 3    0.431858     0.001578     0.001625
   0    5    1 3    1.675755     0.000432     0.000454
   0    5    3 3    1.328803     0.000475     0.000515
   0    5    5 3    1.006658     0.000102     0.000098
   0    5    7 3    0.786275     0.000002     0.000002
   0    5    9 3    0.637775     0.000097     0.000098
   0    5   11 3    0.533787     0.000050     0.000049
   0    5   13 3    0.457817     0.000015     0.000015
   0    6    0 3    1.451030     0.000002     0.000002
   0    6    2 3    1.312988     0.000008     0.000007
   0    6    4 3    1.056783     0.000079     0.000078
   0    6    6 3    0.838882     0.000071     0.000071
   0    6    8 3    0.680912     0.000059     0.000059
   0    6   10 3    0.567696     0.000012     0.000012
   0    6   12 3    0.484546     0.000001     0.000001
   0    7    1 3    1.219205     0.000387     0.000416
   0    7    3 3    1.064206     0.000099     0.000100
   0    7    5 3    0.875897     0.000055     0.000053
   0    7    7 3    0.719041     0.000093     0.000091
   0    7    9 3    0.600289     0.000031     0.000031
   0    7   11 3    0.511224     0.000041     0.000041
   0    7   13 3    0.443342     0.000026     0.000026
   0    8    0 3    1.088272     0.018993     0.018776
   0    8    2 3    1.026263     0.036274     0.035225
   0    8    4 3    0.889169     0.022996     0.022865
   0    8    6 3    0.747347     0.014786     0.014628
   0    8    8 3    0.629161     0.007909     0.007892
   0    8   10 3    0.536649     0.004428     0.004332
   0    8   12 3    0.464809     0.002294     0.002278
   0    9    1 3    0.955674     0.000079     0.000075
   0    9    3 3    0.875325     0.000110     0.000106
   0    9    5 3    0.761249     0.000041     0.000041
   0    9    7 3    0.651450     0.000002     0.000002
   0    9    9 3    0.559254     0.000057     0.000057
   0    9   11 3    0.485159     0.000032     0.000032
   0   10    0 3    0.870618     0.000036     0.000035
   0   10    2 3    0.837878     0.000074     0.000074
   0   10    4 3    0.758147     0.000002     0.000002
   0   10    6 3    0.664401     0.000100     0.000105
   0   10    8 3    0.577235     0.000013     0.000013
   0   10   10 3    0.503329     0.000009     0.000009
   0   10   12 3    0.442653     0.000001     0.000001
   0   11    1 3    0.785035     0.000032     0.000032
   0   11    3 3    0.738641     0.000005     0.000006
   0   11    5 3    0.666171     0.000004     0.000005
   0   11    7 3    0.588841     0.000028     0.000027
   0   11    9 3    0.518127     0.000022     0.000022
   0   11   11 3    0.457572     0.000023     0.000023
   0   12    0 3    0.725515     0.006541     0.006924
   0   12    2 3    0.706239     0.015107     0.015545
   0   12    4 3    0.656494     0.008829     0.009080
   0   12    6 3    0.592779     0.007054     0.006908
   0   12    8 3    0.528392     0.003709     0.003613
   0   12   10 3    0.469957     0.002342     0.002368
   0   13    1 3    0.665794     0.000000     0.000000
   0   13    3 3    0.636783     0.000002     0.000002
   0   13    5 3    0.588580     0.000001     0.000001
   0   13    7 3    0.533205     0.000008     0.000008
   0   13    9 3    0.479008     0.000020     0.000020
   0   14    0 3    0.621870     0.000021     0.000021
   0   14    2 3    0.609603     0.000047     0.000047
   0   14    4 3    0.576744     0.000003     0.000003
   0   14    6 3    0.532103     0.000051     0.000049
   0   14    8 3    0.484063     0.000003     0.000004
   0   14   10 3    0.437948     0.000005     0.000005
   0   15    1 3    0.577860     0.000003     0.000003
   0   15    3 3    0.558585     0.000008     0.000009
   0   15    5 3    0.525195     0.000003     0.000003
   0   15    7 3    0.484722     0.000002     0.000002
   0   15    9 3    0.442934     0.000015     0.000015
   0   16    0 3    0.544136     0.002299     0.002316
   0   16    2 3    0.535861     0.005194     0.005034
   0   16    4 3    0.513132     0.003286     0.003325
   0   16    6 3    0.480931     0.002699     0.002728
   0   16    8 3    0.444584     0.001538     0.001535
   0   17    1 3    0.510372     0.000015     0.000014
   0   17    3 3    0.496947     0.000005     0.000005
   0   17    5 3    0.472996     0.000003     0.000003
   0   17    7 3    0.442786     0.000010     0.000010
   0   18    0 3    0.483677     0.000002     0.000002
   0   18    2 3    0.477837     0.000004     0.000004
   0   18    4 3    0.461510     0.000001     0.000001
   0   18    6 3    0.437663     0.000010     0.000010
   0   19    1 3    0.456961     0.000008     0.000008
   0   19    3 3    0.447249     0.000011     0.000011
   0   20    0 3    0.435309     0.000820     0.000830
   1    0    1 3    4.372457     0.001014     0.001041
   1    0    2 3    2.761373     0.000165     0.000159
   1    0    3 3    1.951643     0.000210     0.000199
   1    0    4 3    1.496544     0.000156     0.000150
   1    0    5 3    1.209998     0.000003     0.000003
   1    0    6 3    1.014253     0.000094     0.000092
   1    0    7 3    0.872464     0.000004     0.000004
   1    0    8 3    0.765185     0.000075     0.000076
   1    0    9 3    0.681254     0.000002     0.000002
   1    0   10 3    0.613834     0.000031     0.000031
   1    0   11 3    0.558506     0.000016     0.000016
   1    0   12 3    0.512296     0.000022     0.000022
   1    0   13 3    0.473128     0.000009     0.000009
   1    0   14 3    0.439509     0.000006     0.000006
   1    1    1 3    3.907362     0.000328     0.000332
   1    1    2 3    2.632149     0.000900     0.000860
   1    1    3 3    1.904380     0.000382     0.000377
   1    1    4 3    1.474912     0.000594     0.000631
   1    1    5 3    1.198478     0.000051     0.000052
   1    1    6 3    1.007440     0.000221     0.000215
   1    1    7 3    0.868116     0.000114     0.000110
   1    1    8 3    0.762246     0.000047     0.000046
   1    1    9 3    0.679178     0.000010     0.000010
   1    1   10 3    0.612314     0.000021     0.000021
   1    1   11 3    0.557360     0.000031     0.000032
   1    1   12 3    0.511412     0.000018     0.000018
   1    1   13 3    0.472431     0.000002     0.000002
   1    1   14 3    0.438950     0.000027     0.000027
   1    2    1 3    3.084924     0.196097     0.192353
   1    2    2 3    2.331791     0.000170     0.000162
   1    2    3 3    1.780853     0.144955     0.141533
   1    2    4 3    1.415245     0.000213     0.000214
   1    2    5 3    1.165799     0.086021     0.085711
   1    2    6 3    0.987795     0.000165     0.000165
   1    2    7 3    0.855452     0.047630     0.046404
   1    2    8 3    0.753630     0.000082     0.000084
   1    2    9 3    0.673062     0.022329     0.022262
   1    2   10 3    0.607820     0.000070     0.000069
   1    2   11 3    0.553965     0.010317     0.010598
   1    2   12 3    0.508785     0.000022     0.000022
   1    2   13 3    0.470358     0.004315     0.004412
   1    2   14 3    0.437286     0.000014     0.000014
   1    3    1 3    2.417950     0.000531     0.000507
   1    3    2 3    2.000473     0.000500     0.000484
   1    3    3 3    1.619489     0.000017     0.000017
   1    3    4 3    1.330101     0.000553     0.000592
   1    3    5 3    1.116811     0.000380     0.000415
   1    3    6 3    0.957462     0.000155     0.000147
   1    3    7 3    0.835523     0.000001     0.000001
   1    3    8 3    0.739897     0.000061     0.000063
   1    3    9 3    0.663225     0.000132     0.000133
   1    3   10 3    0.600547     0.000012     0.000012
   1    3   11 3    0.548442     0.000001     0.000001
   1    3   12 3    0.504496     0.000023     0.000023
   1    3   13 3    0.466963     0.000032     0.000032
   1    3   14 3    0.434554     0.000022     0.000022
   1    4    1 3    1.948484     0.001045     0.000983
   1    4    2 3    1.709382     0.000044     0.000041
   1    4    3 3    1.453048     0.000245     0.000316
   1    4    4 3    1.233170     0.000063     0.000065
   1    4    5 3    1.057562     0.000007     0.000007
   1    4    6 3    0.919337     0.000045     0.000043
   1    4    7 3    0.809826     0.000005     0.000005
   1    4    8 3    0.721874     0.000047     0.000047
   1    4    9 3    0.650151     0.000005     0.000005
   1    4   10 3    0.590789     0.000015     0.000015
   1    4   11 3    0.540980     0.000023     0.000024
   1    4   12 3    0.498669     0.000015     0.000015
   1    4   13 3    0.462331     0.000017     0.000017
   1    5    1 3    1.617683     0.000095     0.000090
   1    5    2 3    1.472867     0.000328     0.000359
   1    5    3 3    1.299284     0.000502     0.000484
   1    5    4 3    1.134954     0.000286     0.000283
   1    5    5 3    0.993640     0.000005     0.000005
   1    5    6 3    0.876412     0.000185     0.000176
   1    5    7 3    0.780025     0.000279     0.000273
   1    5    8 3    0.700527     0.000026     0.000026
   1    5    9 3    0.634425     0.000012     0.000013
   1    5   10 3    0.578914     0.000023     0.000024
   1    5   11 3    0.531818     0.000093     0.000088
   1    5   12 3    0.491466     0.000011     0.000011
   1    5   13 3    0.456573     0.000003     0.000003
   1    6    1 3    1.377177     0.098926     0.094676
   1    6    2 3    1.284488     0.000001     0.000001
   1    6    3 3    1.164452     0.081534     0.083734
   1    6    4 3    1.041752     0.000002     0.000002
   1    6    5 3    0.929292     0.055716     0.056804
   1    6    6 3    0.831304     0.000004     0.000004
   1    6    7 3    0.747712     0.032559     0.032302
   1    6    8 3    0.676840     0.000000     0.000000
   1    6    9 3    0.616671     0.016535     0.016411
   1    6   10 3    0.565330     0.000003     0.000003
   1    6   11 3    0.521229     0.007747     0.007900
   1    6   12 3    0.483073     0.000000     0.000000
   1    6   13 3    0.449820     0.003418     0.003369
   1    7    1 3    1.196285     0.000226     0.000219
   1    7    2 3    1.134021     0.000133     0.000132
   1    7    3 3    1.048861     0.000004     0.000004
   1    7    4 3    0.956529     0.000258     0.000244
   1    7    5 3    0.867281     0.000311     0.000299
   1    7    6 3    0.786026     0.000084     0.000084
   1    7    7 3    0.714252     0.000013     0.000013
   1    7    8 3    0.651721     0.000046     0.000048
   1    7    9 3    0.597494     0.000150     0.000147
   1    7   10 3    0.550445     0.000007     0.000007
   1    7   11 3    0.509494     0.000008     0.000008
   1    7   12 3    0.473687     0.000019     0.000019
   1    7   13 3    0.442212     0.000039     0.000040
   1    8    1 3    1.056054     0.000303     0.000296
   1    8    2 3    1.012480     0.000003     0.000003
   1    8    3 3    0.950488     0.000092     0.000088
   1    8    4 3    0.880160     0.000007     0.000006
   1    8    5 3    0.809148     0.000014     0.000014
   1    8    6 3    0.741974     0.000011     0.000011
   1    8    7 3    0.680716     0.000003     0.000003
   1    8    8 3    0.625945     0.000004     0.000004
   1    8    9 3    0.577444     0.000006     0.000006
   1    8   10 3    0.534649     0.000008     0.000007
   1    8   11 3    0.496891     0.000010     0.000011
   1    8   12 3    0.463508     0.000001     0.000001
   1    8   13 3    0.433896     0.000015     0.000015
   1    9    1 3    0.944514     0.000052     0.000056
   1    9    2 3    0.912954     0.000095     0.000092
   1    9    3 3    0.866726     0.000179     0.000173
   1    9    4 3    0.812408     0.000121     0.000122
   1    9    5 3    0.755572     0.000001     0.000001
   1    9    6 3    0.700015     0.000094     0.000094
   1    9    7 3    0.647882     0.000138     0.000143
   1    9    8 3    0.600132     0.000016     0.000016
   1    9    9 3    0.556992     0.000005     0.000005
   1    9   10 3    0.518293     0.000014     0.000014
   1    9   11 3    0.483680     0.000053     0.000054
   1    9   12 3    0.452729     0.000008     0.000008
   1   10    1 3    0.853856     0.041278     0.040003
   1   10    2 3    0.830326     0.000008     0.000008
   1   10    3 3    0.795093     0.035592     0.035398
   1   10    4 3    0.752539     0.000023     0.000024
   1   10    5 3    0.706697     0.026874     0.027952
   1   10    6 3    0.660617     0.000025     0.000026
   1   10    7 3    0.616272     0.016768     0.016569
   1   10    8 3    0.574748     0.000031     0.000032
   1   10    9 3    0.536521     0.009469     0.009240
   1   10   10 3    0.501678     0.000013     0.000013
   1   10   11 3    0.470092     0.004550     0.004607
   1   10   12 3    0.441528     0.000012     0.000012
   1   11    1 3    0.778814     0.000067     0.000064
   1   11    2 3    0.760835     0.000047     0.000047
   1   11    3 3    0.733452     0.000016     0.000016
   1   11    4 3    0.699650     0.000096     0.000096
   1   11    5 3    0.662357     0.000073     0.000072
   1   11    6 3    0.623971     0.000045     0.000045
   1   11    7 3    0.586202     0.000001     0.000001
   1   11    8 3    0.550125     0.000020     0.000020
   1   11    9 3    0.516327     0.000038     0.000038
   1   11   10 3    0.485052     0.000005     0.000005
   1   11   11 3    0.456330     0.000000     0.000000
   1   12    1 3    0.715729     0.000120     0.000120
   1   12    2 3    0.701700     0.000009     0.000009
   1   12    3 3    0.680046     0.000038     0.000038
   1   12    4 3    0.652843     0.000024     0.000024
   1   12    5 3    0.622234     0.000009     0.000009
   1   12    6 3    0.590087     0.000038     0.000037
   1   12    7 3    0.557839     0.000002     0.000002
   1   12    8 3    0.526482     0.000027     0.000027
   1   12    9 3    0.496630     0.000004     0.000004
   1   12   10 3    0.468612     0.000026     0.000025
   1   12   11 3    0.442562     0.000004     0.000004
   1   13    1 3    0.661986     0.000031     0.000030
   1   13    2 3    0.650839     0.000030     0.000031
   1   13    3 3    0.633449     0.000028     0.000028
   1   13    4 3    0.611290     0.000054     0.000055
   1   13    5 3    0.585945     0.000015     0.000015
   1   13    6 3    0.558867     0.000034     0.000034
   1   13    7 3    0.531243     0.000013     0.000013
   1   13    8 3    0.503950     0.000011     0.000011
   1   13    9 3    0.477584     0.000006     0.000006
   1   13   10 3    0.452511     0.000005     0.000005
   1   14    1 3    0.615674     0.014977     0.014858
   1   14    2 3    0.606676     0.000006     0.000006
   1   14    3 3    0.592518     0.013362     0.013060
   1   14    4 3    0.574264     0.000017     0.000018
   1   14    5 3    0.553098     0.010824     0.011091
   1   14    6 3    0.530153     0.000022     0.000021
   1   14    7 3    0.506398     0.007215     0.007236
   1   14    8 3    0.482593     0.000026     0.000027
   1   14    9 3    0.459291     0.004385     0.004343
   1   14   10 3    0.436860     0.000013     0.000013
   1   15    1 3    0.575365     0.000015     0.000015
   1   15    2 3    0.568000     0.000019     0.000019
   1   15    3 3    0.556331     0.000026     0.000026
   1   15    4 3    0.541139     0.000031     0.000032
   1   15    5 3    0.523320     0.000003     0.000003
   1   15    6 3    0.503759     0.000023     0.000023
   1   15    7 3    0.483246     0.000020     0.000021
   1   15    8 3    0.462430     0.000006     0.000006
   1   15    9 3    0.441808     0.000000     0.000000
   1   16    1 3    0.539971     0.000039     0.000039
   1   16    2 3    0.533870     0.000002     0.000002
   1   16    3 3    0.524145     0.000012     0.000012
   1   16    4 3    0.511382     0.000007     0.000006
   1   16    5 3    0.496265     0.000003     0.000003
   1   16    6 3    0.479490     0.000011     0.000011
   1   16    7 3    0.461701     0.000001     0.000001
   1   16    8 3    0.443445     0.000008     0.000008
   1   17    1 3    0.508651     0.000016     0.000016
   1   17    2 3    0.503541     0.000009     0.000009
   1   17    3 3    0.495357     0.000001     0.000001
   1   17    4 3    0.484542     0.000023     0.000023
   1   17    5 3    0.471624     0.000026     0.000026
   1   17    6 3    0.457156     0.000010     0.000010
   1   17    7 3    0.441661     0.000001     0.000001
   1   18    1 3    0.480744     0.004996     0.005061
   1   18    2 3    0.476423     0.000000     0.000000
   1   18    3 3    0.469474     0.004588     0.004705
   1   18    4 3    0.460236     0.000001     0.000001
   1   18    5 3    0.449124     0.003820     0.003776
   1   18    6 3    0.436576     0.000001     0.000001
   1   19    1 3    0.455724     0.000003     0.000003
   1   19    2 3    0.452039     0.000007     0.000007
   1   19    3 3    0.446090     0.000016     0.000016
   1   19    4 3    0.438142     0.000009     0.000009
   1   20    1 3    0.433168     0.000011     0.000011
   2    0    0 3    3.099314     0.048648     0.047124
   2    0    1 3    2.769414     0.000106     0.000101
   2    0    2 3    2.186229     0.117446     0.130138
   2    0    3 3    1.713423     0.000075     0.000068
   2    0    4 3    1.380686     0.044932     0.048291
   2    0    5 3    1.146254     0.000002     0.000003
   2    0    6 3    0.975821     0.030324     0.031085
   2    0    7 3    0.847639     0.000007     0.000006
   2    0    8 3    0.748272     0.013351     0.013486
   2    0    9 3    0.669237     0.000000     0.000000
   2    0   10 3    0.604999     0.007302     0.007386
   2    0   11 3    0.551827     0.000000     0.000000
   2    0   12 3    0.507127     0.003592     0.003579
   2    0   13 3    0.469047     0.000001     0.000001
   2    0   14 3    0.436232     0.001514     0.001537
   2    1    0 3    2.919818     0.000405     0.000506
   2    1    1 3    2.639111     0.000555     0.000530
   2    1    2 3    2.120397     0.001089     0.000998
   2    1    3 3    1.681174     0.000010     0.000013
   2    1    4 3    1.363645     0.000542     0.000538
   2    1    5 3    1.136446     0.000012     0.000012
   2    1    6 3    0.969749     0.000386     0.000378
   2    1    7 3    0.843650     0.000122     0.000120
   2    1    8 3    0.745524     0.000174     0.000171
   2    1    9 3    0.667268     0.000135     0.000139
   2    1   10 3    0.603543     0.000085     0.000085
   2    1   11 3    0.550722     0.000113     0.000114
   2    1   12 3    0.506269     0.000037     0.000037
   2    1   13 3    0.468367     0.000053     0.000053
   2    1   14 3    0.435686     0.000015     0.000014
   2    2    0 3    2.524766     0.002122     0.001997
   2    2    1 3    2.336627     0.000198     0.000188
   2    2    2 3    1.953681     0.001405     0.001333
   2    2    3 3    1.594361     0.000024     0.000025
   2    2    4 3    1.316074     0.000042     0.000043
   2    2    5 3    1.108469     0.000036     0.000040
   2    2    6 3    0.952190     0.000698     0.000675
   2    2    7 3    0.832012     0.000000     0.000000
   2    2    8 3    0.737456     0.000070     0.000073
   2    2    9 3    0.661465     0.000003     0.000003
   2    2   10 3    0.599239     0.000055     0.000056
   2    2   11 3    0.547446     0.000001     0.000001
   2    2   12 3    0.503720     0.000008     0.000008
   2    2   13 3    0.466347     0.000000     0.000000
   2    2   14 3    0.434058     0.000002     0.000002
   2    3    0 3    2.118370     0.000711     0.000658
   2    3    1 3    2.003524     0.000485     0.000477
   2    3    2 3    1.746182     0.000437     0.000529
   2    3    3 3    1.475450     0.000748     0.000792
   2    3    4 3    1.246775     0.000721     0.000780
   2    3    5 3    1.066106     0.000112     0.000118
   2    3    6 3    0.924932     0.000259     0.000280
   2    3    7 3    0.813643     0.000017     0.000017
   2    3    8 3    0.724574     0.000188     0.000196
   2    3    9 3    0.652122     0.000183     0.000187
   2    3   10 3    0.592266     0.000074     0.000072
   2    3   11 3    0.542113     0.000105     0.000102
   2    3   12 3    0.499557     0.000032     0.000033
   2    3   13 3    0.463038     0.000035     0.000035
   2    3   14 3    0.431386     0.000017     0.000017
   2    4    0 3    1.781196     0.071978     0.070308
   2    4    1 3    1.711284     0.000022     0.000020
   2    4    2 3    1.542462     0.145024     0.136711
   2    4    3 3    1.346309     0.000039     0.000041
   2    4    4 3    1.165895     0.074938     0.074615
   2    4    5 3    1.014206     0.000000     0.000000
   2    4    6 3    0.890426     0.047585     0.046133
   2    4    7 3    0.789856     0.000006     0.000006
   2    4    8 3    0.707622     0.023057     0.024604
   2    4    9 3    0.639681     0.000000     0.000000
   2    4   10 3    0.582899     0.012504     0.012238
   2    4   11 3    0.534903     0.000001     0.000001
   2    4   12 3    0.493898     0.006258     0.006364
   2    4   13 3    0.458521     0.000001     0.000001
   2    5    0 3    1.518064     0.000140     0.000134
   2    5    1 3    1.474083     0.001108     0.001187
   2    5    2 3    1.362028     0.000925     0.000909
   2    5    3 3    1.221287     0.000206     0.000220
   2    5    4 3    1.081853     0.000265     0.000263
   2    5    5 3    0.957422     0.000119     0.000113
   2    5    6 3    0.851258     0.000345     0.000335
   2    5    7 3    0.762132     0.000199     0.000196
   2    5    8 3    0.687480     0.000116     0.000118
   2    5    9 3    0.624686     0.000074     0.000075
   2    5   10 3    0.571486     0.000072     0.000071
   2    5   11 3    0.526042     0.000092     0.000093
   2    5   12 3    0.486897     0.000032     0.000033
   2    5   13 3    0.452902     0.000056     0.000057
   2    6    0 3    1.314137     0.000024     0.000023
   2    6    1 3    1.285295     0.000003     0.000004
   2    6    2 3    1.208975     0.000042     0.000054
   2    6    3 3    1.107310     0.000001     0.000001
   2    6    4 3    1.000236     0.000081     0.000079
   2    6    5 3    0.899463     0.000005     0.000005
   2    6    6 3    0.809745     0.000227     0.000229
   2    6    7 3    0.731908     0.000001     0.000001
   2    6    8 3    0.665051     0.000101     0.000107
   2    6    9 3    0.607715     0.000001     0.000001
   2    6   10 3    0.558405     0.000031     0.000031
   2    6   11 3    0.515787     0.000001     0.000001
   2    6   12 3    0.478731     0.000004     0.000004
   2    6   13 3    0.446308     0.000000     0.000000
   2    7    0 3    1.154267     0.000351     0.000387
   2    7    1 3    1.134576     0.000343     0.000339
   2    7    2 3    1.081045     0.000212     0.000211
   2    7    3 3    1.006524     0.000422     0.000404
   2    7    4 3    0.924091     0.000445     0.000463
   2    7    5 3    0.842884     0.000138     0.000137
   2    7    6 3    0.767727     0.000143     0.000138
   2    7    7 3    0.700438     0.000002     0.000002
   2    7    8 3    0.641176     0.000133     0.000135
   2    7    9 3    0.589336     0.000144     0.000139
   2    7   10 3    0.544047     0.000051     0.000051
   2    7   11 3    0.504408     0.000076     0.000077
   2    7   12 3    0.469591     0.000023     0.000023
   2    7   13 3    0.438875     0.000022     0.000022
   2    8    0 3    1.026812     0.036865     0.035971
   2    8    1 3    1.012875     0.000005     0.000005
   2    8    2 3    0.974242     0.058955     0.058819
   2    8    3 3    0.918640     0.000000     0.000000
   2    8    4 3    0.854691     0.044583     0.043685
   2    8    5 3    0.789227     0.000005     0.000005
   2    8    6 3    0.726524     0.025278     0.026443
   2    8    7 3    0.668727     0.000000     0.000000
   2    8    8 3    0.616585     0.015063     0.014910
   2    8    9 3    0.570071     0.000001     0.000001
   2    8   10 3    0.528781     0.008080     0.007890
   2    8   11 3    0.492170     0.000000     0.000000
   2    8   12 3    0.459668     0.004213     0.004157
   2    9    0 3    0.923420     0.000083     0.000085
   2    9    1 3    0.913244     0.000230     0.000221
   2    9    2 3    0.884624     0.000373     0.000372
   2    9    3 3    0.842374     0.000064     0.000064
   2    9    4 3    0.792251     0.000142     0.000146
   2    9    5 3    0.739276     0.000041     0.000042
   2    9    6 3    0.686996     0.000179     0.000182
   2    9    7 3    0.637520     0.000103     0.000104
   2    9    8 3    0.591868     0.000069     0.000067
   2    9    9 3    0.550366     0.000047     0.000047
   2    9   10 3    0.512942     0.000044     0.000045
   2    9   11 3    0.479322     0.000059     0.000060
   2    9   12 3    0.449149     0.000021     0.000020
   2   10    0 3    0.838176     0.000059     0.000060
   2   10    1 3    0.830544     0.000005     0.000004
   2   10    2 3    0.808842     0.000039     0.000039
   2   10    3 3    0.776168     0.000011     0.000011
   2   10    4 3    0.736433     0.000224     0.000228
   2   10    5 3    0.693309     0.000000     0.000000
   2   10    6 3    0.649642     0.000031     0.000032
   2   10    7 3    0.607333     0.000003     0.000003
   2   10    8 3    0.567477     0.000098     0.000096
   2   10    9 3    0.530591     0.000000     0.000000
   2   10   10 3    0.496820     0.000012     0.000012
   2   10   11 3    0.466088     0.000000     0.000000
   2   10   12 3    0.438206     0.000002     0.000002
   2   11    0 3    0.766861     0.000108     0.000108
   2   11    1 3    0.761003     0.000021     0.000021
   2   11    2 3    0.744203     0.000125     0.000122
   2   11    3 3    0.718518     0.000052     0.000051
   2   11    4 3    0.686651     0.000162     0.000164
   2   11    5 3    0.651296     0.000020     0.000021
   2   11    6 3    0.614698     0.000081     0.000081
   2   11    7 3    0.578493     0.000009     0.000009
   2   11    8 3    0.543739     0.000064     0.000064
   2   11    9 3    0.511036     0.000064     0.000064
   2   11   10 3    0.480657     0.000029     0.000030
   2   11   11 3    0.452665     0.000043     0.000043
   2   12    0 3    0.706418     0.015311     0.015820
   2   12    1 3    0.701831     0.000010     0.000010
   2   12    2 3    0.688588     0.021523     0.021539
   2   12    3 3    0.668091     0.000002     0.000002
   2   12    4 3    0.642244     0.020164     0.020717
   2   12    5 3    0.613037     0.000007     0.000007
   2   12    6 3    0.582226     0.010848     0.010842
   2   12    7 3    0.551184     0.000000     0.000000
   2   12    8 3    0.520876     0.007706     0.007775
   2   12    9 3    0.491916     0.000001     0.000001
   2   12   10 3    0.464646     0.004184     0.004156
   2   12   11 3    0.439217     0.000000     0.000000
   2   13    0 3    0.654598     0.000050     0.000050
   2   13    1 3    0.650944     0.000003     0.000003
   2   13    2 3    0.640336     0.000101     0.000101
   2   13    3 3    0.623753     0.000002     0.000002
   2   13    4 3    0.602563     0.000082     0.000082
   2   13    5 3    0.578246     0.000000     0.000000
   2   13    6 3    0.552175     0.000063     0.000062
   2   13    7 3    0.525485     0.000018     0.000018
   2   13    8 3    0.499026     0.000038     0.000038
   2   13    9 3    0.473388     0.000034     0.000035
   2   13   10 3    0.448937     0.000021     0.000021
   2   14    0 3    0.609718     0.000040     0.000040
   2   14    1 3    0.606761     0.000004     0.000004
   2   14    2 3    0.598142     0.000035     0.000034
   2   14    3 3    0.584560     0.000007     0.000007
   2   14    4 3    0.567010     0.000119     0.000118
   2   14    5 3    0.546609     0.000000     0.000000
   2   14    6 3    0.524430     0.000006     0.000006
   2   14    7 3    0.501403     0.000002     0.000002
   2   14    8 3    0.478265     0.000049     0.000051
   2   14    9 3    0.455554     0.000000     0.000000
   2   14   10 3    0.433641     0.000005     0.000005
   2   15    0 3    0.570494     0.000025     0.000024
   2   15    1 3    0.568070     0.000015     0.000014
   2   15    2 3    0.560979     0.000071     0.000069
   2   15    3 3    0.549728     0.000002     0.000002
   2   15    4 3    0.535057     0.000043     0.000041
   2   15    5 3    0.517813     0.000002     0.000002
   2   15    6 3    0.498841     0.000044     0.000044
   2   15    7 3    0.478900     0.000019     0.000020
   2   15    8 3    0.458618     0.000023     0.000023
   2   15    9 3    0.438479     0.000019     0.000019
   2   16    0 3    0.535939     0.005264     0.005106
   2   16    1 3    0.533928     0.000003     0.000002
   2   16    2 3    0.528027     0.007799     0.007614
   2   16    3 3    0.518613     0.000000     0.000000
   2   16    4 3    0.506240     0.007355     0.007355
   2   16    5 3    0.491562     0.000002     0.000002
   2   16    6 3    0.475244     0.004307     0.004334
   2   16    7 3    0.457906     0.000000     0.000000
   2   16    8 3    0.440080     0.003155     0.003125
   2   17    0 3    0.505277     0.000026     0.000026
   2   17    1 3    0.503590     0.000014     0.000014
   2   17    2 3    0.498630     0.000023     0.000023
   2   17    3 3    0.490679     0.000023     0.000024
   2   17    4 3    0.480161     0.000041     0.000043
   2   17    5 3    0.467582     0.000010     0.000010
   2   17    6 3    0.453471     0.000018     0.000018
   2   17    7 3    0.438335     0.000001     0.000001
   2   18    0 3    0.477892     0.000003     0.000003
   2   18    1 3    0.476465     0.000000     0.000000
   2   18    2 3    0.472257     0.000002     0.000002
   2   18    3 3    0.465486     0.000001     0.000001
   2   18    4 3    0.456477     0.000018     0.000018
   2   18    5 3    0.445628     0.000000     0.000000
   2   18    6 3    0.433363     0.000007     0.000007
   2   19    0 3    0.453293     0.000006     0.000006
   2   19    1 3    0.452074     0.000022     0.000022
   2   19    2 3    0.448475     0.000030     0.000030
   2   19    3 3    0.442664     0.000008     0.000009
   2   19    4 3    0.434895     0.000011     0.000011
   3    0    1 3    1.959224     0.000801     0.000754
   3    0    2 3    1.716620     0.000043     0.000043
   3    0    3 3    1.457486     0.000093     0.000100
   3    0    4 3    1.235879     0.000078     0.000081
   3    0    5 3    1.059269     0.000060     0.000061
   3    0    6 3    0.920458     0.000087     0.000080
   3    0    7 3    0.810591     0.000004     0.000004
   3    0    8 3    0.722417     0.000027     0.000027
   3    0    9 3    0.650548     0.000029     0.000030
   3    0   10 3    0.591086     0.000048     0.000047
   3    0   11 3    0.541208     0.000004     0.000004
   3    0   12 3    0.498848     0.000006     0.000006
   3    0   13 3    0.462473     0.000024     0.000024
   3    1    1 3    1.911423     0.002392     0.002372
   3    1    2 3    1.684194     0.000343     0.000487
   3    1    3 3    1.437482     0.001270     0.001163
   3    1    4 3    1.223612     0.000444     0.000476
   3    1    5 3    1.051515     0.000997     0.001001
   3    1    6 3    0.915356     0.000132     0.000133
   3    1    7 3    0.807101     0.000337     0.000346
   3    1    8 3    0.719942     0.000054     0.000054
   3    1    9 3    0.648739     0.000289     0.000299
   3    1   10 3    0.589728     0.000010     0.000010
   3    1   11 3    0.540165     0.000086     0.000085
   3    1   12 3    0.498031     0.000021     0.000021
   3    1   13 3    0.461822     0.000072     0.000072
   3    2    1 3    1.786607     0.132203     0.132982
   3    2    2 3    1.596936     0.000082     0.000086
   3    2    3 3    1.382076     0.100443     0.117910
   3    2    4 3    1.188893     0.000118     0.000118
   3    2    5 3    1.029236     0.069932     0.068004
   3    2    6 3    0.900546     0.000071     0.000068
   3    2    7 3    0.796893     0.036612     0.036817
   3    2    8 3    0.712669     0.000115     0.000115
   3    2    9 3    0.643402     0.019799     0.019551
   3    2   10 3    0.585711     0.000019     0.000018
   3    2   11 3    0.537073     0.008226     0.008051
   3    2   12 3    0.495604     0.000041     0.000041
   3    2   13 3    0.459885     0.003983     0.003948
   3    3    1 3    1.623814     0.001608     0.001550
   3    3    2 3    1.477489     0.000367     0.000382
   3    3    3 3    1.302454     0.001822     0.001774
   3    3    4 3    1.137065     0.000228     0.000226
   3    3    5 3    0.995056     0.000396     0.000363
   3    3    6 3    0.877383     0.000222     0.000206
   3    3    7 3    0.780709     0.000700     0.000689
   3    3    8 3    0.701023     0.000014     0.000014
   3    3    9 3    0.634793     0.000082     0.000087
   3    3   10 3    0.579194     0.000032     0.000033
   3    3   11 3    0.532035     0.000208     0.000199
   3    3   12 3    0.491637     0.000007     0.000007
   3    3   13 3    0.456710     0.000022     0.000021
   3    4    1 3    1.456169     0.000890     0.001025
   3    4    2 3    1.347859     0.000015     0.000015
   3    4    3 3    1.211041     0.000183     0.000213
   3    4    4 3    1.074712     0.000033     0.000033
   3    4    5 3    0.952462     0.000070     0.000068
   3    4    6 3    0.847766     0.000055     0.000053
   3    4    7 3    0.759622     0.000004     0.000004
   3    4    8 3    0.685637     0.000009     0.000009
   3    4    9 3    0.623302     0.000032     0.000033
   3    4   10 3    0.570425     0.000039     0.000039
   3    4   11 3    0.525215     0.000013     0.000013
   3    4   12 3    0.486241     0.000002     0.000002
   3    4   13 3    0.452374     0.000034     0.000034
   3    5    1 3    1.301514     0.001633     0.001597
   3    5    2 3    1.222444     0.000118     0.000127
   3    5    3 3    1.117631     0.000569     0.000612
   3    5    4 3    1.007824     0.000372     0.000361
   3    5    5 3    0.904968     0.001127     0.001128
   3    5    6 3    0.813755     0.000050     0.000050
   3    5    7 3    0.734865     0.000095     0.000097
   3    5    8 3    0.667267     0.000080     0.000083
   3    5    9 3    0.609404     0.000420     0.000419
   3    5   10 3    0.559715     0.000001     0.000001
   3    5   11 3    0.516819     0.000020     0.000020
   3    5   12 3    0.479556     0.000030     0.000031
   3    5   13 3    0.446976     0.000108     0.000108
   3    6    1 3    1.166056     0.075649     0.075278
   3    6    2 3    1.108172     0.000001     0.000001
   3    6    3 3    1.028308     0.063312     0.061987
   3    6    4 3    0.940863     0.000002     0.000003
   3    6    5 3    0.855553     0.045031     0.043846
   3    6    6 3    0.777264     0.000000     0.000000
   3    6    7 3    0.707658     0.026611     0.028428
   3    6    8 3    0.646700     0.000010     0.000010
   3    6    9 3    0.593618     0.014084     0.013915
   3    6   10 3    0.547410     0.000001     0.000001
   3    6   11 3    0.507084     0.006570     0.006556
   3    6   12 3    0.471748     0.000005     0.000005
   3    6   13 3    0.440634     0.002994     0.002986
   3    7    1 3    1.050033     0.000793     0.000798
   3    7    2 3    1.007170     0.000156     0.000151
   3    7    3 3    0.946090     0.001114     0.001202
   3    7    4 3    0.876665     0.000096     0.000091
   3    7    5 3    0.806430     0.000171     0.000171
   3    7    6 3    0.739877     0.000165     0.000169
   3    7    7 3    0.679096     0.000580     0.000599
   3    7    8 3    0.624684     0.000004     0.000004
   3    7    9 3    0.576454     0.000027     0.000027
   3    7   10 3    0.533863     0.000032     0.000031
   3    7   11 3    0.496260     0.000198     0.000204
   3    7   12 3    0.462995     0.000003     0.000003
   3    7   13 3    0.433476     0.000008     0.000008
   3    8    1 3    0.951359     0.000317     0.000304
   3    8    2 3    0.919132     0.000002     0.000002
   3    8    3 3    0.872006     0.000154     0.000154
   3    8    4 3    0.816752     0.000007     0.000006
   3    8    5 3    0.759063     0.000018     0.000018
   3    8    6 3    0.702788     0.000002     0.000002
   3    8    7 3    0.650079     0.000013     0.000013
   3    8    8 3    0.601877     0.000016     0.000016
   3    8    9 3    0.558386     0.000005     0.000005
   3    8   10 3    0.519416     0.000000     0.000000
   3    8   11 3    0.484591     0.000022     0.000022
   3    8   12 3    0.453476     0.000007     0.000007
   3    9    1 3    0.867387     0.000707     0.000679
   3    9    2 3    0.842753     0.000046     0.000047
   3    9    3 3    0.805983     0.000310     0.000314
   3    9    4 3    0.761753     0.000163     0.000162
   3    9    5 3    0.714311     0.000553     0.000556
   3    9    6 3    0.666824     0.000030     0.000030
   3    9    7 3    0.621301     0.000062     0.000062
   3    9    8 3    0.578822     0.000045     0.000046
   3    9    9 3    0.539830     0.000242     0.000242
   3    9   10 3    0.504380     0.000001     0.000001
   3    9   11 3    0.472313     0.000015     0.000016
   3    9   12 3    0.443367     0.000019     0.000019
   3   10    1 3    0.795603     0.033271     0.033121
   3   10    2 3    0.776465     0.000005     0.000005
   3   10    3 3    0.747424     0.029774     0.029434
   3   10    4 3    0.711746     0.000014     0.000014
   3   10    5 3    0.672592     0.021569     0.021452
   3   10    6 3    0.632506     0.000031     0.000032
   3   10    7 3    0.593261     0.014760     0.014590
   3   10    8 3    0.555948     0.000009     0.000009
   3   10    9 3    0.521131     0.007699     0.007851
   3   10   10 3    0.489028     0.000026     0.000027
   3   10   11 3    0.459637     0.004151     0.004094
   3   10   12 3    0.432832     0.000002     0.000002
   3   11    1 3    0.733853     0.000360     0.000365
   3   11    2 3    0.718753     0.000049     0.000048
   3   11    3 3    0.695534     0.000390     0.000390
   3   11    4 3    0.666509     0.000056     0.000057
   3   11    5 3    0.634032     0.000137     0.000145
   3   11    6 3    0.600121     0.000061     0.000061
   3   11    7 3    0.566294     0.000207     0.000201
   3   11    8 3    0.533572     0.000006     0.000006
   3   11    9 3    0.502567     0.000039     0.000039
   3   11   10 3    0.473591     0.000011     0.000011
   3   11   11 3    0.446748     0.000075     0.000075
   3   12    1 3    0.680365     0.000123     0.000124
   3   12    2 3    0.668280     0.000007     0.000007
   3   12    3 3    0.649495     0.000085     0.000088
   3   12    4 3    0.625672     0.000021     0.000021
   3   12    5 3    0.598575     0.000004     0.000004
   3   12    6 3    0.569794     0.000019     0.000019
   3   12    7 3    0.540601     0.000013     0.000013
   3   12    8 3    0.511918     0.000038     0.000038
   3   12    9 3    0.484349     0.000002     0.000002
   3   12   10 3    0.458253     0.000008     0.000008
   3   12   11 3    0.433805     0.000019     0.000019
   3   13    1 3    0.633707     0.000241     0.000253
   3   13    2 3    0.623907     0.000025     0.000025
   3   13    3 3    0.608538     0.000190     0.000194
   3   13    4 3    0.588813     0.000047     0.000047
   3   13    5 3    0.566062     0.000141     0.000138
   3   13    6 3    0.541536     0.000027     0.000027
   3   13    7 3    0.516291     0.000082     0.000083
   3   13    8 3    0.491132     0.000010     0.000010
   3   13    9 3    0.466633     0.000057     0.000056
   3   13   10 3    0.443163     0.000004     0.000004
   3   14    1 3    0.592729     0.012493     0.012224
   3   14    2 3    0.584686     0.000004     0.000004
   3   14    3 3    0.571981     0.011659     0.011754
   3   14    4 3    0.555509     0.000012     0.000011
   3   14    5 3    0.536283     0.008807     0.008557
   3   14    6 3    0.515290     0.000024     0.000024
   3   14    7 3    0.493397     0.006583     0.006670
   3   14    8 3    0.471302     0.000010     0.000010
   3   14    9 3    0.449525     0.003536     0.003491
   3   15    1 3    0.556506     0.000153     0.000154
   3   15    2 3    0.549834     0.000013     0.000013
   3   15    3 3    0.539228     0.000096     0.000095
   3   15    4 3    0.525360     0.000035     0.000035
   3   15    5 3    0.509009     0.000114     0.000116
   3   15    6 3    0.490956     0.000013     0.000013
   3   15    7 3    0.471910     0.000035     0.000035
   3   15    8 3    0.452467     0.000009     0.000009
   3   15    9 3    0.433095     0.000054     0.000055
   3   16    1 3    0.524291     0.000041     0.000041
   3   16    2 3    0.518701     0.000002     0.000002
   3   16    3 3    0.509768     0.000027     0.000027
   3   16    4 3    0.498004     0.000006     0.000006
   3   16    5 3    0.484011     0.000002     0.000002
   3   16    6 3    0.468410     0.000005     0.000005
   3   16    7 3    0.451784     0.000004     0.000004
   3   16    8 3    0.434637     0.000012     0.000012
   3   17    1 3    0.495481     0.000074     0.000073
   3   17    2 3    0.490754     0.000012     0.000013
   3   17    3 3    0.483169     0.000099     0.000102
   3   17    4 3    0.473116     0.000011     0.000011
   3   17    5 3    0.461069     0.000024     0.000024
   3   17    6 3    0.447523     0.000018     0.000018
   3   17    7 3    0.432956     0.000068     0.000070
   3   18    1 3    0.469579     0.004290     0.004381
   3   18    2 3    0.465550     0.000000     0.000000
   3   18    3 3    0.459059     0.004017     0.003989
   3   18    4 3    0.450411     0.000001     0.000001
   3   18    5 3    0.439980     0.003242     0.003203
   3   19    1 3    0.446180     0.000056     0.000056
   3   19    2 3    0.442719     0.000003     0.000003
   3   19    3 3    0.437126     0.000023     0.000024
   4    0    0 3    1.549657     0.038641     0.036026
   4    0    1 3    1.502958     0.000172     0.000165
   4    0    2 3    1.384707     0.046919     0.057542
   4    0    3 3    1.237558     0.000029     0.000028
   4    0    4 3    1.093114     0.039184     0.039522
   4    0    5 3    0.965201     0.000055     0.000055
   4    0    6 3    0.856711     0.018182     0.017835
   4    0    7 3    0.766038     0.000000     0.000000
   4    0    8 3    0.690343     0.011192     0.011333
   4    0    9 3    0.626831     0.000005     0.000005
   4    0   10 3    0.573127     0.005467     0.005468
   4    0   11 3    0.527321     0.000001     0.000001
   4    0   12 3    0.487911     0.002760     0.002827
   4    0   13 3    0.453718     0.000000     0.000000
   4    1    0 3    1.525677     0.001415     0.001404
   4    1    1 3    1.481051     0.000004     0.000004
   4    1    2 3    1.367519     0.001900     0.001845
   4    1    3 3    1.225241     0.000115     0.000120
   4    1    4 3    1.084599     0.001828     0.001814
   4    1    5 3    0.959324     0.000013     0.000012
   4    1    6 3    0.852593     0.000960     0.000906
   4    1    7 3    0.763090     0.000041     0.000041
   4    1    8 3    0.688183     0.000576     0.000581
   4    1    9 3    0.625213     0.000124     0.000126
   4    1   10 3    0.571889     0.000259     0.000261
   4    1   11 3    0.526357     0.000087     0.000087
   4    1   12 3    0.487146     0.000115     0.000117
   4    1   13 3    0.453103     0.000035     0.000035
   4    2    0 3    1.459909     0.000368     0.000391
   4    2    1 3    1.420665     0.000139     0.000138
   4    2    2 3    1.319555     0.000161     0.000207
   4    2    3 3    1.190387     0.000188     0.000184
   4    2    4 3    1.060199     0.000864     0.000869
   4    2    5 3    0.942315     0.000005     0.000005
   4    2    6 3    0.840587     0.000115     0.000115
   4    2    7 3    0.754445     0.000031     0.000032
   4    2    8 3    0.681823     0.000289     0.000297
   4    2    9 3    0.620432     0.000000     0.000000
   4    2   10 3    0.568223     0.000044     0.000043
   4    2   11 3    0.523494     0.000002     0.000002
   4    2   12 3    0.484874     0.000007     0.000007
   4    2   13 3    0.451273     0.000004     0.000004
   4    3    0 3    1.366974     0.000661     0.000646
   4    3    1 3    1.334598     0.000387     0.000402
   4    3    2 3    1.249733     0.002716     0.002825
   4    3    3 3    1.138371     0.000041     0.000040
   4    3    4 3    1.022953     0.001095     0.001051
   4    3    5 3    0.915874     0.000038     0.000039
   4    3    6 3    0.821656     0.001132     0.001080
   4    3    7 3    0.740669     0.000123     0.000128
   4    3    8 3    0.671603     0.000447     0.000441
   4    3    9 3    0.612702     0.000078     0.000079
   4    3   10 3    0.562267     0.000256     0.000246
   4    3   11 3    0.518826     0.000082     0.000079
   4    3   12 3    0.481158     0.000115     0.000116
   4    3   13 3    0.448273     0.000044     0.000044
   4    4    0 3    1.262383     0.053337     0.055308
   4    4    1 3    1.236751     0.000081     0.000081
   4    4    2 3    1.168313     0.077593     0.077194
   4    4    3 3    1.075815     0.000004     0.000004
   4    4    4 3    0.976840     0.059918     0.061212
   4    4    5 3    0.882335     0.000046     0.000045
   4    4    6 3    0.797181     0.031310     0.031459
   4    4    7 3    0.722591     0.000000     0.000000
   4    4    8 3    0.658037     0.018626     0.019628
   4    4    9 3    0.602349     0.000006     0.000006
   4    4   10 3    0.554234     0.009567     0.009784
   4    4   11 3    0.512495     0.000002     0.000002
   4    4   12 3    0.476095     0.004898     0.005141
   4    4   13 3    0.444170     0.000001     0.000001
   4    5    0 3    1.157603     0.001323     0.001425
   4    5    1 3    1.137743     0.000225     0.000222
   4    5    2 3    1.083785     0.000883     0.000876
   4    5    3 3    1.008733     0.000321     0.000313
   4    5    4 3    0.925800     0.001691     0.001863
   4    5    5 3    0.844180     0.000096     0.000094
   4    5    6 3    0.768706     0.000578     0.000567
   4    5    7 3    0.701182     0.000005     0.000005
   4    5    8 3    0.641746     0.000514     0.000519
   4    5    9 3    0.589779     0.000129     0.000128
   4    5   10 3    0.544395     0.000200     0.000199
   4    5   11 3    0.504685     0.000071     0.000073
   4    5   12 3    0.469815     0.000091     0.000092
   4    5   13 3    0.439057     0.000022     0.000022
   4    6    0 3    1.059185     0.000025     0.000026
   4    6    1 3    1.043908     0.000000     0.000000
   4    6    2 3    1.001762     0.000035     0.000036
   4    6    3 3    0.941603     0.000017     0.000017
   4    6    4 3    0.873091     0.000230     0.000224
   4    6    5 3    0.803645     0.000005     0.000005
   4    6    6 3    0.737725     0.000199     0.000209
   4    6    7 3    0.677430     0.000007     0.000007
   4    6    8 3    0.623388     0.000146     0.000146
   4    6    9 3    0.575434     0.000002     0.000002
   4    6   10 3    0.533053     0.000040     0.000038
   4    6   11 3    0.495609     0.000002     0.000002
   4    6   12 3    0.462466     0.000007     0.000007
   4    6   13 3    0.433042     0.000002     0.000002
   4    7    0 3    0.969971     0.000327     0.000317
   4    7    1 3    0.958197     0.000293     0.000281
   4    7    2 3    0.925294     0.001710     0.001869
   4    7    3 3    0.877263     0.000081     0.000076
   4    7    4 3    0.821066     0.000571     0.000551
   4    7    5 3    0.762523     0.000053     0.000052
   4    7    6 3    0.705531     0.000791     0.000815
   4    7    7 3    0.652248     0.000112     0.000113
   4    7    8 3    0.603597     0.000283     0.000283
   4    7    9 3    0.559759     0.000045     0.000045
   4    7   10 3    0.520520     0.000187     0.000187
   4    7   11 3    0.485488     0.000059     0.000059
   4    7   12 3    0.454211     0.000086     0.000087
   4    8    0 3    0.890598     0.023958     0.023200
   4    8    1 3    0.881459     0.000002     0.000002
   4    8    2 3    0.855642     0.045767     0.044548
   4    8    3 3    0.817236     0.000020     0.000020
   4    8    4 3    0.771231     0.030456     0.029988
   4    8    5 3    0.722109     0.000001     0.000001
   4    8    6 3    0.673155     0.020162     0.020114
   4    8    7 3    0.626412     0.000007     0.000007
   4    8    8 3    0.582948     0.011260     0.011058
   4    8    9 3    0.543172     0.000001     0.000001
   4    8   10 3    0.507103     0.006488     0.006470
   4    8   11 3    0.474547     0.000001     0.000001
   4    8   12 3    0.445213     0.003433     0.003406
   4    9    0 3    0.820595     0.000587     0.000577
   4    9    1 3    0.813429     0.000070     0.000070
   4    9    2 3    0.793009     0.000487     0.000489
   4    9    3 3    0.762145     0.000115     0.000113
   4    9    4 3    0.724423     0.000841     0.000870
   4    9    5 3    0.683260     0.000044     0.000046
   4    9    6 3    0.641353     0.000331     0.000333
   4    9    7 3    0.600543     0.000004     0.000004
   4    9    8 3    0.561927     0.000303     0.000292
   4    9    9 3    0.526046     0.000077     0.000077
   4    9   10 3    0.493083     0.000127     0.000128
   4    9   11 3    0.462998     0.000046     0.000046
   4    9   12 3    0.435635     0.000059     0.000058
   4   10    0 3    0.759032     0.000009     0.000009
   4   10    1 3    0.753350     0.000028     0.000028
   4   10    2 3    0.737042     0.000177     0.000182
   4   10    3 3    0.712066     0.000003     0.000003
   4   10    4 3    0.681014     0.000021     0.000021
   4   10    5 3    0.646480     0.000022     0.000023
   4   10    6 3    0.610644     0.000207     0.000206
   4   10    7 3    0.575110     0.000000     0.000000
   4   10    8 3    0.540927     0.000046     0.000046
   4   10    9 3    0.508699     0.000003     0.000003
   4   10   10 3    0.478711     0.000028     0.000029
   4   10   11 3    0.451039     0.000001     0.000001
   4   11    0 3    0.704859     0.000198     0.000202
   4   11    1 3    0.700302     0.000036     0.000036
   4   11    2 3    0.687144     0.000610     0.000618
   4   11    3 3    0.666772     0.000005     0.000005
   4   11    4 3    0.641072     0.000333     0.000338
   4   11    5 3    0.612017     0.000005     0.000005
   4   11    6 3    0.581352     0.000346     0.000350
   4   11    7 3    0.550442     0.000036     0.000036
   4   11    8 3    0.520250     0.000167     0.000168
   4   11    9 3    0.491389     0.000032     0.000032
   4   11   10 3    0.464202     0.000102     0.000102
   4   11   11 3    0.438841     0.000034     0.000033
   4   12    0 3    0.657068     0.009150     0.009531
   4   12    1 3    0.653372     0.000016     0.000016
   4   12    2 3    0.642647     0.020664     0.021161
   4   12    3 3    0.625889     0.000031     0.000032
   4   12    4 3    0.604488     0.012594     0.012769
   4   12    5 3    0.579946     0.000001     0.000001
   4   12    6 3    0.553655     0.010053     0.010303
   4   12    7 3    0.526760     0.000009     0.000009
   4   12    8 3    0.500118     0.005487     0.005486
   4   12    9 3    0.474319     0.000000     0.000000
   4   12   10 3    0.449731     0.003493     0.003445
   4   13    0 3    0.614755     0.000164     0.000164
   4   13    1 3    0.611724     0.000000     0.000000
   4   13    2 3    0.602896     0.000298     0.000297
   4   13    3 3    0.588994     0.000004     0.000003
   4   13    4 3    0.571054     0.000270     0.000269
   4   13    5 3    0.550229     0.000001     0.000001
   4   13    6 3    0.527625     0.000194     0.000191
   4   13    7 3    0.504193     0.000012     0.000012
   4   13    8 3    0.480684     0.000127     0.000129
   4   13    9 3    0.457644     0.000028     0.000028
   4   13   10 3    0.435442     0.000068     0.000068
   4   14    0 3    0.577134     0.000011     0.000011
   4   14    1 3    0.574624     0.000019     0.000019
   4   14    2 3    0.567288     0.000098     0.000096
   4   14    3 3    0.555661     0.000004     0.000004
   4   14    4 3    0.540523     0.000003     0.000003
   4   14    5 3    0.522762     0.000014     0.000014
   4   14    6 3    0.503262     0.000104     0.000104
   4   14    7 3    0.482807     0.000000     0.000000
   4   14    8 3    0.462046     0.000016     0.000016
   4   14    9 3    0.441472     0.000002     0.000002
   4   15    0 3    0.543538     0.000118     0.000119
   4   15    1 3    0.541441     0.000003     0.000003
   4   15    2 3    0.535290     0.000153     0.000148
   4   15    3 3    0.525489     0.000011     0.000011
   4   15    4 3    0.512630     0.000192     0.000193
   4   15    5 3    0.497405     0.000004     0.000004
   4   15    6 3    0.480518     0.000110     0.000113
   4   15    7 3    0.462618     0.000004     0.000004
   4   15    8 3    0.444258     0.000088     0.000087
   4   16    0 3    0.513406     0.003406     0.003450
   4   16    1 3    0.511637     0.000004     0.000004
   4   16    2 3    0.506438     0.007536     0.007560
   4   16    3 3    0.498114     0.000009     0.000009
   4   16    4 3    0.487121     0.004907     0.004996
   4   16    5 3    0.474002     0.000000     0.000000
   4   16    6 3    0.459320     0.003988     0.003948
   4   16    7 3    0.443611     0.000003     0.000003
   4   17    0 3    0.486262     0.000037     0.000037
   4   17    1 3    0.484759     0.000018     0.000018
   4   17    2 3    0.480330     0.000157     0.000162
   4   17    3 3    0.473210     0.000005     0.000005
   4   17    4 3    0.463755     0.000070     0.000071
   4   17    5 3    0.452392     0.000004     0.000004
   4   17    6 3    0.439575     0.000096     0.000097
   4   18    0 3    0.461710     0.000001     0.000001
   4   18    1 3    0.460422     0.000002     0.000002
   4   18    2 3    0.456622     0.000014     0.000014
   4   18    3 3    0.450493     0.000000     0.000000
   4   18    4 3    0.442312     0.000005     0.000005
   4   18    5 3    0.432420     0.000002     0.000002
   4   19    0 3    0.439413     0.000051     0.000052
   4   19    1 3    0.438302     0.000009     0.000009
   4   19    2 3    0.435020     0.000037     0.000038
   5    0    1 3    1.215423     0.000400     0.000421
   5    0    2 3    1.150284     0.000016     0.000016
   5    0    3 3    1.061688     0.000318     0.000316
   5    0    4 3    0.966228     0.000033     0.000033
   5    0    5 3    0.874491     0.000012     0.000012
   5    0    6 3    0.791382     0.000016     0.000017
   5    0    7 3    0.718263     0.000077     0.000076
   5    0    8 3    0.654764     0.000053     0.000054
   5    0    9 3    0.599836     0.000002     0.000003
   5    0   10 3    0.552275     0.000003     0.000003
   5    0   11 3    0.510944     0.000053     0.000053
   5    0   12 3    0.474851     0.000022     0.000022
   5    0   13 3    0.443159     0.000006     0.000006
   5    1    1 3    1.203750     0.003193     0.003534
   5    1    2 3    1.140373     0.000165     0.000165
   5    1    3 3    1.053881     0.002570     0.002437
   5    1    4 3    0.960332     0.000165     0.000159
   5    1    5 3    0.870113     0.001333     0.001311
   5    1    6 3    0.788132     0.000128     0.000132
   5    1    7 3    0.715831     0.000925     0.000925
   5    1    8 3    0.652920     0.000015     0.000015
   5    1    9 3    0.598417     0.000387     0.000389
   5    1   10 3    0.551167     0.000017     0.000017
   5    1   11 3    0.510066     0.000276     0.000275
   5    1   12 3    0.474146     0.000007     0.000007
   5    1   13 3    0.442586     0.000103     0.000105
   5    2    1 3    1.170649     0.071495     0.071542
   5    2    2 3    1.112112     0.000015     0.000018
   5    2    3 3    1.031454     0.063148     0.061239
   5    2    4 3    0.943271     0.000036     0.000038
   5    2    5 3    0.857362     0.040795     0.040596
   5    2    6 3    0.778619     0.000081     0.000078
   5    2    7 3    0.708681     0.027339     0.027853
   5    2    8 3    0.647481     0.000009     0.000009
   5    2    9 3    0.594221     0.012414     0.012279
   5    2   10 3    0.547883     0.000067     0.000069
   5    2   11 3    0.507460     0.006870     0.006777
   5    2   12 3    0.472051     0.000001     0.000001
   5    2   13 3    0.440881     0.002615     0.002606
   5    3    1 3    1.121073     0.003062     0.003169
   5    3    2 3    1.069346     0.000075     0.000074
   5    3    3 3    0.997060     0.001807     0.001655
   5    3    4 3    0.916751     0.000287     0.000296
   5    3    5 3    0.837303     0.001716     0.001714
   5    3    6 3    0.763502     0.000032     0.000033
   5    3    7 3    0.697226     0.000518     0.000515
   5    3    8 3    0.638709     0.000070     0.000069
   5    3    9 3    0.587419     0.000596     0.000601
   5    3   10 3    0.542538     0.000001     0.000001
   5    3   11 3    0.503204     0.000143     0.000144
   5    3   12 3    0.468619     0.000027     0.000026
   5    3   13 3    0.438081     0.000159     0.000159
   5    4    1 3    1.061179     0.000644     0.000642
   5    4    2 3    1.016994     0.000008     0.000008
   5    4    3 3    0.954219     0.000428     0.000412
   5    4    4 3    0.883120     0.000019     0.000019
   5    4    5 3    0.811446     0.000048     0.000050
   5    4    6 3    0.743745     0.000005     0.000005
   5    4    7 3    0.682083     0.000085     0.000088
   5    4    8 3    0.627007     0.000047     0.000047
   5    4    9 3    0.578277     0.000011     0.000011
   5    4   10 3    0.535311     0.000000     0.000000
   5    4   11 3    0.497422     0.000066     0.000068
   5    4   12 3    0.463938     0.000021     0.000022
   5    4   13 3    0.434250     0.000018     0.000018
   5    5    1 3    0.996638     0.002112     0.001935
   5    5    2 3    0.959767     0.000152     0.000146
   5    5    3 3    0.906475     0.002189     0.002213
   5    5    4 3    0.844867     0.000056     0.000054
   5    5    5 3    0.781472     0.000734     0.000718
   5    5    6 3    0.720461     0.000184     0.000186
   5    5    7 3    0.663990     0.000992     0.001039
   5    5    8 3    0.612866     0.000000     0.000001
   5    5    9 3    0.567128     0.000188     0.000185
   5    5   10 3    0.526430     0.000041     0.000041
   5    5   11 3    0.490272     0.000328     0.000342
   5    5   12 3    0.458121     0.000001     0.000001
   5    6    1 3    0.931743     0.046945     0.046549
   5    6    2 3    0.901406     0.000000     0.000000
   5    6    3 3    0.856826     0.040749     0.040020
   5    6    4 3    0.804238     0.000000     0.000000
   5    6    5 3    0.748987     0.029471     0.029715
   5    6    6 3    0.694768     0.000008     0.000008
   5    6    7 3    0.643716     0.018745     0.018322
   5    6    8 3    0.596816     0.000004     0.000003
   5    6    9 3    0.554338     0.009937     0.010113
   5    6   10 3    0.516153     0.000013     0.000013
   5    6   11 3    0.481939     0.004966     0.005091
   5    6   12 3    0.451300     0.000003     0.000003
   5    7    1 3    0.869273     0.001820     0.001791
   5    7    2 3    0.844482     0.000030     0.000029
   5    7    3 3    0.807495     0.001006     0.001041
   5    7    4 3    0.763029     0.000208     0.000208
   5    7    5 3    0.715363     0.001226     0.001231
   5    7    6 3    0.667680     0.000009     0.000009
   5    7    7 3    0.621993     0.000276     0.000272
   5    7    8 3    0.579381     0.000072     0.000073
   5    7    9 3    0.540283     0.000498     0.000489
   5    7   10 3    0.504750     0.000002     0.000002
   5    7   11 3    0.472617     0.000078     0.000080
   5    7   12 3    0.443618     0.000028     0.000029
   5    8    1 3    0.810764     0.000394     0.000405
   5    8    2 3    0.790539     0.000001     0.000001
   5    8    3 3    0.759951     0.000169     0.000165
   5    8    4 3    0.722539     0.000001     0.000001
   5    8    5 3    0.681678     0.000086     0.000088
   5    8    6 3    0.640044     0.000012     0.000012
   5    8    7 3    0.599468     0.000013     0.000013
   5    8    8 3    0.561046     0.000001     0.000001
   5    8    9 3    0.525323     0.000033     0.000033
   5    8   10 3    0.492487     0.000016     0.000016
   5    8   11 3    0.462505     0.000017     0.000017
   5    8   12 3    0.435224     0.000001     0.000001
   5    9    1 3    0.756888     0.001073     0.001104
   5    9    2 3    0.740354     0.000068     0.000071
   5    9    3 3    0.715051     0.001115     0.001120
   5    9    4 3    0.683624     0.000032     0.000033
   5    9    5 3    0.648711     0.000424     0.000439
   5    9    6 3    0.612523     0.000099     0.000100
   5    9    7 3    0.576679     0.000568     0.000565
   5    9    8 3    0.542232     0.000000     0.000000
   5    9    9 3    0.509784     0.000124     0.000124
   5    9   10 3    0.479615     0.000024     0.000024
   5    9   11 3    0.451795     0.000204     0.000202
   5   10    1 3    0.707773     0.022792     0.024420
   5   10    2 3    0.694198     0.000004     0.000004
   5   10    3 3    0.673210     0.019510     0.019467
   5   10    4 3    0.646788     0.000011     0.000011
   5   10    5 3    0.616985     0.016136     0.016233
   5   10    6 3    0.585605     0.000005     0.000005
   5   10    7 3    0.554048     0.009755     0.010020
   5   10    8 3    0.523291     0.000029     0.000029
   5   10    9 3    0.493949     0.006263     0.006374
   5   10   10 3    0.466358     0.000000     0.000000
   5   10   11 3    0.440662     0.002791     0.002781
   5   11    1 3    0.663243     0.000786     0.000794
   5   11    2 3    0.652033     0.000020     0.000020
   5   11    3 3    0.634550     0.000537     0.000566
   5   11    4 3    0.612279     0.000073     0.000074
   5   11    5 3    0.586816     0.000513     0.000519
   5   11    6 3    0.559623     0.000014     0.000014
   5   11    7 3    0.531892     0.000200     0.000190
   5   11    8 3    0.504504     0.000022     0.000022
   5   11    9 3    0.478056     0.000218     0.000221
   5   11   10 3    0.452912     0.000001     0.000001
[truncated: 1,503,024 more chars]
